# Supplementary material for: Spatio-temporal transcriptome dynamics coordinate rapid transition of core crop functions in ‘lactating’ pigeon
Source: PLoS Genet. 2023 Jun 8;19(6):e1010746. doi: 10.1371/journal.pgen.1010746 (PMC10249823; doi:10.1371/journal.pgen.1010746)
Supplement: S1 Table — (XLSX) [file pgen.1010746.s005.xlsx]

## Sheet: Sheet1
Dataset EV1. Detailed information of promoter-enhancer interactions (PEIs) identified in pigeon genome.
Gene information			Informations of promoter-enhancer interactions (PEIs)								Stage of PEIs		Gene list
Features of associated genes	Gene name		Pseudo-chromosome	Start of predicted enhancer	End of predicted enhancer	Distance of enhancer from the promoter (kb)	Except counts	Observed counts	FDR		breeding Stage		Fatty Acyl-CoA Biosynthesis	Triglyceride biosynthesis	Phospholipid biosynthesis	Cholesterol biosynthesis	Amino acid biosynthesis	Protein translation	Fatty acid transport	Amino acid transport
evm.model.chr1.1000	NA		1	34570000	34575000	95	30	57	0.0015		Nur 1d		0	0	0	0	0	0	0	0
evm.model.chr1.1002	SIAH3		1	34420000	34425000	-145	20	42	0.023		Nur 1d		0	0	0	0	0	0	0	0
evm.model.chr1.1002	SIAH3		1	34425000	34430000	-140	21	47	0.0013		Nur 1d		0	0	0	0	0	0	0	0
evm.model.chr1.1002	SIAH3		1	34435000	34440000	-130	22	45	0.038		Ceased stage		0	0	0	0	0	0	0	0
evm.model.chr1.1002	SIAH3		1	34435000	34440000	-130	22	56	1.8e-06		Nur 1d		0	0	0	0	0	0	0	0
evm.model.chr1.1002	SIAH3		1	34440000	34445000	-125	23	50	0.0008		Nur 1d		0	0	0	0	0	0	0	0
evm.model.chr1.1002	SIAH3		1	34455000	34460000	-110	25	50	0.017		Ceased stage		0	0	0	0	0	0	0	0
evm.model.chr1.1002	SIAH3		1	34455000	34460000	-110	26	66	1.2e-08		Nur 1d		0	0	0	0	0	0	0	0
evm.model.chr1.1002	SIAH3		1	34460000	34465000	-105	27	63	5.4e-07		Nur 1d		0	0	0	0	0	0	0	0
evm.model.chr1.1002	SIAH3		1	34470000	34475000	-95	30	61	3.2e-05		Nur 1d		0	0	0	0	0	0	0	0
evm.model.chr1.1006	NA		1	34480000	34485000	-135	22	53	0.00012		Nur 1d		0	0	0	0	0	0	0	0
evm.model.chr1.1006	NA		1	34745000	34750000	130	22	46	0.028		Nur 1d		0	0	0	0	0	0	0	0
evm.model.chr1.1007	NA		1	34740000	34745000	105	26	55	0.0017		Ceased stage		0	0	0	0	0	0	0	0
evm.model.chr1.1009	NA		1	34480000	34485000	-170	17	47	0.00021		Nur 1d		0	0	0	0	0	0	0	0
evm.model.chr1.1009	NA		1	34730000	34735000	80	34	58	0.028		Ceased stage		0	0	0	0	0	0	0	0
evm.model.chr1.1011	LCP1		1	34480000	34485000	-210	14	41	0.0034		Nur 1d		0	0	0	0	0	0	0	0
evm.model.chr1.1011	LCP1		1	34745000	34750000	55	48	76	0.0013		Ceased stage		0	0	0	0	0	0	0	0
evm.model.chr1.1014	NA		1	34895000	34900000	135	21	51	0.00024		Ceased stage		0	0	0	0	0	0	0	0
evm.model.chr1.1014	NA		1	34900000	34905000	140	21	53	1.5e-05		Nur 1d		0	0	0	0	0	0	0	0
evm.model.chr1.1015	RUBCNL		1	34745000	34750000	-50	54	76	0.018		Nur 1d		0	0	0	0	0	0	0	0
evm.model.chr1.1015	RUBCNL		1	34750000	34755000	-45	60	81	0.018		Nur 1d		0	0	0	0	0	0	0	0
evm.model.chr1.1015	RUBCNL		1	34840000	34845000	45	58	83	0.0028		Ceased stage		0	0	0	0	0	0	0	0
evm.model.chr1.1015	RUBCNL		1	34840000	34845000	45	60	80	0.046		Nur 1d		0	0	0	0	0	0	0	0
evm.model.chr1.1015	RUBCNL		1	34870000	34875000	75	36	57	0.048		Ceased stage		0	0	0	0	0	0	0	0
evm.model.chr1.1015	RUBCNL		1	34875000	34880000	80	35	64	0.00015		Nur 1d		0	0	0	0	0	0	0	0
evm.model.chr1.1015	RUBCNL		1	34880000	34885000	85	32	63	2.7e-05		Ceased stage		0	0	0	0	0	0	0	0
evm.model.chr1.1015	RUBCNL		1	34880000	34885000	85	33	62	0.0002		Nur 1d		0	0	0	0	0	0	0	0
evm.model.chr1.1015	RUBCNL		1	34885000	34890000	90	30	63	1.2e-05		Ceased stage		0	0	0	0	0	0	0	0
evm.model.chr1.1015	RUBCNL		1	34885000	34890000	90	31	55	0.0041		Nur 1d		0	0	0	0	0	0	0	0
evm.model.chr1.1015	RUBCNL		1	34890000	34895000	95	29	80	0		Ceased stage		0	0	0	0	0	0	0	0
evm.model.chr1.1015	RUBCNL		1	34890000	34895000	95	30	67	2e-08		Nur 1d		0	0	0	0	0	0	0	0
evm.model.chr1.1015	RUBCNL		1	34895000	34900000	100	28	100	0		Ceased stage		0	0	0	0	0	0	0	0
evm.model.chr1.1015	RUBCNL		1	34895000	34900000	100	29	120	0		Nur 1d		0	0	0	0	0	0	0	0
evm.model.chr1.1015	RUBCNL		1	34900000	34905000	105	26	120	0		Ceased stage		0	0	0	0	0	0	0	0
evm.model.chr1.1015	RUBCNL		1	34900000	34905000	105	27	210	0		Nur 1d		0	0	0	0	0	0	0	0
evm.model.chr1.1015	RUBCNL		1	34905000	34910000	110	25	85	0		Ceased stage		0	0	0	0	0	0	0	0
evm.model.chr1.1015	RUBCNL		1	34905000	34910000	110	26	90	0		Nur 1d		0	0	0	0	0	0	0	0
evm.model.chr1.1015	RUBCNL		1	34910000	34915000	115	24	78	0		Ceased stage		0	0	0	0	0	0	0	0
evm.model.chr1.1015	RUBCNL		1	34910000	34915000	115	25	75	0		Nur 1d		0	0	0	0	0	0	0	0
evm.model.chr1.1015	RUBCNL		1	34915000	34920000	120	23	55	2.3e-05		Ceased stage		0	0	0	0	0	0	0	0
evm.model.chr1.1015	RUBCNL		1	34915000	34920000	120	24	59	1.1e-06		Nur 1d		0	0	0	0	0	0	0	0
evm.model.chr1.1015	RUBCNL		1	34920000	34925000	125	22	49	0.00082		Ceased stage		0	0	0	0	0	0	0	0
evm.model.chr1.1015	RUBCNL		1	34920000	34925000	125	23	45	0.018		Nur 1d		0	0	0	0	0	0	0	0
evm.model.chr1.1015	RUBCNL		1	34925000	34930000	130	22	45	0.009		Ceased stage		0	0	0	0	0	0	0	0
evm.model.chr1.1015	RUBCNL		1	34925000	34930000	130	22	43	0.025		Nur 1d		0	0	0	0	0	0	0	0
evm.model.chr1.1015	RUBCNL		1	34930000	34935000	135	21	47	0.0015		Ceased stage		0	0	0	0	0	0	0	0
evm.model.chr1.1015	RUBCNL		1	34945000	34950000	150	20	41	0.018		Nur 1d		0	0	0	0	0	0	0	0
evm.model.chr1.1015	RUBCNL		1	34950000	34955000	155	19	46	0.00033		Nur 1d		0	0	0	0	0	0	0	0
evm.model.chr1.1015	RUBCNL		1	34955000	34960000	160	18	45	0.00082		Ceased stage		0	0	0	0	0	0	0	0
evm.model.chr1.1015	RUBCNL		1	34955000	34960000	160	18	47	0.0002		Nur 1d		0	0	0	0	0	0	0	0
evm.model.chr1.1015	RUBCNL		1	34960000	34965000	165	18	38	0.046		Nur 1d		0	0	0	0	0	0	0	0
evm.model.chr1.1015	RUBCNL		1	34965000	34970000	170	17	40	0.0073		Ceased stage		0	0	0	0	0	0	0	0
evm.model.chr1.1015	RUBCNL		1	34965000	34970000	170	17	51	1.3e-06		Nur 1d		0	0	0	0	0	0	0	0
evm.model.chr1.1015	RUBCNL		1	34970000	34975000	175	16	58	6.3e-09		Ceased stage		0	0	0	0	0	0	0	0
evm.model.chr1.1015	RUBCNL		1	34970000	34975000	175	17	59	1.9e-10		Nur 1d		0	0	0	0	0	0	0	0
evm.model.chr1.1015	RUBCNL		1	34975000	34980000	180	16	60	3.6e-11		Ceased stage		0	0	0	0	0	0	0	0
evm.model.chr1.1015	RUBCNL		1	34975000	34980000	180	16	90	0		Nur 1d		0	0	0	0	0	0	0	0
evm.model.chr1.1015	RUBCNL		1	34980000	34985000	185	16	66	0		Ceased stage		0	0	0	0	0	0	0	0
evm.model.chr1.1015	RUBCNL		1	34980000	34985000	185	16	74	0		Nur 1d		0	0	0	0	0	0	0	0
evm.model.chr1.1015	RUBCNL		1	34985000	34990000	190	15	50	4e-06		Ceased stage		0	0	0	0	0	0	0	0
evm.model.chr1.1015	RUBCNL		1	34985000	34990000	190	16	64	0		Nur 1d		0	0	0	0	0	0	0	0
evm.model.chr1.1019	ESD		1	34790000	34795000	-200	15	39	0.0051		Nur 1d		0	0	0	0	0	0	0	0
evm.model.chr1.1019	ESD		1	34820000	34825000	-170	17	39	0.027		Nur 1d		0	0	0	0	0	0	0	0
evm.model.chr1.1019	ESD		1	35295000	35300000	305	9.8	34	0.011		Ceased stage		0	0	0	0	0	0	0	0
evm.model.chr1.1019	ESD		1	35305000	35310000	315	9.8	34	0.0051		Nur 1d		0	0	0	0	0	0	0	0
evm.model.chr1.1019	ESD		1	35315000	35320000	325	9.5	33	0.0089		Nur 1d		0	0	0	0	0	0	0	0
evm.model.chr1.1019	ESD		1	35320000	35325000	330	9.4	30	0.033		Nur 1d		0	0	0	0	0	0	0	0
evm.model.chr1.1019	ESD		1	35325000	35330000	335	7.3	47	1.9e-09		Nur 1d		0	0	0	0	0	0	0	0
evm.model.chr1.1019	ESD		1	35330000	35335000	340	7.2	50	4.3e-11		Nur 1d		0	0	0	0	0	0	0	0
evm.model.chr1.1019	ESD		1	35335000	35340000	345	7.6	33	0.0078		Ceased stage		0	0	0	0	0	0	0	0
evm.model.chr1.1019	ESD		1	35335000	35340000	345	7.1	44	4.4e-07		Nur 1d		0	0	0	0	0	0	0	0
evm.model.chr1.1019	ESD		1	35340000	35345000	350	7.5	42	3.2e-05		Ceased stage		0	0	0	0	0	0	0	0
evm.model.chr1.1019	ESD		1	35340000	35345000	350	7	61	0		Nur 1d		0	0	0	0	0	0	0	0
evm.model.chr1.1019	ESD		1	35345000	35350000	355	7.4	37	0.00042		Ceased stage		0	0	0	0	0	0	0	0
evm.model.chr1.1019	ESD		1	35345000	35350000	355	6.9	34	0.00048		Nur 1d		0	0	0	0	0	0	0	0
evm.model.chr1.1019	ESD		1	35350000	35355000	360	6.8	29	0.02		Nur 1d		0	0	0	0	0	0	0	0
evm.model.chr1.1022	HTR2A		1	34445000	34450000	-580	5.5	35	0.00016		Nur 1d		0	0	1	0	0	0	0	0
evm.model.chr1.1022	HTR2A		1	34480000	34485000	-545	5.9	90	0		Nur 1d		0	0	1	0	0	0	0	0
evm.model.chr1.1022	HTR2A		1	35300000	35305000	275	11	33	0.032		Nur 1d		0	0	1	0	0	0	0	0
evm.model.chr1.1022	HTR2A		1	35305000	35310000	280	11	36	0.0082		Ceased stage		0	0	1	0	0	0	0	0
evm.model.chr1.1022	HTR2A		1	35310000	35315000	285	11	36	0.0022		Nur 1d		0	0	1	0	0	0	0	0
evm.model.chr1.1022	HTR2A		1	35315000	35320000	290	11	36	0.0024		Nur 1d		0	0	1	0	0	0	0	0
evm.model.chr1.1022	HTR2A		1	35320000	35325000	295	10	33	0.035		Ceased stage		0	0	1	0	0	0	0	0
evm.model.chr1.1022	HTR2A		1	35320000	35325000	295	10	40	0.00016		Nur 1d		0	0	1	0	0	0	0	0
evm.model.chr1.1022	HTR2A		1	35325000	35330000	300	8.5	37	0.00063		Ceased stage		0	0	1	0	0	0	0	0
evm.model.chr1.1022	HTR2A		1	35325000	35330000	300	8.2	29	0.037		Nur 1d		0	0	1	0	0	0	0	0
evm.model.chr1.1022	HTR2A		1	35330000	35335000	305	8	34	0.0021		Nur 1d		0	0	1	0	0	0	0	0
evm.model.chr1.1022	HTR2A		1	35340000	35345000	315	8.2	38	0.00027		Ceased stage		0	0	1	0	0	0	0	0
evm.model.chr1.1022	HTR2A		1	35340000	35345000	315	7.8	32	0.0061		Nur 1d		0	0	1	0	0	0	0	0
evm.model.chr1.1032	SUCLA2		1	34995000	35000000	-360	7.4	31	0.0088		Ceased stage		0	0	0	0	0	0	0	0
evm.model.chr1.1032	SUCLA2		1	35420000	35425000	65	38	67	0.00028		Nur 1d		0	0	0	0	0	0	0	0
evm.model.chr1.1032	SUCLA2		1	35425000	35430000	70	26	51	0.0055		Ceased stage		0	0	0	0	0	0	0	0
evm.model.chr1.1032	SUCLA2		1	35425000	35430000	70	35	59	0.008		Nur 1d		0	0	0	0	0	0	0	0
evm.model.chr1.1032	SUCLA2		1	35430000	35435000	75	33	54	0.03		Nur 1d		0	0	0	0	0	0	0	0
evm.model.chr1.1032	SUCLA2		1	35435000	35440000	80	24	46	0.029		Ceased stage		0	0	0	0	0	0	0	0
evm.model.chr1.1032	SUCLA2		1	35440000	35445000	85	23	49	0.0028		Ceased stage		0	0	0	0	0	0	0	0
evm.model.chr1.1032	SUCLA2		1	35455000	35460000	100	20	43	0.013		Ceased stage		0	0	0	0	0	0	0	0
evm.model.chr1.1032	SUCLA2		1	35455000	35460000	100	25	53	0.00028		Nur 1d		0	0	0	0	0	0	0	0
evm.model.chr1.1032	SUCLA2		1	35470000	35475000	115	21	46	0.0052		Nur 1d		0	0	0	0	0	0	0	0
evm.model.chr1.1032	SUCLA2		1	35475000	35480000	120	17	42	0.0049		Ceased stage		0	0	0	0	0	0	0	0
evm.model.chr1.1032	SUCLA2		1	35475000	35480000	120	20	47	0.0018		Nur 1d		0	0	0	0	0	0	0	0
evm.model.chr1.1032	SUCLA2		1	35480000	35485000	125	17	38	0.043		Ceased stage		0	0	0	0	0	0	0	0
evm.model.chr1.1032	SUCLA2		1	35480000	35485000	125	20	43	0.009		Nur 1d		0	0	0	0	0	0	0	0
evm.model.chr1.1033	NA		1	35450000	35455000	85	39	64	0.0055		Nur 1d		0	0	0	0	0	0	0	0
evm.model.chr1.1033	NA		1	35455000	35460000	90	37	71	1.7e-06		Nur 1d		0	0	0	0	0	0	0	0
evm.model.chr1.1033	NA		1	35470000	35475000	105	33	55	0.036		Nur 1d		0	0	0	0	0	0	0	0
evm.model.chr1.1034	NUDT15		1	35450000	35455000	80	41	66	0.0082		Nur 1d		0	0	0	0	0	0	0	0
evm.model.chr1.1034	NUDT15		1	35475000	35480000	105	33	55	0.026		Nur 1d		0	0	0	0	0	0	0	0
evm.model.chr1.1035	MED4		1	35430000	35435000	45	67	110	1.1e-10		Nur 1d		0	0	0	0	0	0	0	0
evm.model.chr1.1035	MED4		1	35435000	35440000	50	61	90	0.00031		Ceased stage		0	0	0	0	0	0	0	0
evm.model.chr1.1035	MED4		1	35435000	35440000	50	61	85	0.0043		Nur 1d		0	0	0	0	0	0	0	0
evm.model.chr1.1035	MED4		1	35440000	35445000	55	57	82	0.0035		Ceased stage		0	0	0	0	0	0	0	0
evm.model.chr1.1035	MED4		1	35440000	35445000	55	57	88	2.2e-05		Nur 1d		0	0	0	0	0	0	0	0
evm.model.chr1.1035	MED4		1	35445000	35450000	60	53	95	1.6e-10		Nur 1d		0	0	0	0	0	0	0	0
evm.model.chr1.1035	MED4		1	35450000	35455000	65	49	80	0.00019		Ceased stage		0	0	0	0	0	0	0	0
evm.model.chr1.1035	MED4		1	35450000	35455000	65	49	100	0		Nur 1d		0	0	0	0	0	0	0	0
evm.model.chr1.1035	MED4		1	35455000	35460000	70	46	75	0.00019		Ceased stage		0	0	0	0	0	0	0	0
evm.model.chr1.1035	MED4		1	35455000	35460000	70	46	74	0.00011		Nur 1d		0	0	0	0	0	0	0	0
evm.model.chr1.1035	MED4		1	35465000	35470000	80	41	70	0.00032		Ceased stage		0	0	0	0	0	0	0	0
evm.model.chr1.1035	MED4		1	35465000	35470000	80	41	66	0.0024		Nur 1d		0	0	0	0	0	0	0	0
evm.model.chr1.1035	MED4		1	35470000	35475000	85	39	66	0.0012		Ceased stage		0	0	0	0	0	0	0	0
evm.model.chr1.1035	MED4		1	35470000	35475000	85	39	69	3.8e-05		Nur 1d		0	0	0	0	0	0	0	0
evm.model.chr1.1035	MED4		1	35475000	35480000	90	37	62	0.005		Ceased stage		0	0	0	0	0	0	0	0
evm.model.chr1.1035	MED4		1	35475000	35480000	90	37	66	0.00015		Nur 1d		0	0	0	0	0	0	0	0
evm.model.chr1.1037	ITM2B		1	35470000	35475000	55	57	78	0.031		Nur 1d		0	0	0	0	0	0	0	0
evm.model.chr1.1039	RB1		1	35375000	35380000	-85	39	82	1e-11		Nur 1d		0	0	0	0	0	0	0	0
evm.model.chr1.1039	RB1		1	35390000	35395000	-70	46	75	0.00012		Nur 1d		0	0	0	0	0	0	0	0
evm.model.chr1.1039	RB1		1	35595000	35600000	135	27	50	0.028		Ceased stage		0	0	0	0	0	0	0	0
evm.model.chr1.1041	RCBTB2		1	35475000	35480000	-95	36	60	0.0042		Ceased stage		0	0	0	0	0	0	0	0
evm.model.chr1.1041	RCBTB2		1	35475000	35480000	-95	36	66	3e-05		Nur 1d		0	0	0	0	0	0	0	0
evm.model.chr1.1041	RCBTB2		1	35480000	35485000	-90	37	88	0		Ceased stage		0	0	0	0	0	0	0	0
evm.model.chr1.1041	RCBTB2		1	35480000	35485000	-90	37	74	1.2e-07		Nur 1d		0	0	0	0	0	0	0	0
evm.model.chr1.1041	RCBTB2		1	35485000	35490000	-85	39	88	0		Nur 1d		0	0	0	0	0	0	0	0
evm.model.chr1.1041	RCBTB2		1	35490000	35495000	-80	41	68	0.00074		Ceased stage		0	0	0	0	0	0	0	0
evm.model.chr1.1041	RCBTB2		1	35490000	35495000	-80	41	79	3.8e-08		Nur 1d		0	0	0	0	0	0	0	0
evm.model.chr1.1041	RCBTB2		1	35495000	35500000	-75	44	72	0.00026		Ceased stage		0	0	0	0	0	0	0	0
evm.model.chr1.1041	RCBTB2		1	35495000	35500000	-75	43	73	1.9e-05		Nur 1d		0	0	0	0	0	0	0	0
evm.model.chr1.1041	RCBTB2		1	35500000	35505000	-70	46	78	1.8e-05		Ceased stage		0	0	0	0	0	0	0	0
evm.model.chr1.1041	RCBTB2		1	35500000	35505000	-70	46	87	5.4e-10		Nur 1d		0	0	0	0	0	0	0	0
evm.model.chr1.1041	RCBTB2		1	35505000	35510000	-65	49	76	0.00071		Ceased stage		0	0	0	0	0	0	0	0
evm.model.chr1.1041	RCBTB2		1	35505000	35510000	-65	49	77	0.00011		Nur 1d		0	0	0	0	0	0	0	0
evm.model.chr1.1041	RCBTB2		1	35510000	35515000	-60	53	81	0.0001		Nur 1d		0	0	0	0	0	0	0	0
evm.model.chr1.1041	RCBTB2		1	35515000	35520000	-55	57	83	0.00038		Nur 1d		0	0	0	0	0	0	0	0
evm.model.chr1.1041	RCBTB2		1	35650000	35655000	80	41	77	2.9e-06		Ceased stage		0	0	0	0	0	0	0	0
evm.model.chr1.1043	NA		1	35480000	35485000	-135	27	53	0.0013		Ceased stage		0	0	0	0	0	0	0	0
evm.model.chr1.1043	NA		1	35480000	35485000	-135	26	53	0.0008		Nur 1d		0	0	0	0	0	0	0	0
evm.model.chr1.1043	NA		1	35485000	35490000	-130	28	49	0.035		Ceased stage		0	0	0	0	0	0	0	0
evm.model.chr1.1043	NA		1	35490000	35495000	-125	28	55	0.0013		Ceased stage		0	0	0	0	0	0	0	0
evm.model.chr1.1043	NA		1	35490000	35495000	-125	28	54	0.00089		Nur 1d		0	0	0	0	0	0	0	0
evm.model.chr1.1043	NA		1	35785000	35790000	170	22	52	0.00012		Nur 1d		0	0	0	0	0	0	0	0
evm.model.chr1.1044	NA		1	35480000	35485000	-150	24	47	0.032		Ceased stage		0	0	0	0	0	0	0	0
evm.model.chr1.1044	NA		1	35500000	35505000	-130	28	58	0.0001		Ceased stage		0	0	0	0	0	0	0	0
evm.model.chr1.1049	NA		1	35785000	35790000	45	67	99	0.00011		Ceased stage		0	0	0	0	0	0	0	0
evm.model.chr1.1049	NA		1	35795000	35800000	55	57	84	0.001		Ceased stage		0	0	0	0	0	0	0	0
evm.model.chr1.1050	FNDC3B		1	35940000	35945000	110	31	57	0.0018		Nur 1d		0	0	0	0	0	0	0	0
evm.model.chr1.1050	FNDC3B		1	36030000	36035000	200	19	41	0.016		Nur 1d		0	0	0	0	0	0	0	0
evm.model.chr1.1051	MLNR		1	36015000	36020000	170	22	45	0.012		Nur 1d		0	0	0	0	0	0	0	0
evm.model.chr1.1051	MLNR		1	36020000	36025000	175	21	44	0.019		Nur 1d		0	0	0	0	0	0	0	0
evm.model.chr1.1053	CDADC1		1	35935000	35940000	75	44	83	1.5e-07		Ceased stage		0	0	0	0	0	0	0	0
evm.model.chr1.1053	CDADC1		1	35955000	35960000	95	36	57	0.034		Nur 1d		0	0	0	0	0	0	0	0
evm.model.chr1.1053	CDADC1		1	35985000	35990000	125	28	50	0.042		Ceased stage		0	0	0	0	0	0	0	0
evm.model.chr1.1053	CDADC1		1	36000000	36005000	140	26	48	0.038		Ceased stage		0	0	0	0	0	0	0	0
evm.model.chr1.1053	CDADC1		1	36015000	36020000	155	24	49	0.0045		Ceased stage		0	0	0	0	0	0	0	0
evm.model.chr1.1055	CAB39L		1	36030000	36035000	125	28	51	0.0096		Ceased stage		0	0	0	0	0	0	0	0
evm.model.chr1.1056	SETDB2		1	35805000	35810000	-145	25	53	0.00039		Nur 1d		0	0	0	0	0	0	0	0
evm.model.chr1.1056	SETDB2		1	35810000	35815000	-140	26	54	0.00038		Nur 1d		0	0	0	0	0	0	0	0
evm.model.chr1.1056	SETDB2		1	35815000	35820000	-135	26	47	0.025		Nur 1d		0	0	0	0	0	0	0	0
evm.model.chr1.1056	SETDB2		1	35820000	35825000	-130	27	52	0.0014		Nur 1d		0	0	0	0	0	0	0	0
evm.model.chr1.1056	SETDB2		1	35865000	35870000	-85	39	76	2.1e-06		Ceased stage		0	0	0	0	0	0	0	0
evm.model.chr1.1056	SETDB2		1	35865000	35870000	-85	39	62	0.0034		Nur 1d		0	0	0	0	0	0	0	0
evm.model.chr1.1056	SETDB2		1	35870000	35875000	-80	41	87	2.1e-10		Ceased stage		0	0	0	0	0	0	0	0
evm.model.chr1.1056	SETDB2		1	35870000	35875000	-80	41	75	4.3e-07		Nur 1d		0	0	0	0	0	0	0	0
evm.model.chr1.1056	SETDB2		1	35875000	35880000	-75	44	110	0		Ceased stage		0	0	0	0	0	0	0	0
evm.model.chr1.1056	SETDB2		1	35875000	35880000	-75	43	91	0		Nur 1d		0	0	0	0	0	0	0	0
evm.model.chr1.1056	SETDB2		1	35880000	35885000	-70	46	130	0		Ceased stage		0	0	0	0	0	0	0	0
evm.model.chr1.1056	SETDB2		1	35880000	35885000	-70	46	160	0		Nur 1d		0	0	0	0	0	0	0	0
evm.model.chr1.1056	SETDB2		1	35885000	35890000	-65	49	110	0		Ceased stage		0	0	0	0	0	0	0	0
evm.model.chr1.1056	SETDB2		1	35885000	35890000	-65	49	96	0		Nur 1d		0	0	0	0	0	0	0	0
evm.model.chr1.1056	SETDB2		1	35890000	35895000	-60	53	88	2.7e-07		Ceased stage		0	0	0	0	0	0	0	0
evm.model.chr1.1056	SETDB2		1	35890000	35895000	-60	53	89	2e-07		Nur 1d		0	0	0	0	0	0	0	0
evm.model.chr1.1056	SETDB2		1	35895000	35900000	-55	57	82	0.0019		Ceased stage		0	0	0	0	0	0	0	0
evm.model.chr1.1056	SETDB2		1	35895000	35900000	-55	57	80	0.0023		Nur 1d		0	0	0	0	0	0	0	0
evm.model.chr1.1056	SETDB2		1	36020000	36025000	70	46	70	0.0071		Ceased stage		0	0	0	0	0	0	0	0
evm.model.chr1.1056	SETDB2		1	36030000	36035000	80	41	69	0.00054		Nur 1d		0	0	0	0	0	0	0	0
evm.model.chr1.1059	PHF11		1	35880000	35885000	-95	36	70	4e-06		Ceased stage		0	0	0	0	0	0	0	0
evm.model.chr1.106	NA		1	5205000	5210000	715	7.8	34	0.039		Nur 1d		0	0	0	0	0	0	0	0
evm.model.chr1.106	NA		1	5210000	5215000	720	7.8	42	0.00018		Nur 1d		0	0	0	0	0	0	0	0
evm.model.chr1.106	NA		1	5215000	5220000	725	7.8	44	0.0001		Nur 1d		0	0	0	0	0	0	0	0
evm.model.chr1.1060	RCBTB1		1	35805000	35810000	-220	17	45	0.00042		Nur 1d		0	0	0	0	0	0	0	0
evm.model.chr1.1060	RCBTB1		1	35810000	35815000	-215	18	51	4.9e-07		Nur 1d		0	0	0	0	0	0	0	0
evm.model.chr1.1060	RCBTB1		1	35815000	35820000	-210	18	48	0.00012		Ceased stage		0	0	0	0	0	0	0	0
evm.model.chr1.1060	RCBTB1		1	35865000	35870000	-160	23	45	0.019		Ceased stage		0	0	0	0	0	0	0	0
evm.model.chr1.1060	RCBTB1		1	35865000	35870000	-160	23	50	0.00013		Nur 1d		0	0	0	0	0	0	0	0
evm.model.chr1.1060	RCBTB1		1	35875000	35880000	-150	24	53	0.00016		Ceased stage		0	0	0	0	0	0	0	0
evm.model.chr1.1060	RCBTB1		1	35875000	35880000	-150	24	55	5.1e-06		Nur 1d		0	0	0	0	0	0	0	0
evm.model.chr1.1060	RCBTB1		1	35880000	35885000	-145	25	70	2.3e-09		Ceased stage		0	0	0	0	0	0	0	0
evm.model.chr1.1060	RCBTB1		1	35880000	35885000	-145	25	79	0		Nur 1d		0	0	0	0	0	0	0	0
evm.model.chr1.1060	RCBTB1		1	35885000	35890000	-140	26	49	0.0093		Ceased stage		0	0	0	0	0	0	0	0
evm.model.chr1.1060	RCBTB1		1	35955000	35960000	-70	46	70	0.0019		Nur 1d		0	0	0	0	0	0	0	0
evm.model.chr1.1060	RCBTB1		1	35970000	35975000	-55	57	83	0.00099		Ceased stage		0	0	0	0	0	0	0	0
evm.model.chr1.1060	RCBTB1		1	36095000	36100000	70	46	69	0.013		Ceased stage		0	0	0	0	0	0	0	0
evm.model.chr1.1060	RCBTB1		1	36095000	36100000	70	46	84	2.2e-09		Nur 1d		0	0	0	0	0	0	0	0
evm.model.chr1.1060	RCBTB1		1	36105000	36110000	80	41	73	2.4e-06		Nur 1d		0	0	0	0	0	0	0	0
evm.model.chr1.1060	RCBTB1		1	36110000	36115000	85	39	60	0.0097		Nur 1d		0	0	0	0	0	0	0	0
evm.model.chr1.1060	RCBTB1		1	36115000	36120000	90	37	64	0.00013		Nur 1d		0	0	0	0	0	0	0	0
evm.model.chr1.1060	RCBTB1		1	36120000	36125000	95	36	56	0.02		Nur 1d		0	0	0	0	0	0	0	0
evm.model.chr1.1060	RCBTB1		1	36125000	36130000	100	25	62	1.4e-07		Nur 1d		0	0	0	0	0	0	0	0
evm.model.chr1.1060	RCBTB1		1	36130000	36135000	105	23	71	0		Nur 1d		0	0	0	0	0	0	0	0
evm.model.chr1.1060	RCBTB1		1	36135000	36140000	110	22	50	0.00042		Nur 1d		0	0	0	0	0	0	0	0
evm.model.chr1.1060	RCBTB1		1	36145000	36150000	120	20	41	0.022		Ceased stage		0	0	0	0	0	0	0	0
evm.model.chr1.1060	RCBTB1		1	36145000	36150000	120	20	48	0.00042		Nur 1d		0	0	0	0	0	0	0	0
evm.model.chr1.1061	ARL11		1	35880000	35885000	-155	24	49	0.0017		Ceased stage		0	0	0	0	0	0	0	0
evm.model.chr1.1061	ARL11		1	36080000	36085000	45	67	100	2.1e-07		Nur 1d		0	0	0	0	0	0	0	0
evm.model.chr1.1061	ARL11		1	36085000	36090000	50	61	87	0.00034		Nur 1d		0	0	0	0	0	0	0	0
evm.model.chr1.1061	ARL11		1	36090000	36095000	55	57	98	6.4e-10		Nur 1d		0	0	0	0	0	0	0	0
evm.model.chr1.1061	ARL11		1	36095000	36100000	60	53	86	2e-06		Ceased stage		0	0	0	0	0	0	0	0
evm.model.chr1.1061	ARL11		1	36095000	36100000	60	53	120	0		Nur 1d		0	0	0	0	0	0	0	0
evm.model.chr1.1061	ARL11		1	36105000	36110000	70	46	82	2.6e-07		Nur 1d		0	0	0	0	0	0	0	0
evm.model.chr1.1061	ARL11		1	36115000	36120000	80	41	79	3.4e-08		Nur 1d		0	0	0	0	0	0	0	0
evm.model.chr1.1061	ARL11		1	36120000	36125000	85	39	71	3.9e-07		Nur 1d		0	0	0	0	0	0	0	0
evm.model.chr1.1061	ARL11		1	36125000	36130000	90	26	52	0.0017		Ceased stage		0	0	0	0	0	0	0	0
evm.model.chr1.1061	ARL11		1	36125000	36130000	90	28	80	0		Nur 1d		0	0	0	0	0	0	0	0
evm.model.chr1.1061	ARL11		1	36130000	36135000	95	25	51	0.0015		Ceased stage		0	0	0	0	0	0	0	0
evm.model.chr1.1061	ARL11		1	36130000	36135000	95	26	86	0		Nur 1d		0	0	0	0	0	0	0	0
evm.model.chr1.1061	ARL11		1	36135000	36140000	100	25	77	0		Nur 1d		0	0	0	0	0	0	0	0
evm.model.chr1.1061	ARL11		1	36145000	36150000	110	22	56	1.3e-07		Nur 1d		0	0	0	0	0	0	0	0
evm.model.chr1.1062	KPNA3		1	36020000	36025000	-80	41	65	0.0071		Ceased stage		0	0	0	0	0	0	0	0
evm.model.chr1.1062	KPNA3		1	36020000	36025000	-80	41	84	5.1e-13		Nur 1d		0	0	0	0	0	0	0	0
evm.model.chr1.1062	KPNA3		1	36030000	36035000	-70	46	97	0		Nur 1d		0	0	0	0	0	0	0	0
evm.model.chr1.1062	KPNA3		1	36040000	36045000	-60	53	98	0		Nur 1d		0	0	0	0	0	0	0	0
evm.model.chr1.1062	KPNA3		1	36045000	36050000	-55	57	94	5e-08		Nur 1d		0	0	0	0	0	0	0	0
evm.model.chr1.1062	KPNA3		1	36050000	36055000	-50	61	110	0		Nur 1d		0	0	0	0	0	0	0	0
evm.model.chr1.1062	KPNA3		1	36055000	36060000	-45	67	92	0.0024		Ceased stage		0	0	0	0	0	0	0	0
evm.model.chr1.1062	KPNA3		1	36055000	36060000	-45	67	110	1e-09		Nur 1d		0	0	0	0	0	0	0	0
evm.model.chr1.1066	SPRYD7		1	36030000	36035000	-115	21	48	0.00053		Nur 1d		0	0	0	0	0	0	0	0
evm.model.chr1.1066	SPRYD7		1	36040000	36045000	-105	23	49	0.00095		Nur 1d		0	0	0	0	0	0	0	0
evm.model.chr1.1066	SPRYD7		1	36075000	36080000	-70	36	59	0.0074		Nur 1d		0	0	0	0	0	0	0	0
evm.model.chr1.1066	SPRYD7		1	36195000	36200000	50	46	69	0.024		Ceased stage		0	0	0	0	0	0	0	0
evm.model.chr1.1066	SPRYD7		1	36255000	36260000	110	22	48	0.00095		Nur 1d		0	0	0	0	0	0	0	0
evm.model.chr1.1067	NA		1	36205000	36210000	55	47	70	0.013		Nur 1d		0	0	0	0	0	0	0	0
evm.model.chr1.1067	NA		1	36250000	36255000	100	25	50	0.0028		Nur 1d		0	0	0	0	0	0	0	0
evm.model.chr1.1067	NA		1	36255000	36260000	105	23	58	1.3e-05		Nur 1d		0	0	0	0	0	0	0	0
evm.model.chr1.1067	NA		1	36260000	36265000	110	22	45	0.013		Nur 1d		0	0	0	0	0	0	0	0
evm.model.chr1.1067	NA		1	36500000	36505000	350	6.4	29	0.018		Nur 1d		0	0	0	0	0	0	0	0
evm.model.chr1.1070	TRIM13		1	34480000	34485000	-1675	1.5	33	0.0002		Nur 1d		0	0	0	0	0	0	0	0
evm.model.chr1.1070	TRIM13		1	36255000	36260000	100	24	47	0.019		Ceased stage		0	0	0	0	0	0	0	0
evm.model.chr1.1070	TRIM13		1	36255000	36260000	100	25	47	0.022		Nur 1d		0	0	0	0	0	0	0	0
evm.model.chr1.1070	TRIM13		1	36260000	36265000	105	23	47	0.0049		Ceased stage		0	0	0	0	0	0	0	0
evm.model.chr1.1070	TRIM13		1	36260000	36265000	105	23	54	0.00039		Nur 1d		0	0	0	0	0	0	0	0
evm.model.chr1.1070	TRIM13		1	36500000	36505000	345	6.5	29	0.019		Nur 1d		0	0	0	0	0	0	0	0
evm.model.chr1.1071	KCNRG		1	34480000	34485000	-1675	1.5	33	0.0002		Nur 1d		0	0	0	0	0	0	0	0
evm.model.chr1.1071	KCNRG		1	36255000	36260000	100	24	47	0.019		Ceased stage		0	0	0	0	0	0	0	0
evm.model.chr1.1071	KCNRG		1	36255000	36260000	100	25	47	0.022		Nur 1d		0	0	0	0	0	0	0	0
evm.model.chr1.1071	KCNRG		1	36260000	36265000	105	23	47	0.0049		Ceased stage		0	0	0	0	0	0	0	0
evm.model.chr1.1071	KCNRG		1	36260000	36265000	105	23	54	0.00039		Nur 1d		0	0	0	0	0	0	0	0
evm.model.chr1.1071	KCNRG		1	36500000	36505000	345	6.5	29	0.019		Nur 1d		0	0	0	0	0	0	0	0
evm.model.chr1.1087	NA		1	36135000	36140000	-475	5.3	30	0.0049		Ceased stage		0	0	0	0	0	0	0	0
evm.model.chr1.1087	NA		1	36415000	36420000	-195	15	37	0.047		Ceased stage		0	0	0	0	0	0	0	0
evm.model.chr1.1087	NA		1	36725000	36730000	115	25	47	0.03		Ceased stage		0	0	0	0	0	0	0	0
evm.model.chr1.1087	NA		1	36815000	36820000	205	14	39	0.0049		Ceased stage		0	0	0	0	0	0	0	0
evm.model.chr1.1088	RNASEH2B		1	36505000	36510000	-135	21	46	0.006		Ceased stage		0	0	0	0	0	0	0	0
evm.model.chr1.1089	NA		1	36620000	36625000	-115	25	47	0.041		Ceased stage		0	0	0	0	0	0	0	0
evm.model.chr1.1089	NA		1	36815000	36820000	80	38	62	0.012		Nur 1d		0	0	0	0	0	0	0	0
evm.model.chr1.1095	NA		1	36750000	36755000	-115	18	40	0.04		Nur 1d		0	0	0	0	0	0	0	0
evm.model.chr1.1096	INTS6		1	36970000	36975000	65	41	64	0.0038		Ceased stage		0	0	0	0	0	0	0	0
evm.model.chr1.1096	INTS6		1	36975000	36980000	70	39	73	3.4e-05		Ceased stage		0	0	0	0	0	0	0	0
evm.model.chr1.1096	INTS6		1	36980000	36985000	75	36	82	1.2e-09		Ceased stage		0	0	0	0	0	0	0	0
evm.model.chr1.1096	INTS6		1	36980000	36985000	75	55	78	0.003		Nur 1d		0	0	0	0	0	0	0	0
evm.model.chr1.1096	INTS6		1	36985000	36990000	80	34	61	0.00021		Ceased stage		0	0	0	0	0	0	0	0
evm.model.chr1.1096	INTS6		1	36990000	36995000	85	32	61	0.0019		Ceased stage		0	0	0	0	0	0	0	0
evm.model.chr1.1096	INTS6		1	36995000	37000000	90	31	77	0		Ceased stage		0	0	0	0	0	0	0	0
evm.model.chr1.1096	INTS6		1	36995000	37000000	90	45	77	3.2e-07		Nur 1d		0	0	0	0	0	0	0	0
evm.model.chr1.1096	INTS6		1	37000000	37005000	95	29	58	0.0015		Ceased stage		0	0	0	0	0	0	0	0
evm.model.chr1.1096	INTS6		1	37005000	37010000	100	28	57	0.0011		Ceased stage		0	0	0	0	0	0	0	0
evm.model.chr1.1096	INTS6		1	37010000	37015000	105	27	55	0.0015		Ceased stage		0	0	0	0	0	0	0	0
evm.model.chr1.1096	INTS6		1	37010000	37015000	105	38	67	0.00034		Nur 1d		0	0	0	0	0	0	0	0
evm.model.chr1.1096	INTS6		1	37015000	37020000	110	26	78	0		Ceased stage		0	0	0	0	0	0	0	0
evm.model.chr1.1096	INTS6		1	37015000	37020000	110	36	66	0.00034		Nur 1d		0	0	0	0	0	0	0	0
evm.model.chr1.1096	INTS6		1	37020000	37025000	115	25	73	0		Ceased stage		0	0	0	0	0	0	0	0
evm.model.chr1.1096	INTS6		1	37020000	37025000	115	34	70	1.9e-06		Nur 1d		0	0	0	0	0	0	0	0
evm.model.chr1.1096	INTS6		1	37030000	37035000	125	23	53	0.00061		Ceased stage		0	0	0	0	0	0	0	0
evm.model.chr1.1096	INTS6		1	37030000	37035000	125	31	50	0.047		Nur 1d		0	0	0	0	0	0	0	0
evm.model.chr1.1096	INTS6		1	37035000	37040000	130	22	44	0.0076		Ceased stage		0	0	0	0	0	0	0	0
evm.model.chr1.1096	INTS6		1	37075000	37080000	170	17	40	0.0026		Ceased stage		0	0	0	0	0	0	0	0
evm.model.chr1.1097	NA		1	36965000	36970000	45	58	97	3.2e-10		Ceased stage		0	0	0	0	0	0	0	0
evm.model.chr1.1097	NA		1	36965000	36970000	45	59	120	0		Nur 1d		0	0	0	0	0	0	0	0
evm.model.chr1.1097	NA		1	36970000	36975000	50	53	120	0		Ceased stage		0	0	0	0	0	0	0	0
evm.model.chr1.1097	NA		1	36970000	36975000	50	54	170	0		Nur 1d		0	0	0	0	0	0	0	0
evm.model.chr1.1097	NA		1	36975000	36980000	55	48	120	0		Ceased stage		0	0	0	0	0	0	0	0
evm.model.chr1.1097	NA		1	36975000	36980000	55	50	130	0		Nur 1d		0	0	0	0	0	0	0	0
evm.model.chr1.1097	NA		1	36980000	36985000	60	45	120	0		Ceased stage		0	0	0	0	0	0	0	0
evm.model.chr1.1097	NA		1	36980000	36985000	60	46	130	0		Nur 1d		0	0	0	0	0	0	0	0
evm.model.chr1.1097	NA		1	36985000	36990000	65	41	100	0		Ceased stage		0	0	0	0	0	0	0	0
evm.model.chr1.1097	NA		1	36985000	36990000	65	65	110	0		Nur 1d		0	0	0	0	0	0	0	0
evm.model.chr1.1097	NA		1	36990000	36995000	70	39	72	1.6e-07		Ceased stage		0	0	0	0	0	0	0	0
evm.model.chr1.1097	NA		1	36990000	36995000	70	60	100	1.8e-12		Nur 1d		0	0	0	0	0	0	0	0
evm.model.chr1.1097	NA		1	36995000	37000000	75	36	96	0		Ceased stage		0	0	0	0	0	0	0	0
evm.model.chr1.1097	NA		1	36995000	37000000	75	55	100	0		Nur 1d		0	0	0	0	0	0	0	0
evm.model.chr1.1097	NA		1	37000000	37005000	80	34	67	2.7e-07		Ceased stage		0	0	0	0	0	0	0	0
evm.model.chr1.1097	NA		1	37000000	37005000	80	51	71	0.027		Nur 1d		0	0	0	0	0	0	0	0
evm.model.chr1.1097	NA		1	37005000	37010000	85	32	82	0		Ceased stage		0	0	0	0	0	0	0	0
evm.model.chr1.1097	NA		1	37005000	37010000	85	48	87	2.7e-11		Nur 1d		0	0	0	0	0	0	0	0
evm.model.chr1.1097	NA		1	37010000	37015000	90	31	93	0		Ceased stage		0	0	0	0	0	0	0	0
evm.model.chr1.1097	NA		1	37010000	37015000	90	45	88	6.1e-10		Nur 1d		0	0	0	0	0	0	0	0
evm.model.chr1.1097	NA		1	37015000	37020000	95	29	86	0		Ceased stage		0	0	0	0	0	0	0	0
evm.model.chr1.1097	NA		1	37015000	37020000	95	42	120	0		Nur 1d		0	0	0	0	0	0	0	0
evm.model.chr1.1097	NA		1	37020000	37025000	100	28	110	0		Ceased stage		0	0	0	0	0	0	0	0
evm.model.chr1.1097	NA		1	37020000	37025000	100	40	88	0		Nur 1d		0	0	0	0	0	0	0	0
evm.model.chr1.1097	NA		1	37030000	37035000	110	26	60	2e-05		Ceased stage		0	0	0	0	0	0	0	0
evm.model.chr1.1097	NA		1	37030000	37035000	110	36	62	0.0018		Nur 1d		0	0	0	0	0	0	0	0
evm.model.chr1.1097	NA		1	37035000	37040000	115	25	57	2.7e-07		Ceased stage		0	0	0	0	0	0	0	0
evm.model.chr1.1097	NA		1	37035000	37040000	115	34	52	0.038		Nur 1d		0	0	0	0	0	0	0	0
evm.model.chr1.1097	NA		1	37075000	37080000	155	19	45	0.00019		Ceased stage		0	0	0	0	0	0	0	0
evm.model.chr1.1097	NA		1	37075000	37080000	155	24	43	0.027		Nur 1d		0	0	0	0	0	0	0	0
evm.model.chr1.110	NA		1	4720000	4725000	60	40	65	0.046		Ceased stage		0	0	0	0	0	0	0	0
evm.model.chr1.1100	NA		1	36875000	36880000	-150	19	43	0.0022		Ceased stage		0	0	0	0	0	0	0	0
evm.model.chr1.1100	NA		1	36880000	36885000	-145	20	40	0.032		Ceased stage		0	0	0	0	0	0	0	0
evm.model.chr1.1100	NA		1	36885000	36890000	-140	21	49	0.0033		Ceased stage		0	0	0	0	0	0	0	0
evm.model.chr1.1100	NA		1	36885000	36890000	-140	27	57	0.00028		Nur 1d		0	0	0	0	0	0	0	0
evm.model.chr1.1100	NA		1	36890000	36895000	-135	21	47	0.00049		Ceased stage		0	0	0	0	0	0	0	0
evm.model.chr1.1100	NA		1	36890000	36895000	-135	28	56	0.0017		Nur 1d		0	0	0	0	0	0	0	0
evm.model.chr1.1100	NA		1	36895000	36900000	-130	22	50	0.004		Ceased stage		0	0	0	0	0	0	0	0
evm.model.chr1.1100	NA		1	36900000	36905000	-125	23	45	0.0067		Ceased stage		0	0	0	0	0	0	0	0
evm.model.chr1.1100	NA		1	36900000	36905000	-125	31	59	0.00087		Nur 1d		0	0	0	0	0	0	0	0
evm.model.chr1.1100	NA		1	36910000	36915000	-115	25	69	3.2e-13		Ceased stage		0	0	0	0	0	0	0	0
evm.model.chr1.1100	NA		1	36910000	36915000	-115	34	58	0.00067		Nur 1d		0	0	0	0	0	0	0	0
evm.model.chr1.1100	NA		1	36915000	36920000	-110	26	77	0		Ceased stage		0	0	0	0	0	0	0	0
evm.model.chr1.1100	NA		1	36915000	36920000	-110	36	75	1.1e-07		Nur 1d		0	0	0	0	0	0	0	0
evm.model.chr1.1100	NA		1	36925000	36930000	-100	28	49	0.017		Ceased stage		0	0	0	0	0	0	0	0
evm.model.chr1.1100	NA		1	36925000	36930000	-100	40	61	0.0052		Nur 1d		0	0	0	0	0	0	0	0
evm.model.chr1.1100	NA		1	36935000	36940000	-90	31	57	0.00025		Ceased stage		0	0	0	0	0	0	0	0
evm.model.chr1.1100	NA		1	36945000	36950000	-80	34	59	0.00067		Ceased stage		0	0	0	0	0	0	0	0
evm.model.chr1.1100	NA		1	36955000	36960000	-70	39	64	0.00069		Ceased stage		0	0	0	0	0	0	0	0
evm.model.chr1.1100	NA		1	36960000	36965000	-65	41	67	0.00067		Ceased stage		0	0	0	0	0	0	0	0
evm.model.chr1.1100	NA		1	36965000	36970000	-60	46	65	0.036		Nur 1d		0	0	0	0	0	0	0	0
evm.model.chr1.1100	NA		1	36970000	36975000	-55	48	76	0.004		Ceased stage		0	0	0	0	0	0	0	0
evm.model.chr1.1100	NA		1	36970000	36975000	-55	50	69	0.024		Nur 1d		0	0	0	0	0	0	0	0
evm.model.chr1.1100	NA		1	36975000	36980000	-50	53	85	0.00028		Ceased stage		0	0	0	0	0	0	0	0
evm.model.chr1.1100	NA		1	36975000	36980000	-50	54	77	0.0011		Nur 1d		0	0	0	0	0	0	0	0
evm.model.chr1.1100	NA		1	36980000	36985000	-45	58	100	1.7e-08		Ceased stage		0	0	0	0	0	0	0	0
evm.model.chr1.1100	NA		1	36980000	36985000	-45	59	110	0		Nur 1d		0	0	0	0	0	0	0	0
evm.model.chr1.1107	NA		1	36885000	36890000	-195	15	38	0.012		Ceased stage		0	0	0	0	0	0	0	0
evm.model.chr1.1107	NA		1	37130000	37135000	50	54	80	0.00027		Nur 1d		0	0	0	0	0	0	0	0
evm.model.chr1.1107	NA		1	37135000	37140000	55	50	86	2.2e-09		Nur 1d		0	0	0	0	0	0	0	0
evm.model.chr1.1107	NA		1	37155000	37160000	75	36	73	1.6e-08		Ceased stage		0	0	0	0	0	0	0	0
evm.model.chr1.1107	NA		1	37155000	37160000	75	55	88	3e-07		Nur 1d		0	0	0	0	0	0	0	0
evm.model.chr1.1108	ATP7B		1	36925000	36930000	-215	17	37	0.023		Nur 1d		0	0	0	0	0	0	0	0
evm.model.chr1.1108	ATP7B		1	37080000	37085000	-60	45	65	0.036		Ceased stage		0	0	0	0	0	0	0	0
evm.model.chr1.1108	ATP7B		1	37080000	37085000	-60	46	82	8.6e-09		Nur 1d		0	0	0	0	0	0	0	0
evm.model.chr1.1108	ATP7B		1	37090000	37095000	-50	53	73	0.036		Ceased stage		0	0	0	0	0	0	0	0
evm.model.chr1.1108	ATP7B		1	37090000	37095000	-50	54	89	1.6e-05		Nur 1d		0	0	0	0	0	0	0	0
evm.model.chr1.1108	ATP7B		1	37095000	37100000	-45	58	94	1.7e-08		Ceased stage		0	0	0	0	0	0	0	0
evm.model.chr1.1108	ATP7B		1	37095000	37100000	-45	59	83	0.0028		Nur 1d		0	0	0	0	0	0	0	0
evm.model.chr1.1109	ALG11		1	36900000	36905000	-250	14	37	0.0023		Nur 1d		0	0	0	0	0	0	0	0
evm.model.chr1.1109	ALG11		1	36910000	36915000	-240	13	33	0.031		Ceased stage		0	0	0	0	0	0	0	0
evm.model.chr1.1109	ALG11		1	36925000	36930000	-225	16	36	0.012		Nur 1d		0	0	0	0	0	0	0	0
evm.model.chr1.1109	ALG11		1	36980000	36985000	-170	22	43	0.0088		Nur 1d		0	0	0	0	0	0	0	0
evm.model.chr1.1109	ALG11		1	36995000	37000000	-155	24	45	0.012		Nur 1d		0	0	0	0	0	0	0	0
evm.model.chr1.1109	ALG11		1	37020000	37025000	-130	22	46	0.0034		Ceased stage		0	0	0	0	0	0	0	0
evm.model.chr1.1109	ALG11		1	37075000	37080000	-75	36	110	0		Ceased stage		0	0	0	0	0	0	0	0
evm.model.chr1.1109	ALG11		1	37075000	37080000	-75	55	130	0		Nur 1d		0	0	0	0	0	0	0	0
evm.model.chr1.1109	ALG11		1	37080000	37085000	-70	39	77	3.3e-09		Ceased stage		0	0	0	0	0	0	0	0
evm.model.chr1.1109	ALG11		1	37080000	37085000	-70	60	130	0		Nur 1d		0	0	0	0	0	0	0	0
evm.model.chr1.1109	ALG11		1	37090000	37095000	-60	45	73	0.00013		Ceased stage		0	0	0	0	0	0	0	0
evm.model.chr1.1109	ALG11		1	37090000	37095000	-60	46	100	0		Nur 1d		0	0	0	0	0	0	0	0
evm.model.chr1.1109	ALG11		1	37095000	37100000	-55	48	71	0.0084		Ceased stage		0	0	0	0	0	0	0	0
evm.model.chr1.1109	ALG11		1	37095000	37100000	-55	50	99	0		Nur 1d		0	0	0	0	0	0	0	0
evm.model.chr1.1109	ALG11		1	37100000	37105000	-50	54	97	1.1e-13		Nur 1d		0	0	0	0	0	0	0	0
evm.model.chr1.1109	ALG11		1	37105000	37110000	-45	58	80	0.012		Ceased stage		0	0	0	0	0	0	0	0
evm.model.chr1.1109	ALG11		1	37105000	37110000	-45	59	87	0.0022		Nur 1d		0	0	0	0	0	0	0	0
evm.model.chr1.1113	NA		1	36900000	36905000	-315	7.4	29	0.022		Ceased stage		0	0	0	0	0	0	0	0
evm.model.chr1.1113	NA		1	37155000	37160000	-60	46	75	0.0019		Nur 1d		0	0	0	0	0	0	0	0
evm.model.chr1.1113	NA		1	37160000	37165000	-55	43	72	0.0058		Ceased stage		0	0	0	0	0	0	0	0
evm.model.chr1.1113	NA		1	37160000	37165000	-55	50	86	4.8e-09		Nur 1d		0	0	0	0	0	0	0	0
evm.model.chr1.1113	NA		1	37295000	37300000	80	51	77	0.00061		Nur 1d		0	0	0	0	0	0	0	0
evm.model.chr1.1113	NA		1	37305000	37310000	90	30	62	0.00046		Ceased stage		0	0	0	0	0	0	0	0
evm.model.chr1.1114	NA		1	36900000	36905000	-315	7.4	29	0.022		Ceased stage		0	0	0	0	0	0	0	0
evm.model.chr1.1114	NA		1	37155000	37160000	-60	46	75	0.0019		Nur 1d		0	0	0	0	0	0	0	0
evm.model.chr1.1114	NA		1	37160000	37165000	-55	43	72	0.0058		Ceased stage		0	0	0	0	0	0	0	0
evm.model.chr1.1114	NA		1	37160000	37165000	-55	50	86	4.8e-09		Nur 1d		0	0	0	0	0	0	0	0
evm.model.chr1.1114	NA		1	37295000	37300000	80	51	77	0.00061		Nur 1d		0	0	0	0	0	0	0	0
evm.model.chr1.1114	NA		1	37305000	37310000	90	30	62	0.00046		Ceased stage		0	0	0	0	0	0	0	0
evm.model.chr1.1115	VPS36		1	36900000	36905000	-315	7.4	29	0.022		Ceased stage		0	0	0	0	0	0	0	0
evm.model.chr1.1115	VPS36		1	37155000	37160000	-60	46	75	0.0019		Nur 1d		0	0	0	0	0	0	0	0
evm.model.chr1.1115	VPS36		1	37160000	37165000	-55	43	72	0.0058		Ceased stage		0	0	0	0	0	0	0	0
evm.model.chr1.1115	VPS36		1	37160000	37165000	-55	50	86	4.8e-09		Nur 1d		0	0	0	0	0	0	0	0
evm.model.chr1.1115	VPS36		1	37295000	37300000	80	51	77	0.00061		Nur 1d		0	0	0	0	0	0	0	0
evm.model.chr1.1115	VPS36		1	37305000	37310000	90	30	62	0.00046		Ceased stage		0	0	0	0	0	0	0	0
evm.model.chr1.1118	THSD1		1	37315000	37320000	50	48	69	0.018		Ceased stage		0	0	0	0	0	0	0	0
evm.model.chr1.1120	FGL1		1	37160000	37165000	-130	29	54	0.0013		Nur 1d		0	0	0	0	0	0	0	0
evm.model.chr1.1120	FGL1		1	37165000	37170000	-125	31	59	0.0061		Nur 1d		0	0	0	0	0	0	0	0
evm.model.chr1.1120	FGL1		1	37235000	37240000	-55	50	77	0.0061		Nur 1d		0	0	0	0	0	0	0	0
evm.model.chr1.1120	FGL1		1	37240000	37245000	-50	48	72	0.002		Ceased stage		0	0	0	0	0	0	0	0
evm.model.chr1.1120	FGL1		1	37240000	37245000	-50	54	79	0.0009		Nur 1d		0	0	0	0	0	0	0	0
evm.model.chr1.1120	FGL1		1	37245000	37250000	-45	52	98	0		Ceased stage		0	0	0	0	0	0	0	0
evm.model.chr1.1122	TPTE2		1	37075000	37080000	-225	16	37	0.008		Nur 1d		0	0	0	0	0	0	0	0
evm.model.chr1.1122	TPTE2		1	37155000	37160000	-145	16	38	0.0092		Ceased stage		0	0	0	0	0	0	0	0
evm.model.chr1.1122	TPTE2		1	37155000	37160000	-145	26	87	0		Nur 1d		0	0	0	0	0	0	0	0
evm.model.chr1.1122	TPTE2		1	37160000	37165000	-140	27	59	2.3e-07		Nur 1d		0	0	0	0	0	0	0	0
evm.model.chr1.1122	TPTE2		1	37165000	37170000	-135	28	68	1.3e-11		Nur 1d		0	0	0	0	0	0	0	0
evm.model.chr1.1122	TPTE2		1	37170000	37175000	-130	18	38	0.019		Ceased stage		0	0	0	0	0	0	0	0
evm.model.chr1.1122	TPTE2		1	37225000	37230000	-75	34	72	1.5e-09		Ceased stage		0	0	0	0	0	0	0	0
evm.model.chr1.1122	TPTE2		1	37230000	37235000	-70	36	58	0.011		Ceased stage		0	0	0	0	0	0	0	0
evm.model.chr1.1122	TPTE2		1	37235000	37240000	-65	39	77	2.4e-06		Ceased stage		0	0	0	0	0	0	0	0
evm.model.chr1.1122	TPTE2		1	37235000	37240000	-65	65	89	0.0011		Nur 1d		0	0	0	0	0	0	0	0
evm.model.chr1.1122	TPTE2		1	37240000	37245000	-60	41	110	0		Ceased stage		0	0	0	0	0	0	0	0
evm.model.chr1.1122	TPTE2		1	37240000	37245000	-60	46	110	0		Nur 1d		0	0	0	0	0	0	0	0
evm.model.chr1.1122	TPTE2		1	37245000	37250000	-55	44	100	0		Ceased stage		0	0	0	0	0	0	0	0
evm.model.chr1.1122	TPTE2		1	37245000	37250000	-55	50	94	0		Nur 1d		0	0	0	0	0	0	0	0
evm.model.chr1.1122	TPTE2		1	37250000	37255000	-50	48	120	0		Ceased stage		0	0	0	0	0	0	0	0
evm.model.chr1.1122	TPTE2		1	37250000	37255000	-50	54	93	1.7e-07		Nur 1d		0	0	0	0	0	0	0	0
evm.model.chr1.1122	TPTE2		1	37255000	37260000	-45	52	96	2.2e-13		Ceased stage		0	0	0	0	0	0	0	0
evm.model.chr1.1123	SLC25A15		1	37155000	37160000	-185	13	33	0.034		Ceased stage		0	0	0	0	0	0	0	0
evm.model.chr1.1123	SLC25A15		1	37160000	37165000	-180	20	40	0.041		Nur 1d		0	0	0	0	0	0	0	0
evm.model.chr1.1123	SLC25A15		1	37225000	37230000	-115	24	46	0.032		Ceased stage		0	0	0	0	0	0	0	0
evm.model.chr1.1123	SLC25A15		1	37230000	37235000	-110	25	46	0.032		Ceased stage		0	0	0	0	0	0	0	0
evm.model.chr1.1123	SLC25A15		1	37640000	37645000	300	11	34	0.0093		Nur 1d		0	0	0	0	0	0	0	0
evm.model.chr1.1123	SLC25A15		1	37660000	37665000	320	10	32	0.021		Nur 1d		0	0	0	0	0	0	0	0
evm.model.chr1.1123	SLC25A15		1	37735000	37740000	395	9.1	38	0.0001		Ceased stage		0	0	0	0	0	0	0	0
evm.model.chr1.1123	SLC25A15		1	37740000	37745000	400	4.8	29	0.0022		Nur 1d		0	0	0	0	0	0	0	0
evm.model.chr1.1123	SLC25A15		1	37750000	37755000	410	8.8	32	0.011		Ceased stage		0	0	0	0	0	0	0	0
evm.model.chr1.1123	SLC25A15		1	37750000	37755000	410	4.7	37	0.00051		Nur 1d		0	0	0	0	0	0	0	0
evm.model.chr1.1123	SLC25A15		1	37760000	37765000	420	4.5	24	0.047		Nur 1d		0	0	0	0	0	0	0	0
evm.model.chr1.1124	NA		1	37155000	37160000	-190	19	52	0.00022		Nur 1d		0	0	0	0	0	0	0	0
evm.model.chr1.1124	NA		1	37160000	37165000	-185	20	39	0.044		Nur 1d		0	0	0	0	0	0	0	0
evm.model.chr1.1124	NA		1	37625000	37630000	280	12	38	0.00066		Ceased stage		0	0	0	0	0	0	0	0
evm.model.chr1.1124	NA		1	37630000	37635000	285	12	33	0.02		Ceased stage		0	0	0	0	0	0	0	0
evm.model.chr1.1124	NA		1	37635000	37640000	290	12	41	0.0072		Ceased stage		0	0	0	0	0	0	0	0
evm.model.chr1.1124	NA		1	37640000	37645000	295	11	33	0.012		Ceased stage		0	0	0	0	0	0	0	0
evm.model.chr1.1124	NA		1	37645000	37650000	300	11	40	0.00012		Ceased stage		0	0	0	0	0	0	0	0
evm.model.chr1.1124	NA		1	37675000	37680000	330	10	32	0.012		Ceased stage		0	0	0	0	0	0	0	0
evm.model.chr1.1124	NA		1	37675000	37680000	330	10	30	0.032		Nur 1d		0	0	0	0	0	0	0	0
evm.model.chr1.1124	NA		1	37725000	37730000	380	5	25	0.033		Nur 1d		0	0	0	0	0	0	0	0
evm.model.chr1.1124	NA		1	37730000	37735000	385	9.2	33	0.0035		Ceased stage		0	0	0	0	0	0	0	0
evm.model.chr1.1124	NA		1	37730000	37735000	385	5	28	0.0043		Nur 1d		0	0	0	0	0	0	0	0
evm.model.chr1.1124	NA		1	37740000	37745000	395	4.8	34	0.0021		Nur 1d		0	0	0	0	0	0	0	0
evm.model.chr1.1124	NA		1	37750000	37755000	405	8.9	33	0.0029		Ceased stage		0	0	0	0	0	0	0	0
evm.model.chr1.1124	NA		1	37750000	37755000	405	4.7	48	1.4e-08		Nur 1d		0	0	0	0	0	0	0	0
evm.model.chr1.1124	NA		1	37755000	37760000	410	8.8	36	0.00022		Ceased stage		0	0	0	0	0	0	0	0
evm.model.chr1.1124	NA		1	37755000	37760000	410	4.7	31	0.00027		Nur 1d		0	0	0	0	0	0	0	0
evm.model.chr1.1124	NA		1	37760000	37765000	415	4.6	29	0.0017		Nur 1d		0	0	0	0	0	0	0	0
evm.model.chr1.1124	NA		1	37765000	37770000	420	8.6	28	0.039		Ceased stage		0	0	0	0	0	0	0	0
evm.model.chr1.1124	NA		1	38115000	38120000	770	4.3	28	0.0035		Ceased stage		0	0	0	0	0	0	0	0
evm.model.chr1.1125	MRPS31		1	37535000	37540000	185	20	38	0.037		Nur 1d		0	0	0	0	0	1	0	0
evm.model.chr1.1125	MRPS31		1	37555000	37560000	205	15	36	0.013		Ceased stage		0	0	0	0	0	1	0	0
evm.model.chr1.1125	MRPS31		1	37570000	37575000	220	16	34	0.037		Nur 1d		0	0	0	0	0	1	0	0
evm.model.chr1.1125	MRPS31		1	37575000	37580000	225	16	36	0.0093		Nur 1d		0	0	0	0	0	1	0	0
evm.model.chr1.1125	MRPS31		1	37580000	37585000	230	15	36	0.0058		Nur 1d		0	0	0	0	0	1	0	0
evm.model.chr1.1125	MRPS31		1	37585000	37590000	235	15	33	0.033		Nur 1d		0	0	0	0	0	1	0	0
evm.model.chr1.1125	MRPS31		1	37600000	37605000	250	14	32	0.028		Nur 1d		0	0	0	0	0	1	0	0
evm.model.chr1.1125	MRPS31		1	37615000	37620000	265	12	37	0.00077		Ceased stage		0	0	0	0	0	1	0	0
evm.model.chr1.1125	MRPS31		1	37620000	37625000	270	12	37	0.00067		Ceased stage		0	0	0	0	0	1	0	0
evm.model.chr1.1125	MRPS31		1	37620000	37625000	270	13	36	0.0014		Nur 1d		0	0	0	0	0	1	0	0
evm.model.chr1.1125	MRPS31		1	37625000	37630000	275	12	32	0.02		Ceased stage		0	0	0	0	0	1	0	0
evm.model.chr1.1125	MRPS31		1	37625000	37630000	275	12	36	0.00063		Nur 1d		0	0	0	0	0	1	0	0
evm.model.chr1.1125	MRPS31		1	37630000	37635000	280	12	45	4.2e-05		Nur 1d		0	0	0	0	0	1	0	0
evm.model.chr1.1125	MRPS31		1	37635000	37640000	285	12	50	4.1e-06		Ceased stage		0	0	0	0	0	1	0	0
evm.model.chr1.1125	MRPS31		1	37635000	37640000	285	12	49	1.5e-06		Nur 1d		0	0	0	0	0	1	0	0
evm.model.chr1.1125	MRPS31		1	37640000	37645000	290	12	52	3.5e-11		Ceased stage		0	0	0	0	0	1	0	0
evm.model.chr1.1125	MRPS31		1	37640000	37645000	290	12	57	0		Nur 1d		0	0	0	0	0	1	0	0
evm.model.chr1.1125	MRPS31		1	37645000	37650000	295	11	40	0.0031		Ceased stage		0	0	0	0	0	1	0	0
evm.model.chr1.1125	MRPS31		1	37645000	37650000	295	12	43	2.1e-07		Nur 1d		0	0	0	0	0	1	0	0
evm.model.chr1.1125	MRPS31		1	37650000	37655000	300	11	31	0.022		Ceased stage		0	0	0	0	0	1	0	0
evm.model.chr1.1125	MRPS31		1	37650000	37655000	300	11	31	0.0097		Nur 1d		0	0	0	0	0	1	0	0
evm.model.chr1.1125	MRPS31		1	37655000	37660000	305	11	36	0.00044		Ceased stage		0	0	0	0	0	1	0	0
evm.model.chr1.1125	MRPS31		1	37655000	37660000	305	11	46	5.7e-09		Nur 1d		0	0	0	0	0	1	0	0
evm.model.chr1.1125	MRPS31		1	37660000	37665000	310	11	30	0.026		Ceased stage		0	0	0	0	0	1	0	0
evm.model.chr1.1125	MRPS31		1	37660000	37665000	310	11	34	0.0015		Nur 1d		0	0	0	0	0	1	0	0
evm.model.chr1.1125	MRPS31		1	37665000	37670000	315	11	39	0.00079		Nur 1d		0	0	0	0	0	1	0	0
evm.model.chr1.1125	MRPS31		1	37675000	37680000	325	10	35	0.00028		Nur 1d		0	0	0	0	0	1	0	0
evm.model.chr1.1125	MRPS31		1	37685000	37690000	335	10	30	0.025		Ceased stage		0	0	0	0	0	1	0	0
evm.model.chr1.1125	MRPS31		1	37685000	37690000	335	10	45	5.7e-09		Nur 1d		0	0	0	0	0	1	0	0
evm.model.chr1.1125	MRPS31		1	37690000	37695000	340	10	30	0.019		Ceased stage		0	0	0	0	0	1	0	0
evm.model.chr1.1125	MRPS31		1	37690000	37695000	340	9.8	28	0.034		Nur 1d		0	0	0	0	0	1	0	0
evm.model.chr1.1125	MRPS31		1	37700000	37705000	350	9.5	28	0.024		Nur 1d		0	0	0	0	0	1	0	0
evm.model.chr1.1125	MRPS31		1	37705000	37710000	355	9.9	35	0.00052		Ceased stage		0	0	0	0	0	1	0	0
evm.model.chr1.1125	MRPS31		1	37705000	37710000	355	9.3	28	0.021		Nur 1d		0	0	0	0	0	1	0	0
evm.model.chr1.1125	MRPS31		1	37710000	37715000	360	9.8	28	0.043		Ceased stage		0	0	0	0	0	1	0	0
evm.model.chr1.1125	MRPS31		1	37715000	37720000	365	9.6	36	0.00018		Ceased stage		0	0	0	0	0	1	0	0
evm.model.chr1.1125	MRPS31		1	37715000	37720000	365	9	39	0.00023		Nur 1d		0	0	0	0	0	1	0	0
evm.model.chr1.1125	MRPS31		1	37720000	37725000	370	9.5	43	8.2e-05		Ceased stage		0	0	0	0	0	1	0	0
evm.model.chr1.1125	MRPS31		1	37725000	37730000	375	9.4	39	0.0012		Ceased stage		0	0	0	0	0	1	0	0
evm.model.chr1.1125	MRPS31		1	37725000	37730000	375	5.1	31	0.00011		Nur 1d		0	0	0	0	0	1	0	0
evm.model.chr1.1125	MRPS31		1	37730000	37735000	380	9.3	31	0.0066		Ceased stage		0	0	0	0	0	1	0	0
evm.model.chr1.1125	MRPS31		1	37730000	37735000	380	5	44	2.5e-07		Nur 1d		0	0	0	0	0	1	0	0
evm.model.chr1.1125	MRPS31		1	37735000	37740000	385	5	30	0.00018		Nur 1d		0	0	0	0	0	1	0	0
evm.model.chr1.1125	MRPS31		1	37740000	37745000	390	9.1	47	1e-09		Ceased stage		0	0	0	0	0	1	0	0
evm.model.chr1.1125	MRPS31		1	37740000	37745000	390	4.9	51	0		Nur 1d		0	0	0	0	0	1	0	0
evm.model.chr1.1125	MRPS31		1	37745000	37750000	395	9.1	45	1.2e-08		Ceased stage		0	0	0	0	0	1	0	0
evm.model.chr1.1125	MRPS31		1	37745000	37750000	395	4.8	58	0		Nur 1d		0	0	0	0	0	1	0	0
evm.model.chr1.1125	MRPS31		1	37750000	37755000	400	9	38	0.0024		Ceased stage		0	0	0	0	0	1	0	0
evm.model.chr1.1125	MRPS31		1	37750000	37755000	400	4.8	55	0		Nur 1d		0	0	0	0	0	1	0	0
evm.model.chr1.1125	MRPS31		1	37755000	37760000	405	8.9	41	0.00029		Ceased stage		0	0	0	0	0	1	0	0
evm.model.chr1.1125	MRPS31		1	37755000	37760000	405	4.7	71	0		Nur 1d		0	0	0	0	0	1	0	0
evm.model.chr1.1125	MRPS31		1	37760000	37765000	410	8.8	34	0.00032		Ceased stage		0	0	0	0	0	1	0	0
evm.model.chr1.1125	MRPS31		1	37760000	37765000	410	4.7	27	0.0025		Nur 1d		0	0	0	0	0	1	0	0
evm.model.chr1.1125	MRPS31		1	37770000	37775000	420	8.6	28	0.028		Ceased stage		0	0	0	0	0	1	0	0
evm.model.chr1.1125	MRPS31		1	37770000	37775000	420	4.5	31	0.0034		Nur 1d		0	0	0	0	0	1	0	0
evm.model.chr1.1125	MRPS31		1	37780000	37785000	430	8.5	33	0.0005		Ceased stage		0	0	0	0	0	1	0	0
evm.model.chr1.1125	MRPS31		1	38130000	38135000	780	2.4	20	0.047		Nur 1d		0	0	0	0	0	1	0	0
evm.model.chr1.1127	NA		1	37440000	37445000	45	52	77	0.00019		Ceased stage		0	0	0	0	0	0	0	0
evm.model.chr1.1127	NA		1	37440000	37445000	45	59	93	2.2e-05		Nur 1d		0	0	0	0	0	0	0	0
evm.model.chr1.1127	NA		1	37445000	37450000	50	48	90	1.2e-07		Ceased stage		0	0	0	0	0	0	0	0
evm.model.chr1.1127	NA		1	37445000	37450000	50	54	91	1.6e-10		Nur 1d		0	0	0	0	0	0	0	0
evm.model.chr1.1127	NA		1	37450000	37455000	55	44	92	0		Ceased stage		0	0	0	0	0	0	0	0
evm.model.chr1.1127	NA		1	37450000	37455000	55	50	95	0		Nur 1d		0	0	0	0	0	0	0	0
evm.model.chr1.1127	NA		1	37455000	37460000	60	41	82	1e-11		Ceased stage		0	0	0	0	0	0	0	0
evm.model.chr1.1127	NA		1	37455000	37460000	60	46	92	0		Nur 1d		0	0	0	0	0	0	0	0
evm.model.chr1.1127	NA		1	37460000	37465000	65	39	75	3.9e-09		Ceased stage		0	0	0	0	0	0	0	0
evm.model.chr1.1127	NA		1	37465000	37470000	70	36	74	2.6e-06		Ceased stage		0	0	0	0	0	0	0	0
evm.model.chr1.1127	NA		1	37470000	37475000	75	34	63	0.0011		Ceased stage		0	0	0	0	0	0	0	0
evm.model.chr1.1127	NA		1	37475000	37480000	80	33	79	0		Ceased stage		0	0	0	0	0	0	0	0
evm.model.chr1.1127	NA		1	37480000	37485000	85	31	61	0.00076		Ceased stage		0	0	0	0	0	0	0	0
evm.model.chr1.1127	NA		1	37485000	37490000	90	30	59	0.00099		Ceased stage		0	0	0	0	0	0	0	0
evm.model.chr1.1127	NA		1	37490000	37495000	95	28	75	0		Ceased stage		0	0	0	0	0	0	0	0
evm.model.chr1.1127	NA		1	37495000	37500000	100	27	60	0.0001		Ceased stage		0	0	0	0	0	0	0	0
evm.model.chr1.1127	NA		1	37500000	37505000	105	26	59	1.3e-07		Ceased stage		0	0	0	0	0	0	0	0
evm.model.chr1.1127	NA		1	37505000	37510000	110	25	45	0.014		Ceased stage		0	0	0	0	0	0	0	0
evm.model.chr1.1127	NA		1	37510000	37515000	115	24	42	0.036		Ceased stage		0	0	0	0	0	0	0	0
evm.model.chr1.1127	NA		1	37515000	37520000	120	24	63	4.8e-11		Ceased stage		0	0	0	0	0	0	0	0
evm.model.chr1.1127	NA		1	37515000	37520000	120	32	51	0.019		Nur 1d		0	0	0	0	0	0	0	0
evm.model.chr1.1127	NA		1	37525000	37530000	130	22	40	0.032		Ceased stage		0	0	0	0	0	0	0	0
evm.model.chr1.1127	NA		1	37535000	37540000	140	21	42	0.0046		Ceased stage		0	0	0	0	0	0	0	0
evm.model.chr1.1127	NA		1	37540000	37545000	145	20	53	0.0001		Ceased stage		0	0	0	0	0	0	0	0
evm.model.chr1.1127	NA		1	37540000	37545000	145	26	47	0.0043		Nur 1d		0	0	0	0	0	0	0	0
evm.model.chr1.1127	NA		1	37545000	37550000	150	20	39	0.016		Ceased stage		0	0	0	0	0	0	0	0
evm.model.chr1.1127	NA		1	37545000	37550000	150	25	48	0.00081		Nur 1d		0	0	0	0	0	0	0	0
evm.model.chr1.1127	NA		1	37550000	37555000	155	19	44	0.00033		Ceased stage		0	0	0	0	0	0	0	0
evm.model.chr1.1127	NA		1	37550000	37555000	155	24	44	0.0067		Nur 1d		0	0	0	0	0	0	0	0
evm.model.chr1.1127	NA		1	37555000	37560000	160	23	45	0.0021		Nur 1d		0	0	0	0	0	0	0	0
evm.model.chr1.1127	NA		1	37560000	37565000	165	18	51	1.3e-07		Ceased stage		0	0	0	0	0	0	0	0
evm.model.chr1.1127	NA		1	37560000	37565000	165	22	42	0.0077		Nur 1d		0	0	0	0	0	0	0	0
evm.model.chr1.1127	NA		1	37565000	37570000	170	18	39	0.0056		Ceased stage		0	0	0	0	0	0	0	0
evm.model.chr1.1127	NA		1	37565000	37570000	170	22	44	0.0013		Nur 1d		0	0	0	0	0	0	0	0
evm.model.chr1.1127	NA		1	37570000	37575000	175	17	57	5.7e-11		Ceased stage		0	0	0	0	0	0	0	0
evm.model.chr1.1127	NA		1	37570000	37575000	175	21	46	0.00024		Nur 1d		0	0	0	0	0	0	0	0
evm.model.chr1.1127	NA		1	37575000	37580000	180	17	54	4.5e-06		Ceased stage		0	0	0	0	0	0	0	0
evm.model.chr1.1127	NA		1	37575000	37580000	180	20	46	0.00013		Nur 1d		0	0	0	0	0	0	0	0
evm.model.chr1.1127	NA		1	37580000	37585000	185	17	49	0.00013		Ceased stage		0	0	0	0	0	0	0	0
evm.model.chr1.1127	NA		1	37580000	37585000	185	20	37	0.035		Nur 1d		0	0	0	0	0	0	0	0
evm.model.chr1.1127	NA		1	37585000	37590000	190	16	53	2.8e-09		Ceased stage		0	0	0	0	0	0	0	0
evm.model.chr1.1127	NA		1	37585000	37590000	190	19	45	0.00013		Nur 1d		0	0	0	0	0	0	0	0
evm.model.chr1.1127	NA		1	37590000	37595000	195	16	44	0.0012		Ceased stage		0	0	0	0	0	0	0	0
evm.model.chr1.1127	NA		1	37590000	37595000	195	19	40	0.0035		Nur 1d		0	0	0	0	0	0	0	0
evm.model.chr1.1127	NA		1	37595000	37600000	200	16	39	0.00077		Ceased stage		0	0	0	0	0	0	0	0
evm.model.chr1.1127	NA		1	37595000	37600000	200	18	59	1.5e-12		Nur 1d		0	0	0	0	0	0	0	0
evm.model.chr1.1127	NA		1	37600000	37605000	205	15	48	1.1e-07		Ceased stage		0	0	0	0	0	0	0	0
evm.model.chr1.1127	NA		1	37600000	37605000	205	17	48	0.00017		Nur 1d		0	0	0	0	0	0	0	0
evm.model.chr1.1127	NA		1	37605000	37610000	210	15	41	0.0046		Ceased stage		0	0	0	0	0	0	0	0
evm.model.chr1.1127	NA		1	37605000	37610000	210	17	43	0.00011		Nur 1d		0	0	0	0	0	0	0	0
evm.model.chr1.1127	NA		1	37610000	37615000	215	15	39	0.00032		Ceased stage		0	0	0	0	0	0	0	0
evm.model.chr1.1127	NA		1	37610000	37615000	215	17	46	0.00035		Nur 1d		0	0	0	0	0	0	0	0
evm.model.chr1.1127	NA		1	37615000	37620000	220	14	43	0.0013		Ceased stage		0	0	0	0	0	0	0	0
evm.model.chr1.1127	NA		1	37615000	37620000	220	16	38	0.0017		Nur 1d		0	0	0	0	0	0	0	0
evm.model.chr1.1127	NA		1	37620000	37625000	225	14	40	0.00012		Ceased stage		0	0	0	0	0	0	0	0
evm.model.chr1.1127	NA		1	37620000	37625000	225	16	35	0.011		Nur 1d		0	0	0	0	0	0	0	0
evm.model.chr1.1127	NA		1	37625000	37630000	230	14	48	6.2e-05		Ceased stage		0	0	0	0	0	0	0	0
evm.model.chr1.1127	NA		1	37625000	37630000	230	15	39	0.00061		Nur 1d		0	0	0	0	0	0	0	0
evm.model.chr1.1127	NA		1	37630000	37635000	235	14	47	1.3e-07		Ceased stage		0	0	0	0	0	0	0	0
evm.model.chr1.1127	NA		1	37630000	37635000	235	15	53	4e-07		Nur 1d		0	0	0	0	0	0	0	0
evm.model.chr1.1127	NA		1	37635000	37640000	240	14	56	1.2e-07		Ceased stage		0	0	0	0	0	0	0	0
evm.model.chr1.1127	NA		1	37635000	37640000	240	15	59	0		Nur 1d		0	0	0	0	0	0	0	0
evm.model.chr1.1127	NA		1	37640000	37645000	245	13	49	3.4e-09		Ceased stage		0	0	0	0	0	0	0	0
evm.model.chr1.1127	NA		1	37640000	37645000	245	14	53	3.6e-07		Nur 1d		0	0	0	0	0	0	0	0
evm.model.chr1.1127	NA		1	37645000	37650000	250	13	49	3.4e-09		Ceased stage		0	0	0	0	0	0	0	0
evm.model.chr1.1127	NA		1	37645000	37650000	250	14	34	0.0064		Nur 1d		0	0	0	0	0	0	0	0
evm.model.chr1.1127	NA		1	37650000	37655000	255	13	45	0.00016		Ceased stage		0	0	0	0	0	0	0	0
evm.model.chr1.1127	NA		1	37650000	37655000	255	14	35	0.0032		Nur 1d		0	0	0	0	0	0	0	0
evm.model.chr1.1127	NA		1	37655000	37660000	260	13	31	0.031		Nur 1d		0	0	0	0	0	0	0	0
evm.model.chr1.1127	NA		1	37670000	37675000	275	12	33	0.0063		Nur 1d		0	0	0	0	0	0	0	0
evm.model.chr1.1127	NA		1	37690000	37695000	295	11	30	0.034		Ceased stage		0	0	0	0	0	0	0	0
evm.model.chr1.1127	NA		1	37705000	37710000	310	11	29	0.024		Nur 1d		0	0	0	0	0	0	0	0
evm.model.chr1.1127	NA		1	37710000	37715000	315	11	29	0.027		Nur 1d		0	0	0	0	0	0	0	0
evm.model.chr1.1127	NA		1	37720000	37725000	325	11	38	0.002		Ceased stage		0	0	0	0	0	0	0	0
evm.model.chr1.1127	NA		1	37730000	37735000	335	5.7	25	0.014		Nur 1d		0	0	0	0	0	0	0	0
evm.model.chr1.1127	NA		1	37735000	37740000	340	5.6	30	0.00034		Nur 1d		0	0	0	0	0	0	0	0
evm.model.chr1.1127	NA		1	37745000	37750000	350	5.5	28	0.0013		Nur 1d		0	0	0	0	0	0	0	0
evm.model.chr1.1127	NA		1	37750000	37755000	355	5.4	27	0.0034		Nur 1d		0	0	0	0	0	0	0	0
evm.model.chr1.1127	NA		1	37755000	37760000	360	5.3	23	0.042		Nur 1d		0	0	0	0	0	0	0	0
evm.model.chr1.113	FGF14		1	4490000	4495000	-375	10	42	0.00045		Ceased stage		0	0	0	0	0	0	0	0
evm.model.chr1.113	FGF14		1	4675000	4680000	-190	17	42	0.019		Ceased stage		0	0	0	0	0	0	0	0
evm.model.chr1.1137	COG6		1	37935000	37940000	160	19	77	0		Nur 1d		0	0	0	0	0	0	0	0
evm.model.chr1.1137	COG6		1	38020000	38025000	245	13	35	0.0064		Ceased stage		0	0	0	0	0	0	0	0
evm.model.chr1.1137	COG6		1	38045000	38050000	270	12	36	0.0015		Ceased stage		0	0	0	0	0	0	0	0
evm.model.chr1.1137	COG6		1	38050000	38055000	275	12	38	0.00028		Ceased stage		0	0	0	0	0	0	0	0
evm.model.chr1.1137	COG6		1	38065000	38070000	290	12	38	0.00012		Ceased stage		0	0	0	0	0	0	0	0
evm.model.chr1.1137	COG6		1	38085000	38090000	310	11	36	0.0003		Ceased stage		0	0	0	0	0	0	0	0
evm.model.chr1.1137	COG6		1	38095000	38100000	320	11	34	0.0015		Ceased stage		0	0	0	0	0	0	0	0
evm.model.chr1.1137	COG6		1	38105000	38110000	330	10	34	0.0011		Ceased stage		0	0	0	0	0	0	0	0
evm.model.chr1.1137	COG6		1	38120000	38125000	345	10	37	0.00012		Ceased stage		0	0	0	0	0	0	0	0
evm.model.chr1.1137	COG6		1	38120000	38125000	345	13	32	0.038		Nur 1d		0	0	0	0	0	0	0	0
evm.model.chr1.1137	COG6		1	38125000	38130000	350	10	47	1.6e-09		Ceased stage		0	0	0	0	0	0	0	0
evm.model.chr1.1137	COG6		1	38125000	38130000	350	13	50	1.5e-10		Nur 1d		0	0	0	0	0	0	0	0
evm.model.chr1.1137	COG6		1	38130000	38135000	355	9.9	49	2.6e-06		Ceased stage		0	0	0	0	0	0	0	0
evm.model.chr1.1137	COG6		1	38130000	38135000	355	13	49	1.8e-10		Nur 1d		0	0	0	0	0	0	0	0
evm.model.chr1.1137	COG6		1	38135000	38140000	360	9.8	49	2.6e-06		Ceased stage		0	0	0	0	0	0	0	0
evm.model.chr1.1137	COG6		1	38135000	38140000	360	12	53	2.2e-12		Nur 1d		0	0	0	0	0	0	0	0
evm.model.chr1.1137	COG6		1	38140000	38145000	365	9.6	48	1.4e-10		Ceased stage		0	0	0	0	0	0	0	0
evm.model.chr1.1137	COG6		1	38140000	38145000	365	12	45	0.00011		Nur 1d		0	0	0	0	0	0	0	0
evm.model.chr1.1137	COG6		1	38150000	38155000	375	12	39	0.0047		Nur 1d		0	0	0	0	0	0	0	0
evm.model.chr1.1137	COG6		1	38155000	38160000	380	9.3	33	0.0015		Ceased stage		0	0	0	0	0	0	0	0
evm.model.chr1.1137	COG6		1	38160000	38165000	385	9.2	36	0.012		Ceased stage		0	0	0	0	0	0	0	0
evm.model.chr1.1137	COG6		1	38205000	38210000	430	11	33	0.0035		Nur 1d		0	0	0	0	0	0	0	0
evm.model.chr1.1137	COG6		1	38240000	38245000	465	8	31	0.0022		Ceased stage		0	0	0	0	0	0	0	0
evm.model.chr1.1138	LHFPL6		1	37915000	37920000	120	22	48	0.0099		Nur 1d		0	0	0	0	0	0	0	0
evm.model.chr1.1138	LHFPL6		1	37925000	37930000	130	22	40	0.044		Ceased stage		0	0	0	0	0	0	0	0
evm.model.chr1.1138	LHFPL6		1	37945000	37950000	150	20	47	0.0059		Ceased stage		0	0	0	0	0	0	0	0
evm.model.chr1.1138	LHFPL6		1	37945000	37950000	150	19	40	0.0072		Nur 1d		0	0	0	0	0	0	0	0
evm.model.chr1.1138	LHFPL6		1	37950000	37955000	155	19	48	0.0021		Ceased stage		0	0	0	0	0	0	0	0
evm.model.chr1.1138	LHFPL6		1	37955000	37960000	160	19	39	0.0089		Ceased stage		0	0	0	0	0	0	0	0
evm.model.chr1.1138	LHFPL6		1	37965000	37970000	170	18	41	0.0012		Ceased stage		0	0	0	0	0	0	0	0
evm.model.chr1.1138	LHFPL6		1	37970000	37975000	175	17	53	3.5e-09		Ceased stage		0	0	0	0	0	0	0	0
evm.model.chr1.1138	LHFPL6		1	37980000	37985000	185	17	38	0.0037		Ceased stage		0	0	0	0	0	0	0	0
evm.model.chr1.1138	LHFPL6		1	37995000	38000000	200	16	34	0.039		Ceased stage		0	0	0	0	0	0	0	0
evm.model.chr1.1138	LHFPL6		1	38000000	38005000	205	15	36	0.0056		Ceased stage		0	0	0	0	0	0	0	0
evm.model.chr1.1138	LHFPL6		1	38005000	38010000	210	15	57	1.8e-07		Ceased stage		0	0	0	0	0	0	0	0
evm.model.chr1.1138	LHFPL6		1	38010000	38015000	215	15	40	0.00022		Ceased stage		0	0	0	0	0	0	0	0
evm.model.chr1.1138	LHFPL6		1	38015000	38020000	220	14	33	0.019		Ceased stage		0	0	0	0	0	0	0	0
evm.model.chr1.1138	LHFPL6		1	38020000	38025000	225	14	44	0.00099		Ceased stage		0	0	0	0	0	0	0	0
evm.model.chr1.1138	LHFPL6		1	38025000	38030000	230	14	34	0.0081		Ceased stage		0	0	0	0	0	0	0	0
evm.model.chr1.1138	LHFPL6		1	38025000	38030000	230	16	34	0.036		Nur 1d		0	0	0	0	0	0	0	0
evm.model.chr1.1138	LHFPL6		1	38035000	38040000	240	14	36	0.0016		Ceased stage		0	0	0	0	0	0	0	0
evm.model.chr1.1138	LHFPL6		1	38040000	38045000	245	13	37	0.00047		Ceased stage		0	0	0	0	0	0	0	0
evm.model.chr1.1138	LHFPL6		1	38045000	38050000	250	13	44	0.00071		Ceased stage		0	0	0	0	0	0	0	0
evm.model.chr1.1138	LHFPL6		1	38050000	38055000	255	13	46	0.00015		Ceased stage		0	0	0	0	0	0	0	0
evm.model.chr1.1138	LHFPL6		1	38055000	38060000	260	13	34	0.0032		Ceased stage		0	0	0	0	0	0	0	0
evm.model.chr1.1138	LHFPL6		1	38060000	38065000	265	12	37	0.00044		Ceased stage		0	0	0	0	0	0	0	0
evm.model.chr1.1138	LHFPL6		1	38060000	38065000	265	15	34	0.018		Nur 1d		0	0	0	0	0	0	0	0
evm.model.chr1.1138	LHFPL6		1	38070000	38075000	275	12	41	0.0019		Ceased stage		0	0	0	0	0	0	0	0
evm.model.chr1.1138	LHFPL6		1	38075000	38080000	280	12	45	0.00016		Ceased stage		0	0	0	0	0	0	0	0
evm.model.chr1.1138	LHFPL6		1	38075000	38080000	280	14	33	0.025		Nur 1d		0	0	0	0	0	0	0	0
evm.model.chr1.1138	LHFPL6		1	38080000	38085000	285	12	44	0.00034		Ceased stage		0	0	0	0	0	0	0	0
evm.model.chr1.1138	LHFPL6		1	38085000	38090000	290	12	44	0.00026		Ceased stage		0	0	0	0	0	0	0	0
evm.model.chr1.1138	LHFPL6		1	38085000	38090000	290	14	35	0.0066		Nur 1d		0	0	0	0	0	0	0	0
evm.model.chr1.1138	LHFPL6		1	38090000	38095000	295	11	31	0.013		Ceased stage		0	0	0	0	0	0	0	0
evm.model.chr1.1138	LHFPL6		1	38095000	38100000	300	11	35	0.00044		Ceased stage		0	0	0	0	0	0	0	0
evm.model.chr1.1138	LHFPL6		1	38100000	38105000	305	11	33	0.0029		Ceased stage		0	0	0	0	0	0	0	0
evm.model.chr1.1138	LHFPL6		1	38105000	38110000	310	11	31	0.012		Ceased stage		0	0	0	0	0	0	0	0
evm.model.chr1.1138	LHFPL6		1	38105000	38110000	310	13	32	0.038		Nur 1d		0	0	0	0	0	0	0	0
evm.model.chr1.1138	LHFPL6		1	38115000	38120000	320	11	29	0.04		Ceased stage		0	0	0	0	0	0	0	0
evm.model.chr1.1138	LHFPL6		1	38120000	38125000	325	11	48	1.2e-05		Ceased stage		0	0	0	0	0	0	0	0
evm.model.chr1.1138	LHFPL6		1	38120000	38125000	325	13	38	0.00016		Nur 1d		0	0	0	0	0	0	0	0
evm.model.chr1.1138	LHFPL6		1	38125000	38130000	330	10	55	0		Ceased stage		0	0	0	0	0	0	0	0
evm.model.chr1.1138	LHFPL6		1	38125000	38130000	330	13	45	0.00019		Nur 1d		0	0	0	0	0	0	0	0
evm.model.chr1.1138	LHFPL6		1	38130000	38135000	335	10	50	1.9e-06		Ceased stage		0	0	0	0	0	0	0	0
evm.model.chr1.1138	LHFPL6		1	38130000	38135000	335	13	49	1.1e-09		Nur 1d		0	0	0	0	0	0	0	0
evm.model.chr1.1138	LHFPL6		1	38135000	38140000	340	10	56	0		Ceased stage		0	0	0	0	0	0	0	0
evm.model.chr1.1138	LHFPL6		1	38135000	38140000	340	13	48	2.7e-05		Nur 1d		0	0	0	0	0	0	0	0
evm.model.chr1.1138	LHFPL6		1	38140000	38145000	345	10	35	0.00022		Ceased stage		0	0	0	0	0	0	0	0
evm.model.chr1.1138	LHFPL6		1	38140000	38145000	345	13	34	0.0071		Nur 1d		0	0	0	0	0	0	0	0
evm.model.chr1.1155	NA		1	37720000	37725000	-425	4.5	23	0.038		Nur 1d		0	0	0	0	0	0	0	0
evm.model.chr1.1155	NA		1	37750000	37755000	-395	9.1	29	0.03		Ceased stage		0	0	0	0	0	0	0	0
evm.model.chr1.1155	NA		1	37760000	37765000	-385	9.2	30	0.018		Ceased stage		0	0	0	0	0	0	0	0
evm.model.chr1.1155	NA		1	37765000	37770000	-380	9.3	41	0.0016		Ceased stage		0	0	0	0	0	0	0	0
evm.model.chr1.1155	NA		1	37765000	37770000	-380	12	46	4.1e-09		Nur 1d		0	0	0	0	0	0	0	0
evm.model.chr1.1155	NA		1	37770000	37775000	-375	9.4	37	0.016		Ceased stage		0	0	0	0	0	0	0	0
evm.model.chr1.1155	NA		1	37770000	37775000	-375	12	36	0.00089		Nur 1d		0	0	0	0	0	0	0	0
evm.model.chr1.1155	NA		1	37780000	37785000	-365	9.6	34	0.00058		Ceased stage		0	0	0	0	0	0	0	0
evm.model.chr1.1155	NA		1	37780000	37785000	-365	12	49	1e-10		Nur 1d		0	0	0	0	0	0	0	0
evm.model.chr1.1155	NA		1	37785000	37790000	-360	12	47	2.3e-09		Nur 1d		0	0	0	0	0	0	0	0
evm.model.chr1.1155	NA		1	37790000	37795000	-355	9.9	33	0.0027		Ceased stage		0	0	0	0	0	0	0	0
evm.model.chr1.1155	NA		1	37790000	37795000	-355	13	36	0.00092		Nur 1d		0	0	0	0	0	0	0	0
evm.model.chr1.1155	NA		1	37805000	37810000	-340	10	30	0.033		Ceased stage		0	0	0	0	0	0	0	0
evm.model.chr1.1155	NA		1	38195000	38200000	50	39	59	0.012		Nur 1d		0	0	0	0	0	0	0	0
evm.model.chr1.1155	NA		1	38200000	38205000	55	36	88	0		Nur 1d		0	0	0	0	0	0	0	0
evm.model.chr1.1155	NA		1	38205000	38210000	60	41	84	3.2e-07		Ceased stage		0	0	0	0	0	0	0	0
evm.model.chr1.1155	NA		1	38205000	38210000	60	33	89	0		Nur 1d		0	0	0	0	0	0	0	0
evm.model.chr1.1155	NA		1	38240000	38245000	95	25	48	0.00085		Nur 1d		0	0	0	0	0	0	0	0
evm.model.chr1.1156	PROSER1		1	37720000	37725000	-425	4.5	23	0.038		Nur 1d		0	0	0	0	0	0	0	0
evm.model.chr1.1156	PROSER1		1	37750000	37755000	-395	9.1	29	0.03		Ceased stage		0	0	0	0	0	0	0	0
evm.model.chr1.1156	PROSER1		1	37760000	37765000	-385	9.2	30	0.018		Ceased stage		0	0	0	0	0	0	0	0
evm.model.chr1.1156	PROSER1		1	37765000	37770000	-380	9.3	41	0.0016		Ceased stage		0	0	0	0	0	0	0	0
evm.model.chr1.1156	PROSER1		1	37765000	37770000	-380	12	46	4.1e-09		Nur 1d		0	0	0	0	0	0	0	0
evm.model.chr1.1156	PROSER1		1	37770000	37775000	-375	9.4	37	0.016		Ceased stage		0	0	0	0	0	0	0	0
evm.model.chr1.1156	PROSER1		1	37770000	37775000	-375	12	36	0.00089		Nur 1d		0	0	0	0	0	0	0	0
evm.model.chr1.1156	PROSER1		1	37780000	37785000	-365	9.6	34	0.00058		Ceased stage		0	0	0	0	0	0	0	0
evm.model.chr1.1156	PROSER1		1	37780000	37785000	-365	12	49	1e-10		Nur 1d		0	0	0	0	0	0	0	0
evm.model.chr1.1156	PROSER1		1	37785000	37790000	-360	12	47	2.3e-09		Nur 1d		0	0	0	0	0	0	0	0
evm.model.chr1.1156	PROSER1		1	37790000	37795000	-355	9.9	33	0.0027		Ceased stage		0	0	0	0	0	0	0	0
evm.model.chr1.1156	PROSER1		1	37790000	37795000	-355	13	36	0.00092		Nur 1d		0	0	0	0	0	0	0	0
evm.model.chr1.1156	PROSER1		1	37805000	37810000	-340	10	30	0.033		Ceased stage		0	0	0	0	0	0	0	0
evm.model.chr1.1156	PROSER1		1	38195000	38200000	50	39	59	0.012		Nur 1d		0	0	0	0	0	0	0	0
evm.model.chr1.1156	PROSER1		1	38200000	38205000	55	36	88	0		Nur 1d		0	0	0	0	0	0	0	0
evm.model.chr1.1156	PROSER1		1	38205000	38210000	60	41	84	3.2e-07		Ceased stage		0	0	0	0	0	0	0	0
evm.model.chr1.1156	PROSER1		1	38205000	38210000	60	33	89	0		Nur 1d		0	0	0	0	0	0	0	0
evm.model.chr1.1156	PROSER1		1	38240000	38245000	95	25	48	0.00085		Nur 1d		0	0	0	0	0	0	0	0
evm.model.chr1.1157	STOML3		1	37760000	37765000	-405	8.9	31	0.0067		Ceased stage		0	0	0	0	0	0	0	0
evm.model.chr1.1157	STOML3		1	37765000	37770000	-400	9	32	0.0032		Ceased stage		0	0	0	0	0	0	0	0
evm.model.chr1.1157	STOML3		1	37780000	37785000	-385	12	34	0.0068		Nur 1d		0	0	0	0	0	0	0	0
evm.model.chr1.1162	NA		1	37765000	37770000	-470	7.9	33	0.00079		Ceased stage		0	0	0	0	0	0	0	0
evm.model.chr1.1162	NA		1	37935000	37940000	-300	14	40	0.016		Nur 1d		0	0	0	0	0	0	0	0
evm.model.chr1.1162	NA		1	38140000	38145000	-95	25	51	0.014		Nur 1d		0	0	0	0	0	0	0	0
evm.model.chr1.1162	NA		1	38385000	38390000	150	19	39	0.013		Nur 1d		0	0	0	0	0	0	0	0
evm.model.chr1.1162	NA		1	38390000	38395000	155	19	49	0.0022		Nur 1d		0	0	0	0	0	0	0	0
evm.model.chr1.1162	NA		1	38395000	38400000	160	19	42	0.00076		Nur 1d		0	0	0	0	0	0	0	0
evm.model.chr1.1164	FREM2		1	38385000	38390000	70	29	54	0.00036		Nur 1d		0	0	0	0	0	0	0	0
evm.model.chr1.1165	NA		1	38250000	38255000	-130	21	43	0.0039		Nur 1d		0	0	0	0	0	0	0	0
evm.model.chr1.1165	NA		1	38255000	38260000	-125	21	43	0.0039		Nur 1d		0	0	0	0	0	0	0	0
evm.model.chr1.1165	NA		1	38260000	38265000	-120	22	41	0.027		Nur 1d		0	0	0	0	0	0	0	0
evm.model.chr1.1165	NA		1	38265000	38270000	-115	22	46	0.00059		Nur 1d		0	0	0	0	0	0	0	0
evm.model.chr1.1165	NA		1	38270000	38275000	-110	23	46	0.00084		Nur 1d		0	0	0	0	0	0	0	0
evm.model.chr1.1165	NA		1	38275000	38280000	-105	23	48	0.00038		Nur 1d		0	0	0	0	0	0	0	0
evm.model.chr1.1165	NA		1	38285000	38290000	-95	25	45	0.012		Nur 1d		0	0	0	0	0	0	0	0
evm.model.chr1.1165	NA		1	38310000	38315000	-70	29	49	0.01		Nur 1d		0	0	0	0	0	0	0	0
evm.model.chr1.1165	NA		1	38320000	38325000	-60	33	56	0.0016		Nur 1d		0	0	0	0	0	0	0	0
evm.model.chr1.1170	NA		1	37940000	37945000	-540	4.8	23	0.036		Nur 1d		0	0	0	0	0	0	0	0
evm.model.chr1.1170	NA		1	38840000	38845000	360	8.7	35	0.01		Nur 1d		0	0	0	0	0	0	0	0
evm.model.chr1.1170	NA		1	38850000	38855000	370	8.5	29	0.0096		Nur 1d		0	0	0	0	0	0	0	0
evm.model.chr1.1170	NA		1	38855000	38860000	375	8.4	27	0.03		Nur 1d		0	0	0	0	0	0	0	0
evm.model.chr1.1173	NA		1	38595000	38600000	75	25	80	0		Ceased stage		0	0	0	0	0	0	0	0
evm.model.chr1.1173	NA		1	38825000	38830000	305	7	27	0.046		Ceased stage		0	0	0	0	0	0	0	0
evm.model.chr1.1184	NA		1	38585000	38590000	-225	9.3	29	0.037		Ceased stage		0	0	0	0	0	0	0	0
evm.model.chr1.1189	POSTN		1	39090000	39095000	45	47	69	0.0011		Ceased stage		0	0	0	0	0	0	0	0
evm.model.chr1.1189	POSTN		1	39095000	39100000	50	42	60	0.035		Ceased stage		0	0	0	0	0	0	0	0
evm.model.chr1.1189	POSTN		1	39115000	39120000	70	30	52	0.0017		Ceased stage		0	0	0	0	0	0	0	0
evm.model.chr1.1189	POSTN		1	39115000	39120000	70	30	49	0.017		Nur 1d		0	0	0	0	0	0	0	0
evm.model.chr1.1189	POSTN		1	39145000	39150000	100	21	40	0.014		Ceased stage		0	0	0	0	0	0	0	0
evm.model.chr1.1189	POSTN		1	39160000	39165000	115	19	36	0.043		Ceased stage		0	0	0	0	0	0	0	0
evm.model.chr1.1189	POSTN		1	39165000	39170000	120	18	57	1.7e-11		Ceased stage		0	0	0	0	0	0	0	0
evm.model.chr1.1189	POSTN		1	39165000	39170000	120	20	41	0.0034		Nur 1d		0	0	0	0	0	0	0	0
evm.model.chr1.1189	POSTN		1	39175000	39180000	130	17	34	0.037		Ceased stage		0	0	0	0	0	0	0	0
evm.model.chr1.1189	POSTN		1	39180000	39185000	135	16	41	0.00018		Ceased stage		0	0	0	0	0	0	0	0
evm.model.chr1.1189	POSTN		1	39185000	39190000	140	15	45	0.0099		Ceased stage		0	0	0	0	0	0	0	0
evm.model.chr1.1189	POSTN		1	39190000	39195000	145	15	37	0.0017		Ceased stage		0	0	0	0	0	0	0	0
evm.model.chr1.1189	POSTN		1	39195000	39200000	150	14	36	0.0017		Ceased stage		0	0	0	0	0	0	0	0
evm.model.chr1.1189	POSTN		1	39200000	39205000	155	14	40	7.2e-05		Ceased stage		0	0	0	0	0	0	0	0
evm.model.chr1.1189	POSTN		1	39205000	39210000	160	14	35	0.0019		Ceased stage		0	0	0	0	0	0	0	0
evm.model.chr1.1189	POSTN		1	39210000	39215000	165	13	49	0.00056		Ceased stage		0	0	0	0	0	0	0	0
evm.model.chr1.1189	POSTN		1	39215000	39220000	170	13	33	0.0057		Ceased stage		0	0	0	0	0	0	0	0
evm.model.chr1.1189	POSTN		1	39220000	39225000	175	12	38	6.5e-05		Ceased stage		0	0	0	0	0	0	0	0
evm.model.chr1.1189	POSTN		1	39225000	39230000	180	12	35	0.0011		Ceased stage		0	0	0	0	0	0	0	0
evm.model.chr1.1189	POSTN		1	39230000	39235000	185	12	37	8.8e-05		Ceased stage		0	0	0	0	0	0	0	0
evm.model.chr1.1189	POSTN		1	39235000	39240000	190	11	37	7.5e-05		Ceased stage		0	0	0	0	0	0	0	0
evm.model.chr1.1189	POSTN		1	39240000	39245000	195	11	41	0.0091		Ceased stage		0	0	0	0	0	0	0	0
evm.model.chr1.1189	POSTN		1	39245000	39250000	200	11	35	0.0003		Ceased stage		0	0	0	0	0	0	0	0
evm.model.chr1.1189	POSTN		1	39245000	39250000	200	9.1	28	0.03		Nur 1d		0	0	0	0	0	0	0	0
evm.model.chr1.1189	POSTN		1	39250000	39255000	205	11	33	0.0011		Ceased stage		0	0	0	0	0	0	0	0
evm.model.chr1.1189	POSTN		1	39255000	39260000	210	10	32	0.0021		Ceased stage		0	0	0	0	0	0	0	0
evm.model.chr1.1189	POSTN		1	39355000	39360000	310	7.1	27	0.0049		Ceased stage		0	0	0	0	0	0	0	0
evm.model.chr1.1189	POSTN		1	39365000	39370000	320	6.9	27	0.0068		Ceased stage		0	0	0	0	0	0	0	0
evm.model.chr1.1189	POSTN		1	39375000	39380000	330	6.7	27	0.0049		Ceased stage		0	0	0	0	0	0	0	0
evm.model.chr1.1189	POSTN		1	39380000	39385000	335	6.6	30	0.0004		Ceased stage		0	0	0	0	0	0	0	0
evm.model.chr1.1189	POSTN		1	39390000	39395000	345	6.4	33	5.3e-05		Ceased stage		0	0	0	0	0	0	0	0
evm.model.chr1.1189	POSTN		1	39395000	39400000	350	6.3	32	7.4e-05		Ceased stage		0	0	0	0	0	0	0	0
evm.model.chr1.1189	POSTN		1	39400000	39405000	355	6.2	39	0.002		Ceased stage		0	0	0	0	0	0	0	0
evm.model.chr1.1189	POSTN		1	39405000	39410000	360	6.1	37	0.0057		Ceased stage		0	0	0	0	0	0	0	0
evm.model.chr1.1189	POSTN		1	39405000	39410000	360	5.4	23	0.049		Nur 1d		0	0	0	0	0	0	0	0
evm.model.chr1.1189	POSTN		1	39410000	39415000	365	6.1	28	0.0017		Ceased stage		0	0	0	0	0	0	0	0
evm.model.chr1.1189	POSTN		1	39415000	39420000	370	6	23	0.047		Ceased stage		0	0	0	0	0	0	0	0
evm.model.chr1.1189	POSTN		1	39420000	39425000	375	5.9	24	0.024		Ceased stage		0	0	0	0	0	0	0	0
evm.model.chr1.120	NA		1	4880000	4885000	-115	24	52	0.0042		Ceased stage		0	0	0	0	0	0	0	0
evm.model.chr1.1204	EXOSC8		1	39410000	39415000	-45	48	66	0.047		Nur 1d		0	0	0	0	0	0	0	0
evm.model.chr1.1204	EXOSC8		1	39505000	39510000	50	44	63	0.031		Nur 1d		0	0	0	0	0	0	0	0
evm.model.chr1.1204	EXOSC8		1	39535000	39540000	80	30	50	0.028		Nur 1d		0	0	0	0	0	0	0	0
evm.model.chr1.1204	EXOSC8		1	39555000	39560000	100	21	44	0.0042		Ceased stage		0	0	0	0	0	0	0	0
evm.model.chr1.1204	EXOSC8		1	39575000	39580000	120	19	39	0.038		Ceased stage		0	0	0	0	0	0	0	0
evm.model.chr1.1204	EXOSC8		1	39600000	39605000	145	16	37	0.017		Ceased stage		0	0	0	0	0	0	0	0
evm.model.chr1.1204	EXOSC8		1	39610000	39615000	155	16	46	0.044		Ceased stage		0	0	0	0	0	0	0	0
evm.model.chr1.1204	EXOSC8		1	39730000	39735000	275	11	31	0.028		Nur 1d		0	0	0	0	0	0	0	0
evm.model.chr1.1204	EXOSC8		1	39785000	39790000	330	11	36	0.00022		Nur 1d		0	0	0	0	0	0	0	0
evm.model.chr1.1205	DPM1		1	39410000	39415000	-45	48	66	0.047		Nur 1d		0	0	1	0	0	0	0	0
evm.model.chr1.1205	DPM1		1	39505000	39510000	50	44	63	0.031		Nur 1d		0	0	1	0	0	0	0	0
evm.model.chr1.1205	DPM1		1	39535000	39540000	80	30	50	0.028		Nur 1d		0	0	1	0	0	0	0	0
evm.model.chr1.1205	DPM1		1	39555000	39560000	100	21	44	0.0042		Ceased stage		0	0	1	0	0	0	0	0
evm.model.chr1.1205	DPM1		1	39575000	39580000	120	19	39	0.038		Ceased stage		0	0	1	0	0	0	0	0
evm.model.chr1.1205	DPM1		1	39600000	39605000	145	16	37	0.017		Ceased stage		0	0	1	0	0	0	0	0
evm.model.chr1.1205	DPM1		1	39610000	39615000	155	16	46	0.044		Ceased stage		0	0	1	0	0	0	0	0
evm.model.chr1.1205	DPM1		1	39730000	39735000	275	11	31	0.028		Nur 1d		0	0	1	0	0	0	0	0
evm.model.chr1.1205	DPM1		1	39785000	39790000	330	11	36	0.00022		Nur 1d		0	0	1	0	0	0	0	0
evm.model.chr1.1208	SMAD2		1	39730000	39735000	215	14	36	0.004		Nur 1d		0	0	0	0	0	0	0	0
evm.model.chr1.1209	NA		1	39475000	39480000	-50	44	63	0.045		Nur 1d		0	0	0	0	0	0	0	0
evm.model.chr1.1210	RFXAP		1	39460000	39465000	-100	21	51	2.5e-06		Ceased stage		0	0	0	0	0	0	0	0
evm.model.chr1.1210	RFXAP		1	39470000	39475000	-90	24	47	0.0013		Ceased stage		0	0	0	0	0	0	0	0
evm.model.chr1.1218	CCNA1		1	39510000	39515000	-230	13	31	0.049		Nur 1d		0	0	0	0	0	0	0	0
evm.model.chr1.1218	CCNA1		1	39545000	39550000	-195	15	38	0.00061		Nur 1d		0	0	0	0	0	0	0	0
evm.model.chr1.1223	DCX		1	39820000	39825000	-55	41	65	0.00024		Nur 1d		0	0	0	0	0	0	0	0
evm.model.chr1.1230	MAB21L1		1	40100000	40105000	-225	12	35	0.0021		Ceased stage		0	0	0	0	0	0	0	0
evm.model.chr1.1230	MAB21L1		1	40100000	40105000	-225	15	41	0.00012		Nur 1d		0	0	0	0	0	0	0	0
evm.model.chr1.1230	MAB21L1		1	40105000	40110000	-220	13	34	0.0038		Ceased stage		0	0	0	0	0	0	0	0
evm.model.chr1.1232	LRBA		1	40710000	40715000	45	56	79	0.0018		Nur 1d		0	0	0	0	0	0	0	0
evm.model.chr1.1232	LRBA		1	40725000	40730000	60	44	69	0.0003		Nur 1d		0	0	0	0	0	0	0	0
evm.model.chr1.1242	NA		1	40620000	40625000	-320	7.2	28	0.006		Ceased stage		0	0	0	0	0	0	0	0
evm.model.chr1.1246	NA		1	41155000	41160000	85	34	62	0.00082		Ceased stage		0	0	0	0	0	0	0	0
evm.model.chr1.1246	NA		1	41155000	41160000	85	34	66	1.2e-05		Nur 1d		0	0	0	0	0	0	0	0
evm.model.chr1.1246	NA		1	41160000	41165000	90	32	70	2.5e-11		Ceased stage		0	0	0	0	0	0	0	0
evm.model.chr1.1246	NA		1	41160000	41165000	90	32	68	1.2e-09		Nur 1d		0	0	0	0	0	0	0	0
evm.model.chr1.1246	NA		1	41170000	41175000	100	29	56	0.0021		Ceased stage		0	0	0	0	0	0	0	0
evm.model.chr1.1260	STARD13		1	41255000	41260000	-110	27	48	0.014		Ceased stage		0	0	0	0	0	0	0	0
evm.model.chr1.127	TPP2		1	5325000	5330000	100	19	47	0.0092		Nur 1d		0	0	0	0	0	0	0	0
evm.model.chr1.127	TPP2		1	5330000	5335000	105	18	43	0.049		Nur 1d		0	0	0	0	0	0	0	0
evm.model.chr1.127	TPP2		1	5335000	5340000	110	17	45	0.0091		Ceased stage		0	0	0	0	0	0	0	0
evm.model.chr1.127	TPP2		1	5335000	5340000	110	17	53	2.6e-05		Nur 1d		0	0	0	0	0	0	0	0
evm.model.chr1.127	TPP2		1	5345000	5350000	120	15	45	0.0042		Nur 1d		0	0	0	0	0	0	0	0
evm.model.chr1.1271	N4BP2L2		1	41130000	41135000	-580	6.7	26	0.026		Ceased stage		0	0	0	0	0	0	0	0
evm.model.chr1.1271	N4BP2L2		1	41760000	41765000	50	53	73	0.033		Nur 1d		0	0	0	0	0	0	0	0
evm.model.chr1.1271	N4BP2L2		1	41770000	41775000	60	45	68	0.0021		Ceased stage		0	0	0	0	0	0	0	0
evm.model.chr1.1271	N4BP2L2		1	41770000	41775000	60	45	66	0.019		Nur 1d		0	0	0	0	0	0	0	0
evm.model.chr1.1271	N4BP2L2		1	41775000	41780000	65	42	70	0.0005		Ceased stage		0	0	0	0	0	0	0	0
evm.model.chr1.1271	N4BP2L2		1	41790000	41795000	80	35	55	0.023		Ceased stage		0	0	0	0	0	0	0	0
evm.model.chr1.1273	NA		1	41985000	41990000	245	14	35	0.019		Nur 1d		0	0	0	0	0	0	0	0
evm.model.chr1.1274	NA		1	41695000	41700000	-60	45	69	0.0013		Ceased stage		0	0	0	0	0	0	0	0
evm.model.chr1.1274	NA		1	41980000	41985000	225	15	35	0.046		Nur 1d		0	0	0	0	0	0	0	0
evm.model.chr1.1274	NA		1	42055000	42060000	300	12	30	0.048		Ceased stage		0	0	0	0	0	0	0	0
evm.model.chr1.1275	BRCA2		1	41970000	41975000	160	20	47	0.00066		Ceased stage		0	0	0	0	0	0	0	0
evm.model.chr1.1275	BRCA2		1	41970000	41975000	160	20	41	0.014		Nur 1d		0	0	0	0	0	0	0	0
evm.model.chr1.1275	BRCA2		1	41975000	41980000	165	20	48	0.00016		Nur 1d		0	0	0	0	0	0	0	0
evm.model.chr1.1275	BRCA2		1	41980000	41985000	170	19	54	2.7e-07		Nur 1d		0	0	0	0	0	0	0	0
evm.model.chr1.1275	BRCA2		1	41985000	41990000	175	19	46	0.0002		Nur 1d		0	0	0	0	0	0	0	0
evm.model.chr1.1275	BRCA2		1	41990000	41995000	180	18	38	0.047		Ceased stage		0	0	0	0	0	0	0	0
evm.model.chr1.1275	BRCA2		1	41990000	41995000	180	18	42	0.0013		Nur 1d		0	0	0	0	0	0	0	0
evm.model.chr1.1276	ZAR1L		1	41970000	41975000	160	20	47	0.00066		Ceased stage		0	0	0	0	0	0	0	0
evm.model.chr1.1276	ZAR1L		1	41970000	41975000	160	20	41	0.014		Nur 1d		0	0	0	0	0	0	0	0
evm.model.chr1.1276	ZAR1L		1	41975000	41980000	165	20	48	0.00016		Nur 1d		0	0	0	0	0	0	0	0
evm.model.chr1.1276	ZAR1L		1	41980000	41985000	170	19	54	2.7e-07		Nur 1d		0	0	0	0	0	0	0	0
evm.model.chr1.1276	ZAR1L		1	41985000	41990000	175	19	46	0.0002		Nur 1d		0	0	0	0	0	0	0	0
evm.model.chr1.1276	ZAR1L		1	41990000	41995000	180	18	38	0.047		Ceased stage		0	0	0	0	0	0	0	0
evm.model.chr1.1276	ZAR1L		1	41990000	41995000	180	18	42	0.0013		Nur 1d		0	0	0	0	0	0	0	0
evm.model.chr1.1277	FRY		1	41845000	41850000	-110	28	48	0.015		Nur 1d		0	0	0	0	0	0	0	0
evm.model.chr1.1277	FRY		1	41855000	41860000	-100	30	55	0.00015		Nur 1d		0	0	0	0	0	0	0	0
evm.model.chr1.128	TPP2		1	5325000	5330000	75	27	58	0.00013		Ceased stage		0	0	0	0	0	0	0	0
evm.model.chr1.128	TPP2		1	5325000	5330000	75	27	61	6.8e-05		Nur 1d		0	0	0	0	0	0	0	0
evm.model.chr1.128	TPP2		1	5330000	5335000	80	25	65	6.8e-08		Ceased stage		0	0	0	0	0	0	0	0
evm.model.chr1.128	TPP2		1	5330000	5335000	80	25	66	1.5e-07		Nur 1d		0	0	0	0	0	0	0	0
evm.model.chr1.128	TPP2		1	5335000	5340000	85	23	49	0.014		Ceased stage		0	0	0	0	0	0	0	0
evm.model.chr1.128	TPP2		1	5335000	5340000	85	23	77	1.8e-13		Nur 1d		0	0	0	0	0	0	0	0
evm.model.chr1.128	TPP2		1	5345000	5350000	95	20	54	8.3e-05		Nur 1d		0	0	0	0	0	0	0	0
evm.model.chr1.1284	B3GLCT		1	42100000	42105000	-130	19	45	0.0003		Ceased stage		0	0	0	0	0	0	0	0
evm.model.chr1.1284	B3GLCT		1	42100000	42105000	-130	14	35	0.032		Nur 1d		0	0	0	0	0	0	0	0
evm.model.chr1.1284	B3GLCT		1	42110000	42115000	-120	20	46	0.0003		Ceased stage		0	0	0	0	0	0	0	0
evm.model.chr1.1284	B3GLCT		1	42110000	42115000	-120	15	36	0.032		Nur 1d		0	0	0	0	0	0	0	0
evm.model.chr1.1284	B3GLCT		1	42175000	42180000	-55	30	51	0.035		Nur 1d		0	0	0	0	0	0	0	0
evm.model.chr1.1288	NA		1	42585000	42590000	235	15	36	0.024		Ceased stage		0	0	0	0	0	0	0	0
evm.model.chr1.1289	USPL1		1	42490000	42495000	125	25	46	0.021		Ceased stage		0	0	0	0	0	0	0	0
evm.model.chr1.1289	USPL1		1	42580000	42585000	215	16	37	0.023		Ceased stage		0	0	0	0	0	0	0	0
evm.model.chr1.1289	USPL1		1	42585000	42590000	220	16	39	0.0029		Ceased stage		0	0	0	0	0	0	0	0
evm.model.chr1.1289	USPL1		1	42585000	42590000	220	16	43	0.00022		Nur 1d		0	0	0	0	0	0	0	0
evm.model.chr1.1294	HMGB1		1	42470000	42475000	45	58	79	0.0096		Ceased stage		0	0	0	0	0	0	0	0
evm.model.chr1.1294	HMGB1		1	42475000	42480000	50	54	82	4e-05		Ceased stage		0	0	0	0	0	0	0	0
evm.model.chr1.1294	HMGB1		1	42475000	42480000	50	57	95	3.7e-10		Nur 1d		0	0	0	0	0	0	0	0
evm.model.chr1.1294	HMGB1		1	42480000	42485000	55	53	81	1.4e-05		Nur 1d		0	0	0	0	0	0	0	0
evm.model.chr1.1294	HMGB1		1	42485000	42490000	60	46	90	0		Ceased stage		0	0	0	0	0	0	0	0
evm.model.chr1.1294	HMGB1		1	42485000	42490000	60	49	76	1.3e-05		Nur 1d		0	0	0	0	0	0	0	0
evm.model.chr1.1294	HMGB1		1	42490000	42495000	65	43	84	4.5e-11		Ceased stage		0	0	0	0	0	0	0	0
evm.model.chr1.1294	HMGB1		1	42490000	42495000	65	46	73	1.6e-05		Nur 1d		0	0	0	0	0	0	0	0
evm.model.chr1.1294	HMGB1		1	42495000	42500000	70	41	87	0		Ceased stage		0	0	0	0	0	0	0	0
evm.model.chr1.1294	HMGB1		1	42495000	42500000	70	43	90	0		Nur 1d		0	0	0	0	0	0	0	0
evm.model.chr1.1294	HMGB1		1	42505000	42510000	80	37	56	0.014		Ceased stage		0	0	0	0	0	0	0	0
evm.model.chr1.1294	HMGB1		1	42510000	42515000	85	37	56	0.011		Nur 1d		0	0	0	0	0	0	0	0
evm.model.chr1.1294	HMGB1		1	42515000	42520000	90	33	54	0.0096		Ceased stage		0	0	0	0	0	0	0	0
evm.model.chr1.1294	HMGB1		1	42515000	42520000	90	35	73	1.6e-10		Nur 1d		0	0	0	0	0	0	0	0
evm.model.chr1.1294	HMGB1		1	42520000	42525000	95	32	52	0.011		Ceased stage		0	0	0	0	0	0	0	0
evm.model.chr1.1294	HMGB1		1	42520000	42525000	95	33	74	1.1e-11		Nur 1d		0	0	0	0	0	0	0	0
evm.model.chr1.1294	HMGB1		1	42530000	42535000	105	29	61	1.4e-06		Ceased stage		0	0	0	0	0	0	0	0
evm.model.chr1.1294	HMGB1		1	42530000	42535000	105	31	81	0		Nur 1d		0	0	0	0	0	0	0	0
evm.model.chr1.1294	HMGB1		1	42535000	42540000	110	28	56	5.5e-05		Ceased stage		0	0	0	0	0	0	0	0
evm.model.chr1.1294	HMGB1		1	42535000	42540000	110	29	69	5.5e-12		Nur 1d		0	0	0	0	0	0	0	0
evm.model.chr1.1294	HMGB1		1	42540000	42545000	115	28	74	0		Nur 1d		0	0	0	0	0	0	0	0
evm.model.chr1.1294	HMGB1		1	42545000	42550000	120	26	62	1.3e-09		Ceased stage		0	0	0	0	0	0	0	0
evm.model.chr1.1294	HMGB1		1	42550000	42555000	125	25	50	0.0002		Ceased stage		0	0	0	0	0	0	0	0
evm.model.chr1.1294	HMGB1		1	42550000	42555000	125	26	54	2.5e-05		Nur 1d		0	0	0	0	0	0	0	0
evm.model.chr1.1294	HMGB1		1	42555000	42560000	130	26	49	0.00043		Nur 1d		0	0	0	0	0	0	0	0
evm.model.chr1.1294	HMGB1		1	42575000	42580000	150	23	56	4.3e-08		Nur 1d		0	0	0	0	0	0	0	0
evm.model.chr1.1294	HMGB1		1	42580000	42585000	155	21	56	3.9e-09		Ceased stage		0	0	0	0	0	0	0	0
evm.model.chr1.1294	HMGB1		1	42580000	42585000	155	22	59	6.8e-10		Nur 1d		0	0	0	0	0	0	0	0
evm.model.chr1.1294	HMGB1		1	42585000	42590000	160	21	47	0.00019		Ceased stage		0	0	0	0	0	0	0	0
evm.model.chr1.1294	HMGB1		1	42585000	42590000	160	21	73	0		Nur 1d		0	0	0	0	0	0	0	0
evm.model.chr1.1294	HMGB1		1	42590000	42595000	165	20	43	0.0014		Ceased stage		0	0	0	0	0	0	0	0
evm.model.chr1.1294	HMGB1		1	42590000	42595000	165	21	55	3.8e-08		Nur 1d		0	0	0	0	0	0	0	0
evm.model.chr1.1294	HMGB1		1	42595000	42600000	170	20	39	0.017		Ceased stage		0	0	0	0	0	0	0	0
evm.model.chr1.1294	HMGB1		1	42700000	42705000	275	14	50	1.4e-10		Nur 1d		0	0	0	0	0	0	0	0
evm.model.chr1.1294	HMGB1		1	42705000	42710000	280	13	35	0.0026		Ceased stage		0	0	0	0	0	0	0	0
evm.model.chr1.1294	HMGB1		1	42705000	42710000	280	13	34	0.0044		Nur 1d		0	0	0	0	0	0	0	0
evm.model.chr1.1299	NA		1	42510000	42515000	45	58	83	0.00069		Ceased stage		0	0	0	0	0	0	0	0
evm.model.chr1.1299	NA		1	42510000	42515000	45	63	89	4.1e-05		Nur 1d		0	0	0	0	0	0	0	0
evm.model.chr1.1299	NA		1	42515000	42520000	50	57	97	2.9e-11		Nur 1d		0	0	0	0	0	0	0	0
evm.model.chr1.1299	NA		1	42520000	42525000	55	53	81	1.3e-05		Nur 1d		0	0	0	0	0	0	0	0
evm.model.chr1.1299	NA		1	42530000	42535000	65	43	75	6.5e-06		Ceased stage		0	0	0	0	0	0	0	0
evm.model.chr1.1299	NA		1	42530000	42535000	65	46	110	0		Nur 1d		0	0	0	0	0	0	0	0
evm.model.chr1.1299	NA		1	42535000	42540000	70	41	73	2.7e-06		Ceased stage		0	0	0	0	0	0	0	0
evm.model.chr1.1299	NA		1	42535000	42540000	70	43	74	2.2e-06		Nur 1d		0	0	0	0	0	0	0	0
evm.model.chr1.1299	NA		1	42580000	42585000	115	28	55	0.00011		Nur 1d		0	0	0	0	0	0	0	0
evm.model.chr1.1299	NA		1	42585000	42590000	120	27	52	0.0002		Nur 1d		0	0	0	0	0	0	0	0
evm.model.chr1.1301	NA		1	42395000	42400000	-105	29	53	0.00074		Ceased stage		0	0	0	0	0	0	0	0
evm.model.chr1.1301	NA		1	42400000	42405000	-100	31	64	4.8e-07		Ceased stage		0	0	0	0	0	0	0	0
evm.model.chr1.1301	NA		1	42420000	42425000	-80	37	65	1.7e-05		Ceased stage		0	0	0	0	0	0	0	0
evm.model.chr1.1301	NA		1	42430000	42435000	-70	41	94	0		Ceased stage		0	0	0	0	0	0	0	0
evm.model.chr1.1301	NA		1	42430000	42435000	-70	43	68	0.00034		Nur 1d		0	0	0	0	0	0	0	0
evm.model.chr1.1301	NA		1	42435000	42440000	-65	43	89	0		Ceased stage		0	0	0	0	0	0	0	0
evm.model.chr1.1301	NA		1	42435000	42440000	-65	46	70	0.0012		Nur 1d		0	0	0	0	0	0	0	0
evm.model.chr1.1303	KATNAL1		1	42370000	42375000	-155	21	42	0.0067		Ceased stage		0	0	0	0	0	0	0	0
evm.model.chr1.1303	KATNAL1		1	42380000	42385000	-145	23	46	0.00087		Ceased stage		0	0	0	0	0	0	0	0
evm.model.chr1.1303	KATNAL1		1	42385000	42390000	-140	23	46	0.0016		Ceased stage		0	0	0	0	0	0	0	0
evm.model.chr1.1303	KATNAL1		1	42385000	42390000	-140	24	42	0.046		Nur 1d		0	0	0	0	0	0	0	0
evm.model.chr1.1303	KATNAL1		1	42405000	42410000	-120	26	50	0.001		Ceased stage		0	0	0	0	0	0	0	0
evm.model.chr1.1303	KATNAL1		1	42410000	42415000	-115	27	53	0.00025		Ceased stage		0	0	0	0	0	0	0	0
evm.model.chr1.1303	KATNAL1		1	42415000	42420000	-110	28	49	0.0072		Ceased stage		0	0	0	0	0	0	0	0
evm.model.chr1.1303	KATNAL1		1	42420000	42425000	-105	29	53	0.001		Ceased stage		0	0	0	0	0	0	0	0
evm.model.chr1.1303	KATNAL1		1	42420000	42425000	-105	31	62	1.5e-07		Nur 1d		0	0	0	0	0	0	0	0
evm.model.chr1.1303	KATNAL1		1	42430000	42435000	-95	32	73	1.2e-12		Ceased stage		0	0	0	0	0	0	0	0
evm.model.chr1.1303	KATNAL1		1	42430000	42435000	-95	33	82	0		Nur 1d		0	0	0	0	0	0	0	0
evm.model.chr1.1303	KATNAL1		1	42435000	42440000	-90	33	72	1.4e-09		Ceased stage		0	0	0	0	0	0	0	0
evm.model.chr1.1303	KATNAL1		1	42435000	42440000	-90	35	70	1.1e-08		Nur 1d		0	0	0	0	0	0	0	0
evm.model.chr1.1303	KATNAL1		1	42440000	42445000	-85	35	56	0.0057		Ceased stage		0	0	0	0	0	0	0	0
evm.model.chr1.1303	KATNAL1		1	42440000	42445000	-85	37	57	0.011		Nur 1d		0	0	0	0	0	0	0	0
evm.model.chr1.1303	KATNAL1		1	42450000	42455000	-75	39	61	0.0032		Ceased stage		0	0	0	0	0	0	0	0
evm.model.chr1.1303	KATNAL1		1	42460000	42465000	-65	43	70	0.00023		Ceased stage		0	0	0	0	0	0	0	0
evm.model.chr1.1303	KATNAL1		1	42460000	42465000	-65	46	64	0.046		Nur 1d		0	0	0	0	0	0	0	0
evm.model.chr1.1303	KATNAL1		1	42470000	42475000	-55	50	69	0.02		Ceased stage		0	0	0	0	0	0	0	0
evm.model.chr1.1303	KATNAL1		1	42470000	42475000	-55	53	80	2.2e-05		Nur 1d		0	0	0	0	0	0	0	0
evm.model.chr1.1303	KATNAL1		1	42475000	42480000	-50	54	79	0.00025		Ceased stage		0	0	0	0	0	0	0	0
evm.model.chr1.1303	KATNAL1		1	42475000	42480000	-50	57	110	0		Nur 1d		0	0	0	0	0	0	0	0
evm.model.chr1.1303	KATNAL1		1	42480000	42485000	-45	63	90	1.1e-05		Nur 1d		0	0	0	0	0	0	0	0
evm.model.chr1.1306	NA		1	42375000	42380000	-270	14	37	0.0027		Nur 1d		0	0	0	0	0	0	0	0
evm.model.chr1.1306	NA		1	42690000	42695000	45	63	83	0.025		Nur 1d		0	0	0	0	0	0	0	0
evm.model.chr1.1306	NA		1	42700000	42705000	55	50	90	2e-11		Ceased stage		0	0	0	0	0	0	0	0
evm.model.chr1.1306	NA		1	42700000	42705000	55	53	90	1.3e-09		Nur 1d		0	0	0	0	0	0	0	0
evm.model.chr1.1306	NA		1	42705000	42710000	60	46	70	0.002		Ceased stage		0	0	0	0	0	0	0	0
evm.model.chr1.131	POGLUT2		1	4605000	4610000	-735	3.3	47	1.6e-09		Ceased stage		0	0	0	0	0	0	0	0
evm.model.chr1.131	POGLUT2		1	5215000	5220000	-125	15	40	0.0078		Ceased stage		0	0	0	0	0	0	0	0
evm.model.chr1.131	POGLUT2		1	5220000	5225000	-120	15	44	0.0014		Nur 1d		0	0	0	0	0	0	0	0
evm.model.chr1.131	POGLUT2		1	5230000	5235000	-110	17	70	1.1e-12		Nur 1d		0	0	0	0	0	0	0	0
evm.model.chr1.131	POGLUT2		1	5235000	5240000	-105	18	51	7.4e-05		Nur 1d		0	0	0	0	0	0	0	0
evm.model.chr1.131	POGLUT2		1	5240000	5245000	-100	20	42	0.034		Ceased stage		0	0	0	0	0	0	0	0
evm.model.chr1.131	POGLUT2		1	5240000	5245000	-100	19	62	3.6e-08		Nur 1d		0	0	0	0	0	0	0	0
evm.model.chr1.131	POGLUT2		1	5245000	5250000	-95	21	49	0.0014		Ceased stage		0	0	0	0	0	0	0	0
evm.model.chr1.131	POGLUT2		1	5245000	5250000	-95	20	54	4.5e-05		Nur 1d		0	0	0	0	0	0	0	0
evm.model.chr1.131	POGLUT2		1	5255000	5260000	-85	23	57	1.5e-05		Ceased stage		0	0	0	0	0	0	0	0
evm.model.chr1.131	POGLUT2		1	5255000	5260000	-85	23	48	0.017		Nur 1d		0	0	0	0	0	0	0	0
evm.model.chr1.131	POGLUT2		1	5260000	5265000	-80	25	58	3.4e-05		Ceased stage		0	0	0	0	0	0	0	0
evm.model.chr1.131	POGLUT2		1	5260000	5265000	-80	25	60	1.1e-05		Nur 1d		0	0	0	0	0	0	0	0
evm.model.chr1.131	POGLUT2		1	5265000	5270000	-75	27	64	8.7e-07		Ceased stage		0	0	0	0	0	0	0	0
evm.model.chr1.131	POGLUT2		1	5265000	5270000	-75	27	70	3.6e-08		Nur 1d		0	0	0	0	0	0	0	0
evm.model.chr1.131	POGLUT2		1	5270000	5275000	-70	29	85	0		Ceased stage		0	0	0	0	0	0	0	0
evm.model.chr1.131	POGLUT2		1	5270000	5275000	-70	29	70	1.4e-07		Nur 1d		0	0	0	0	0	0	0	0
evm.model.chr1.131	POGLUT2		1	5275000	5280000	-65	32	62	0.00055		Nur 1d		0	0	0	0	0	0	0	0
evm.model.chr1.131	POGLUT2		1	5280000	5285000	-60	35	71	9e-06		Nur 1d		0	0	0	0	0	0	0	0
evm.model.chr1.131	POGLUT2		1	5285000	5290000	-55	39	64	0.0078		Ceased stage		0	0	0	0	0	0	0	0
evm.model.chr1.131	POGLUT2		1	5285000	5290000	-55	39	70	0.00034		Nur 1d		0	0	0	0	0	0	0	0
evm.model.chr1.1310	UBL3		1	42370000	42375000	-325	12	31	0.021		Ceased stage		0	0	0	0	0	0	0	0
evm.model.chr1.1310	UBL3		1	42380000	42385000	-315	12	33	0.0085		Nur 1d		0	0	0	0	0	0	0	0
evm.model.chr1.1310	UBL3		1	42385000	42390000	-310	12	37	0.00054		Ceased stage		0	0	0	0	0	0	0	0
evm.model.chr1.1310	UBL3		1	42385000	42390000	-310	12	32	0.021		Nur 1d		0	0	0	0	0	0	0	0
evm.model.chr1.1310	UBL3		1	42390000	42395000	-305	12	42	1.7e-05		Ceased stage		0	0	0	0	0	0	0	0
evm.model.chr1.1310	UBL3		1	42390000	42395000	-305	12	31	0.034		Nur 1d		0	0	0	0	0	0	0	0
evm.model.chr1.1310	UBL3		1	42395000	42400000	-300	13	35	0.0018		Nur 1d		0	0	0	0	0	0	0	0
evm.model.chr1.1310	UBL3		1	42400000	42405000	-295	13	34	0.0056		Ceased stage		0	0	0	0	0	0	0	0
evm.model.chr1.1310	UBL3		1	42420000	42425000	-275	14	35	0.0051		Nur 1d		0	0	0	0	0	0	0	0
evm.model.chr1.1310	UBL3		1	42440000	42445000	-255	15	34	0.017		Nur 1d		0	0	0	0	0	0	0	0
evm.model.chr1.1310	UBL3		1	42505000	42510000	-190	18	40	0.0046		Ceased stage		0	0	0	0	0	0	0	0
evm.model.chr1.1310	UBL3		1	42535000	42540000	-160	21	52	1.9e-06		Nur 1d		0	0	0	0	0	0	0	0
evm.model.chr1.1310	UBL3		1	42540000	42545000	-155	21	46	0.00061		Ceased stage		0	0	0	0	0	0	0	0
evm.model.chr1.1310	UBL3		1	42540000	42545000	-155	22	58	2.2e-09		Nur 1d		0	0	0	0	0	0	0	0
evm.model.chr1.1310	UBL3		1	42585000	42590000	-110	28	52	0.00087		Ceased stage		0	0	0	0	0	0	0	0
evm.model.chr1.1310	UBL3		1	42585000	42590000	-110	29	79	0		Nur 1d		0	0	0	0	0	0	0	0
evm.model.chr1.1310	UBL3		1	42590000	42595000	-105	29	52	0.0024		Ceased stage		0	0	0	0	0	0	0	0
evm.model.chr1.1310	UBL3		1	42590000	42595000	-105	31	71	1.7e-11		Nur 1d		0	0	0	0	0	0	0	0
evm.model.chr1.1310	UBL3		1	42595000	42600000	-100	31	62	5.9e-06		Ceased stage		0	0	0	0	0	0	0	0
evm.model.chr1.1310	UBL3		1	42595000	42600000	-100	32	57	0.00021		Nur 1d		0	0	0	0	0	0	0	0
evm.model.chr1.1310	UBL3		1	42600000	42605000	-95	33	60	6.8e-05		Nur 1d		0	0	0	0	0	0	0	0
evm.model.chr1.1310	UBL3		1	42605000	42610000	-90	35	56	0.0085		Nur 1d		0	0	0	0	0	0	0	0
evm.model.chr1.1310	UBL3		1	42610000	42615000	-85	35	61	0.00013		Ceased stage		0	0	0	0	0	0	0	0
evm.model.chr1.1310	UBL3		1	42610000	42615000	-85	37	57	0.011		Nur 1d		0	0	0	0	0	0	0	0
evm.model.chr1.1310	UBL3		1	42615000	42620000	-80	37	69	3.9e-07		Ceased stage		0	0	0	0	0	0	0	0
evm.model.chr1.1310	UBL3		1	42615000	42620000	-80	39	65	5.7e-05		Nur 1d		0	0	0	0	0	0	0	0
evm.model.chr1.1310	UBL3		1	42625000	42630000	-70	41	63	0.0042		Ceased stage		0	0	0	0	0	0	0	0
evm.model.chr1.1310	UBL3		1	42625000	42630000	-70	43	64	0.0079		Nur 1d		0	0	0	0	0	0	0	0
evm.model.chr1.1310	UBL3		1	42650000	42655000	-45	58	90	5.9e-06		Ceased stage		0	0	0	0	0	0	0	0
evm.model.chr1.1310	UBL3		1	42650000	42655000	-45	63	90	2.6e-05		Nur 1d		0	0	0	0	0	0	0	0
evm.model.chr1.1316	MTUS1		1	42740000	42745000	-95	33	56	0.0054		Nur 1d		0	0	0	0	0	0	0	0
evm.model.chr1.1317	NA		1	43115000	43120000	110	33	54	0.038		Nur 1d		0	0	0	0	0	0	0	0
evm.model.chr1.132	BIVM		1	5230000	5235000	-120	16	49	9.8e-05		Ceased stage		0	0	0	0	0	0	0	0
evm.model.chr1.132	BIVM		1	5230000	5235000	-120	15	43	0.046		Nur 1d		0	0	0	0	0	0	0	0
evm.model.chr1.132	BIVM		1	5245000	5250000	-105	18	44	0.027		Ceased stage		0	0	0	0	0	0	0	0
evm.model.chr1.1325	FLT1		1	43325000	43330000	115	25	50	0.00056		Ceased stage		0	0	0	0	0	0	0	0
evm.model.chr1.1325	FLT1		1	43340000	43345000	130	22	49	0.0005		Ceased stage		0	0	0	0	0	0	0	0
evm.model.chr1.1325	FLT1		1	43400000	43405000	190	15	42	0.00051		Ceased stage		0	0	0	0	0	0	0	0
evm.model.chr1.1325	FLT1		1	43425000	43430000	215	14	44	1.9e-05		Ceased stage		0	0	0	0	0	0	0	0
evm.model.chr1.1325	FLT1		1	43440000	43445000	230	13	33	0.045		Ceased stage		0	0	0	0	0	0	0	0
evm.model.chr1.1326	PAN3		1	43415000	43420000	45	53	80	2.1e-05		Nur 1d		0	0	0	0	0	0	0	0
evm.model.chr1.1326	PAN3		1	43425000	43430000	55	49	72	0.018		Ceased stage		0	0	0	0	0	0	0	0
evm.model.chr1.1326	PAN3		1	43425000	43430000	55	44	80	1.6e-08		Nur 1d		0	0	0	0	0	0	0	0
evm.model.chr1.1326	PAN3		1	43430000	43435000	60	41	67	0.00011		Nur 1d		0	0	0	0	0	0	0	0
evm.model.chr1.1327	PAN3		1	43160000	43165000	-250	14	34	0.02		Nur 1d		0	0	0	0	0	0	0	0
evm.model.chr1.1327	PAN3		1	43175000	43180000	-235	13	40	0.00039		Ceased stage		0	0	0	0	0	0	0	0
evm.model.chr1.1327	PAN3		1	43190000	43195000	-220	13	36	0.011		Ceased stage		0	0	0	0	0	0	0	0
evm.model.chr1.1327	PAN3		1	43195000	43200000	-215	14	38	0.0016		Ceased stage		0	0	0	0	0	0	0	0
evm.model.chr1.1327	PAN3		1	43215000	43220000	-195	15	41	0.0012		Ceased stage		0	0	0	0	0	0	0	0
evm.model.chr1.1327	PAN3		1	43345000	43350000	-65	38	60	0.0038		Nur 1d		0	0	0	0	0	0	0	0
evm.model.chr1.1327	PAN3		1	43355000	43360000	-55	44	63	0.03		Nur 1d		0	0	0	0	0	0	0	0
evm.model.chr1.1327	PAN3		1	43360000	43365000	-50	48	69	0.009		Nur 1d		0	0	0	0	0	0	0	0
evm.model.chr1.1327	PAN3		1	43365000	43370000	-45	59	83	0.0016		Ceased stage		0	0	0	0	0	0	0	0
evm.model.chr1.1327	PAN3		1	43365000	43370000	-45	53	87	1.5e-07		Nur 1d		0	0	0	0	0	0	0	0
evm.model.chr1.1328	FLT3		1	43165000	43170000	-255	14	33	0.025		Nur 1d		0	0	0	0	0	0	0	0
evm.model.chr1.1328	FLT3		1	43175000	43180000	-245	14	40	0.00012		Nur 1d		0	0	0	0	0	0	0	0
evm.model.chr1.1328	FLT3		1	43180000	43185000	-240	12	37	0.0021		Ceased stage		0	0	0	0	0	0	0	0
evm.model.chr1.1328	FLT3		1	43180000	43185000	-240	15	40	0.00012		Nur 1d		0	0	0	0	0	0	0	0
evm.model.chr1.1328	FLT3		1	43190000	43195000	-230	13	36	0.0068		Ceased stage		0	0	0	0	0	0	0	0
evm.model.chr1.1328	FLT3		1	43190000	43195000	-230	15	34	0.031		Nur 1d		0	0	0	0	0	0	0	0
evm.model.chr1.1328	FLT3		1	43195000	43200000	-225	13	34	0.016		Ceased stage		0	0	0	0	0	0	0	0
evm.model.chr1.1328	FLT3		1	43250000	43255000	-170	17	38	0.015		Ceased stage		0	0	0	0	0	0	0	0
evm.model.chr1.1328	FLT3		1	43250000	43255000	-170	21	39	0.038		Nur 1d		0	0	0	0	0	0	0	0
evm.model.chr1.1328	FLT3		1	43255000	43260000	-165	18	46	3.1e-05		Ceased stage		0	0	0	0	0	0	0	0
evm.model.chr1.1328	FLT3		1	43265000	43270000	-155	19	38	0.044		Ceased stage		0	0	0	0	0	0	0	0
evm.model.chr1.1328	FLT3		1	43335000	43340000	-85	32	53	0.028		Ceased stage		0	0	0	0	0	0	0	0
evm.model.chr1.1328	FLT3		1	43345000	43350000	-75	50	68	0.037		Nur 1d		0	0	0	0	0	0	0	0
evm.model.chr1.1328	FLT3		1	43350000	43355000	-70	39	61	0.0072		Ceased stage		0	0	0	0	0	0	0	0
evm.model.chr1.1328	FLT3		1	43350000	43355000	-70	35	71	4.9e-09		Nur 1d		0	0	0	0	0	0	0	0
evm.model.chr1.1328	FLT3		1	43355000	43360000	-65	42	62	0.022		Ceased stage		0	0	0	0	0	0	0	0
evm.model.chr1.1328	FLT3		1	43355000	43360000	-65	38	74	4.5e-09		Nur 1d		0	0	0	0	0	0	0	0
evm.model.chr1.1328	FLT3		1	43360000	43365000	-60	45	78	4.2e-07		Ceased stage		0	0	0	0	0	0	0	0
evm.model.chr1.1328	FLT3		1	43360000	43365000	-60	41	88	0		Nur 1d		0	0	0	0	0	0	0	0
evm.model.chr1.1328	FLT3		1	43365000	43370000	-55	44	93	0		Nur 1d		0	0	0	0	0	0	0	0
evm.model.chr1.1329	NA		1	43725000	43730000	255	14	42	1.9e-05		Nur 1d		0	0	0	0	0	0	0	0
evm.model.chr1.1329	NA		1	43730000	43735000	260	13	40	0.00026		Nur 1d		0	0	0	0	0	0	0	0
evm.model.chr1.1329	NA		1	43735000	43740000	265	11	50	3.2e-10		Ceased stage		0	0	0	0	0	0	0	0
evm.model.chr1.1329	NA		1	43735000	43740000	265	13	48	3.3e-08		Nur 1d		0	0	0	0	0	0	0	0
evm.model.chr1.1329	NA		1	43740000	43745000	270	11	41	1.2e-05		Ceased stage		0	0	0	0	0	0	0	0
evm.model.chr1.1329	NA		1	43740000	43745000	270	13	67	0		Nur 1d		0	0	0	0	0	0	0	0
evm.model.chr1.1329	NA		1	43745000	43750000	275	13	49	1.3e-09		Nur 1d		0	0	0	0	0	0	0	0
evm.model.chr1.1329	NA		1	43870000	43875000	400	8.6	27	0.04		Nur 1d		0	0	0	0	0	0	0	0
evm.model.chr1.1329	NA		1	43885000	43890000	415	8.3	28	0.028		Nur 1d		0	0	0	0	0	0	0	0
evm.model.chr1.1329	NA		1	43905000	43910000	435	7.9	28	0.018		Nur 1d		0	0	0	0	0	0	0	0
evm.model.chr1.1329	NA		1	43925000	43930000	455	5	24	0.04		Nur 1d		0	0	0	0	0	0	0	0
evm.model.chr1.133	NA		1	5235000	5240000	-130	14	39	0.033		Ceased stage		0	0	0	0	0	0	0	0
evm.model.chr1.1332	NA		1	43725000	43730000	230	15	44	0.00011		Nur 1d		0	0	0	0	0	0	0	0
evm.model.chr1.1332	NA		1	43730000	43735000	235	13	34	0.039		Ceased stage		0	0	0	0	0	0	0	0
evm.model.chr1.1332	NA		1	43730000	43735000	235	15	43	0.00011		Nur 1d		0	0	0	0	0	0	0	0
evm.model.chr1.1332	NA		1	43740000	43745000	245	12	36	0.0085		Ceased stage		0	0	0	0	0	0	0	0
evm.model.chr1.1332	NA		1	43740000	43745000	245	14	36	0.0084		Nur 1d		0	0	0	0	0	0	0	0
evm.model.chr1.1332	NA		1	43745000	43750000	250	12	34	0.023		Ceased stage		0	0	0	0	0	0	0	0
evm.model.chr1.1334	GSX1		1	43690000	43695000	150	19	43	0.0011		Ceased stage		0	0	0	0	0	0	0	0
evm.model.chr1.1334	GSX1		1	43705000	43710000	165	22	53	1.3e-06		Nur 1d		0	0	0	0	0	0	0	0
evm.model.chr1.1334	GSX1		1	43715000	43720000	175	20	55	3.1e-08		Nur 1d		0	0	0	0	0	0	0	0
evm.model.chr1.1334	GSX1		1	43725000	43730000	185	16	61	0		Ceased stage		0	0	0	0	0	0	0	0
evm.model.chr1.1334	GSX1		1	43725000	43730000	185	19	48	2.4e-05		Nur 1d		0	0	0	0	0	0	0	0
evm.model.chr1.1334	GSX1		1	43730000	43735000	190	15	48	3e-07		Ceased stage		0	0	0	0	0	0	0	0
evm.model.chr1.1334	GSX1		1	43730000	43735000	190	19	68	0		Nur 1d		0	0	0	0	0	0	0	0
evm.model.chr1.1334	GSX1		1	43735000	43740000	195	15	46	1.7e-06		Ceased stage		0	0	0	0	0	0	0	0
evm.model.chr1.1334	GSX1		1	43735000	43740000	195	18	61	0		Nur 1d		0	0	0	0	0	0	0	0
evm.model.chr1.1334	GSX1		1	43740000	43745000	200	15	40	0.00045		Ceased stage		0	0	0	0	0	0	0	0
evm.model.chr1.1334	GSX1		1	43740000	43745000	200	18	62	0		Nur 1d		0	0	0	0	0	0	0	0
evm.model.chr1.1334	GSX1		1	43745000	43750000	205	14	51	1.9e-09		Ceased stage		0	0	0	0	0	0	0	0
evm.model.chr1.1334	GSX1		1	43745000	43750000	205	17	45	2.4e-05		Nur 1d		0	0	0	0	0	0	0	0
evm.model.chr1.1334	GSX1		1	43750000	43755000	210	14	34	0.036		Ceased stage		0	0	0	0	0	0	0	0
evm.model.chr1.1334	GSX1		1	43880000	43885000	340	10	33	0.0016		Nur 1d		0	0	0	0	0	0	0	0
evm.model.chr1.1334	GSX1		1	43895000	43900000	355	8.6	33	0.00087		Ceased stage		0	0	0	0	0	0	0	0
evm.model.chr1.1334	GSX1		1	43905000	43910000	365	9.4	33	0.00056		Nur 1d		0	0	0	0	0	0	0	0
evm.model.chr1.1335	NA		1	43655000	43660000	45	53	86	1.3e-07		Nur 1d		0	0	0	0	0	0	0	0
evm.model.chr1.1335	NA		1	43660000	43665000	50	48	80	1.3e-06		Nur 1d		0	0	0	0	0	0	0	0
evm.model.chr1.1335	NA		1	43670000	43675000	60	41	69	1.5e-05		Nur 1d		0	0	0	0	0	0	0	0
evm.model.chr1.1335	NA		1	43675000	43680000	65	42	68	0.00012		Ceased stage		0	0	0	0	0	0	0	0
evm.model.chr1.1335	NA		1	43675000	43680000	65	38	56	0.041		Nur 1d		0	0	0	0	0	0	0	0
evm.model.chr1.1335	NA		1	43700000	43705000	90	31	51	0.036		Ceased stage		0	0	0	0	0	0	0	0
evm.model.chr1.1335	NA		1	43700000	43705000	90	41	61	0.015		Nur 1d		0	0	0	0	0	0	0	0
evm.model.chr1.1335	NA		1	43705000	43710000	95	39	65	0.00016		Nur 1d		0	0	0	0	0	0	0	0
evm.model.chr1.1335	NA		1	43715000	43720000	105	27	66	1.1e-10		Ceased stage		0	0	0	0	0	0	0	0
evm.model.chr1.1335	NA		1	43715000	43720000	105	35	62	0.00016		Nur 1d		0	0	0	0	0	0	0	0
evm.model.chr1.1335	NA		1	43725000	43730000	115	25	52	0.00011		Ceased stage		0	0	0	0	0	0	0	0
evm.model.chr1.1338	NA		1	43595000	43600000	-50	48	75	0.00014		Nur 1d		0	0	0	0	0	0	0	0
evm.model.chr1.1338	NA		1	43705000	43710000	60	41	63	0.0035		Nur 1d		0	0	0	0	0	0	0	0
evm.model.chr1.1339	MTIF3		1	43490000	43495000	-220	16	42	0.00031		Nur 1d		0	0	0	0	0	1	0	0
evm.model.chr1.1339	MTIF3		1	43530000	43535000	-180	16	44	0.00013		Ceased stage		0	0	0	0	0	1	0	0
evm.model.chr1.1339	MTIF3		1	43565000	43570000	-145	20	44	0.0028		Ceased stage		0	0	0	0	0	1	0	0
evm.model.chr1.1339	MTIF3		1	43580000	43585000	-130	28	54	0.00031		Nur 1d		0	0	0	0	0	1	0	0
evm.model.chr1.1339	MTIF3		1	43585000	43590000	-125	29	73	0		Nur 1d		0	0	0	0	0	1	0	0
evm.model.chr1.1339	MTIF3		1	43590000	43595000	-120	24	69	0		Ceased stage		0	0	0	0	0	1	0	0
evm.model.chr1.1339	MTIF3		1	43590000	43595000	-120	30	69	1.5e-11		Nur 1d		0	0	0	0	0	1	0	0
evm.model.chr1.1339	MTIF3		1	43595000	43600000	-115	25	85	0		Ceased stage		0	0	0	0	0	1	0	0
evm.model.chr1.1339	MTIF3		1	43600000	43605000	-110	33	72	1.5e-11		Nur 1d		0	0	0	0	0	1	0	0
evm.model.chr1.1339	MTIF3		1	43605000	43610000	-105	35	65	5.2e-06		Nur 1d		0	0	0	0	0	1	0	0
evm.model.chr1.1340	GTF3A		1	43455000	43460000	-265	11	30	0.027		Ceased stage		0	0	0	0	0	0	0	0
evm.model.chr1.1340	GTF3A		1	43455000	43460000	-265	13	33	0.0045		Nur 1d		0	0	0	0	0	0	0	0
evm.model.chr1.1340	GTF3A		1	43460000	43465000	-260	11	31	0.016		Ceased stage		0	0	0	0	0	0	0	0
evm.model.chr1.1340	GTF3A		1	43460000	43465000	-260	13	39	0.00022		Nur 1d		0	0	0	0	0	0	0	0
evm.model.chr1.1340	GTF3A		1	43465000	43470000	-255	12	31	0.024		Ceased stage		0	0	0	0	0	0	0	0
evm.model.chr1.1340	GTF3A		1	43465000	43470000	-255	14	39	0.00027		Nur 1d		0	0	0	0	0	0	0	0
evm.model.chr1.1340	GTF3A		1	43475000	43480000	-245	14	40	0.00021		Nur 1d		0	0	0	0	0	0	0	0
evm.model.chr1.1340	GTF3A		1	43480000	43485000	-240	12	34	0.0043		Ceased stage		0	0	0	0	0	0	0	0
evm.model.chr1.1340	GTF3A		1	43480000	43485000	-240	15	36	0.0026		Nur 1d		0	0	0	0	0	0	0	0
evm.model.chr1.1340	GTF3A		1	43485000	43490000	-235	13	38	0.00019		Ceased stage		0	0	0	0	0	0	0	0
evm.model.chr1.1340	GTF3A		1	43485000	43490000	-235	15	53	1.3e-11		Nur 1d		0	0	0	0	0	0	0	0
evm.model.chr1.1340	GTF3A		1	43490000	43495000	-230	13	36	0.0015		Ceased stage		0	0	0	0	0	0	0	0
evm.model.chr1.1340	GTF3A		1	43490000	43495000	-230	15	37	0.002		Nur 1d		0	0	0	0	0	0	0	0
evm.model.chr1.1340	GTF3A		1	43500000	43505000	-220	16	34	0.031		Nur 1d		0	0	0	0	0	0	0	0
evm.model.chr1.1340	GTF3A		1	43505000	43510000	-215	14	34	0.0083		Ceased stage		0	0	0	0	0	0	0	0
evm.model.chr1.1340	GTF3A		1	43510000	43515000	-210	14	39	0.00029		Ceased stage		0	0	0	0	0	0	0	0
evm.model.chr1.1340	GTF3A		1	43510000	43515000	-210	17	43	2e-05		Nur 1d		0	0	0	0	0	0	0	0
evm.model.chr1.1340	GTF3A		1	43515000	43520000	-205	14	34	0.019		Ceased stage		0	0	0	0	0	0	0	0
evm.model.chr1.1340	GTF3A		1	43515000	43520000	-205	17	52	1e-08		Nur 1d		0	0	0	0	0	0	0	0
evm.model.chr1.1340	GTF3A		1	43520000	43525000	-200	15	60	0		Ceased stage		0	0	0	0	0	0	0	0
evm.model.chr1.1340	GTF3A		1	43520000	43525000	-200	18	58	1e-11		Nur 1d		0	0	0	0	0	0	0	0
evm.model.chr1.1340	GTF3A		1	43525000	43530000	-195	15	43	2.1e-05		Ceased stage		0	0	0	0	0	0	0	0
evm.model.chr1.1340	GTF3A		1	43525000	43530000	-195	18	52	1.1e-08		Nur 1d		0	0	0	0	0	0	0	0
evm.model.chr1.1340	GTF3A		1	43530000	43535000	-190	15	40	0.00025		Ceased stage		0	0	0	0	0	0	0	0
evm.model.chr1.1340	GTF3A		1	43530000	43535000	-190	19	50	1.3e-06		Nur 1d		0	0	0	0	0	0	0	0
evm.model.chr1.1340	GTF3A		1	43535000	43540000	-185	16	35	0.015		Ceased stage		0	0	0	0	0	0	0	0
evm.model.chr1.1340	GTF3A		1	43535000	43540000	-185	19	43	0.00017		Nur 1d		0	0	0	0	0	0	0	0
evm.model.chr1.1340	GTF3A		1	43545000	43550000	-175	20	42	0.0017		Nur 1d		0	0	0	0	0	0	0	0
evm.model.chr1.1340	GTF3A		1	43550000	43555000	-170	17	36	0.019		Ceased stage		0	0	0	0	0	0	0	0
evm.model.chr1.1340	GTF3A		1	43555000	43560000	-165	18	35	0.045		Ceased stage		0	0	0	0	0	0	0	0
evm.model.chr1.1340	GTF3A		1	43565000	43570000	-155	19	39	0.011		Ceased stage		0	0	0	0	0	0	0	0
evm.model.chr1.1340	GTF3A		1	43565000	43570000	-155	23	46	0.0005		Nur 1d		0	0	0	0	0	0	0	0
evm.model.chr1.1340	GTF3A		1	43570000	43575000	-150	19	52	1.7e-07		Ceased stage		0	0	0	0	0	0	0	0
evm.model.chr1.1340	GTF3A		1	43570000	43575000	-150	24	46	0.0016		Nur 1d		0	0	0	0	0	0	0	0
evm.model.chr1.1340	GTF3A		1	43575000	43580000	-145	20	49	7.2e-06		Ceased stage		0	0	0	0	0	0	0	0
evm.model.chr1.1340	GTF3A		1	43575000	43580000	-145	25	53	2.7e-05		Nur 1d		0	0	0	0	0	0	0	0
evm.model.chr1.1340	GTF3A		1	43580000	43585000	-140	20	48	1.7e-05		Ceased stage		0	0	0	0	0	0	0	0
evm.model.chr1.1340	GTF3A		1	43580000	43585000	-140	26	59	1.1e-07		Nur 1d		0	0	0	0	0	0	0	0
evm.model.chr1.1340	GTF3A		1	43585000	43590000	-135	21	51	2.7e-06		Ceased stage		0	0	0	0	0	0	0	0
evm.model.chr1.1340	GTF3A		1	43585000	43590000	-135	27	79	0		Nur 1d		0	0	0	0	0	0	0	0
evm.model.chr1.1340	GTF3A		1	43590000	43595000	-130	22	79	0		Ceased stage		0	0	0	0	0	0	0	0
evm.model.chr1.1340	GTF3A		1	43590000	43595000	-130	28	95	0		Nur 1d		0	0	0	0	0	0	0	0
evm.model.chr1.1340	GTF3A		1	43595000	43600000	-125	23	84	0		Ceased stage		0	0	0	0	0	0	0	0
evm.model.chr1.1340	GTF3A		1	43595000	43600000	-125	29	81	0		Nur 1d		0	0	0	0	0	0	0	0
evm.model.chr1.1340	GTF3A		1	43600000	43605000	-120	24	63	1.5e-11		Ceased stage		0	0	0	0	0	0	0	0
evm.model.chr1.1340	GTF3A		1	43600000	43605000	-120	30	72	1.2e-12		Nur 1d		0	0	0	0	0	0	0	0
evm.model.chr1.1340	GTF3A		1	43605000	43610000	-115	25	69	0		Ceased stage		0	0	0	0	0	0	0	0
evm.model.chr1.1340	GTF3A		1	43605000	43610000	-115	32	61	5.4e-06		Nur 1d		0	0	0	0	0	0	0	0
evm.model.chr1.1340	GTF3A		1	43615000	43620000	-105	35	53	0.026		Nur 1d		0	0	0	0	0	0	0	0
evm.model.chr1.1340	GTF3A		1	43895000	43900000	175	17	39	0.0021		Ceased stage		0	0	0	0	0	0	0	0
evm.model.chr1.1342	NA		1	43830000	43835000	45	53	99	0		Nur 1d		0	0	0	0	0	0	0	0
evm.model.chr1.1342	NA		1	43835000	43840000	50	48	86	1e-11		Nur 1d		0	0	0	0	0	0	0	0
evm.model.chr1.1342	NA		1	43840000	43845000	55	49	76	0.00011		Ceased stage		0	0	0	0	0	0	0	0
evm.model.chr1.1342	NA		1	43840000	43845000	55	44	78	3.5e-09		Nur 1d		0	0	0	0	0	0	0	0
evm.model.chr1.1342	NA		1	43845000	43850000	60	41	69	1.3e-05		Nur 1d		0	0	0	0	0	0	0	0
evm.model.chr1.1342	NA		1	43850000	43855000	65	42	66	0.0018		Ceased stage		0	0	0	0	0	0	0	0
evm.model.chr1.1342	NA		1	43850000	43855000	65	38	84	0		Nur 1d		0	0	0	0	0	0	0	0
evm.model.chr1.1342	NA		1	43855000	43860000	70	39	77	1.3e-10		Ceased stage		0	0	0	0	0	0	0	0
evm.model.chr1.1342	NA		1	43855000	43860000	70	35	78	0		Nur 1d		0	0	0	0	0	0	0	0
evm.model.chr1.1342	NA		1	43860000	43865000	75	50	89	1.5e-12		Nur 1d		0	0	0	0	0	0	0	0
evm.model.chr1.1342	NA		1	43865000	43870000	80	34	55	0.014		Ceased stage		0	0	0	0	0	0	0	0
evm.model.chr1.1342	NA		1	43865000	43870000	80	47	73	2e-05		Nur 1d		0	0	0	0	0	0	0	0
evm.model.chr1.1342	NA		1	43870000	43875000	85	32	85	0		Ceased stage		0	0	0	0	0	0	0	0
evm.model.chr1.1342	NA		1	43870000	43875000	85	44	97	0		Nur 1d		0	0	0	0	0	0	0	0
evm.model.chr1.1342	NA		1	43875000	43880000	90	41	81	2e-11		Nur 1d		0	0	0	0	0	0	0	0
evm.model.chr1.1342	NA		1	43880000	43885000	95	29	52	0.0053		Ceased stage		0	0	0	0	0	0	0	0
evm.model.chr1.1342	NA		1	43880000	43885000	95	39	57	0.041		Nur 1d		0	0	0	0	0	0	0	0
evm.model.chr1.1343	RPL21		1	43840000	43845000	45	53	96	0		Nur 1d		0	0	0	0	0	1	0	0
evm.model.chr1.1343	RPL21		1	43845000	43850000	50	48	86	2.2e-11		Nur 1d		0	0	0	0	0	1	0	0
evm.model.chr1.1343	RPL21		1	43850000	43855000	55	44	86	1.3e-12		Nur 1d		0	0	0	0	0	1	0	0
evm.model.chr1.1343	RPL21		1	43855000	43860000	60	41	87	0		Nur 1d		0	0	0	0	0	1	0	0
evm.model.chr1.1343	RPL21		1	43860000	43865000	65	42	66	0.0015		Ceased stage		0	0	0	0	0	1	0	0
evm.model.chr1.1343	RPL21		1	43860000	43865000	65	38	72	2.4e-09		Nur 1d		0	0	0	0	0	1	0	0
evm.model.chr1.1343	RPL21		1	43865000	43870000	70	35	66	1.5e-06		Nur 1d		0	0	0	0	0	1	0	0
evm.model.chr1.1343	RPL21		1	43870000	43875000	75	36	70	6.2e-07		Ceased stage		0	0	0	0	0	1	0	0
evm.model.chr1.1343	RPL21		1	43870000	43875000	75	50	81	6.8e-07		Nur 1d		0	0	0	0	0	1	0	0
evm.model.chr1.1343	RPL21		1	43875000	43880000	80	47	75	1.8e-05		Nur 1d		0	0	0	0	0	1	0	0
evm.model.chr1.1344	NA		1	43855000	43860000	45	53	79	0.0002		Nur 1d		0	0	0	0	0	0	0	0
evm.model.chr1.1344	NA		1	43860000	43865000	50	48	69	0.0037		Nur 1d		0	0	0	0	0	0	0	0
evm.model.chr1.1344	NA		1	43865000	43870000	55	44	64	0.0062		Nur 1d		0	0	0	0	0	0	0	0
evm.model.chr1.1344	NA		1	43870000	43875000	60	41	80	3.2e-12		Nur 1d		0	0	0	0	0	0	0	0
evm.model.chr1.1344	NA		1	43875000	43880000	65	42	70	8.4e-05		Ceased stage		0	0	0	0	0	0	0	0
evm.model.chr1.1344	NA		1	43875000	43880000	65	38	66	2.6e-05		Nur 1d		0	0	0	0	0	0	0	0
evm.model.chr1.1344	NA		1	43880000	43885000	70	35	53	0.036		Nur 1d		0	0	0	0	0	0	0	0
evm.model.chr1.1353	NA		1	44025000	44030000	-45	59	81	0.0082		Ceased stage		0	0	0	0	0	0	0	0
evm.model.chr1.1353	NA		1	44200000	44205000	130	22	50	4.7e-05		Ceased stage		0	0	0	0	0	0	0	0
evm.model.chr1.1356	CDK8		1	43925000	43930000	-280	8	29	0.034		Nur 1d		0	0	0	0	0	0	0	0
evm.model.chr1.1356	CDK8		1	44005000	44010000	-200	15	49	5.4e-08		Ceased stage		0	0	0	0	0	0	0	0
evm.model.chr1.1356	CDK8		1	44010000	44015000	-195	15	43	4.3e-05		Ceased stage		0	0	0	0	0	0	0	0
evm.model.chr1.1356	CDK8		1	44015000	44020000	-190	15	61	0		Ceased stage		0	0	0	0	0	0	0	0
evm.model.chr1.1356	CDK8		1	44020000	44025000	-185	16	46	4.4e-06		Ceased stage		0	0	0	0	0	0	0	0
evm.model.chr1.1356	CDK8		1	44025000	44030000	-180	16	40	0.0019		Ceased stage		0	0	0	0	0	0	0	0
evm.model.chr1.1356	CDK8		1	44030000	44035000	-175	17	36	0.038		Ceased stage		0	0	0	0	0	0	0	0
evm.model.chr1.1356	CDK8		1	44055000	44060000	-150	19	40	0.016		Ceased stage		0	0	0	0	0	0	0	0
evm.model.chr1.1356	CDK8		1	44065000	44070000	-140	20	47	0.00013		Ceased stage		0	0	0	0	0	0	0	0
evm.model.chr1.1356	CDK8		1	44080000	44085000	-125	23	43	0.016		Ceased stage		0	0	0	0	0	0	0	0
evm.model.chr1.1356	CDK8		1	44105000	44110000	-100	28	48	0.016		Ceased stage		0	0	0	0	0	0	0	0
evm.model.chr1.1356	CDK8		1	44120000	44125000	-85	32	59	0.00013		Ceased stage		0	0	0	0	0	0	0	0
evm.model.chr1.1356	CDK8		1	44125000	44130000	-80	34	53	0.042		Ceased stage		0	0	0	0	0	0	0	0
evm.model.chr1.1356	CDK8		1	44135000	44140000	-70	39	78	1.9e-10		Ceased stage		0	0	0	0	0	0	0	0
evm.model.chr1.1357	RNF6		1	44000000	44005000	-215	14	39	0.0025		Ceased stage		0	0	0	0	0	0	0	0
evm.model.chr1.1360	NA		1	44310000	44315000	-270	11	33	0.0046		Nur 1d		0	0	0	0	0	0	0	0
evm.model.chr1.1360	NA		1	44315000	44320000	-265	11	32	0.01		Nur 1d		0	0	0	0	0	0	0	0
evm.model.chr1.1360	NA		1	44320000	44325000	-260	10	32	0.0088		Ceased stage		0	0	0	0	0	0	0	0
evm.model.chr1.1360	NA		1	44320000	44325000	-260	11	42	5.5e-07		Nur 1d		0	0	0	0	0	0	0	0
evm.model.chr1.1360	NA		1	44325000	44330000	-255	10	34	0.0021		Ceased stage		0	0	0	0	0	0	0	0
evm.model.chr1.1360	NA		1	44325000	44330000	-255	11	34	0.0024		Nur 1d		0	0	0	0	0	0	0	0
evm.model.chr1.1360	NA		1	44370000	44375000	-210	13	39	0.00014		Ceased stage		0	0	0	0	0	0	0	0
evm.model.chr1.1360	NA		1	44400000	44405000	-180	14	35	0.023		Ceased stage		0	0	0	0	0	0	0	0
evm.model.chr1.1360	NA		1	44400000	44405000	-180	15	34	0.048		Nur 1d		0	0	0	0	0	0	0	0
evm.model.chr1.1360	NA		1	44410000	44415000	-170	15	38	0.0028		Ceased stage		0	0	0	0	0	0	0	0
evm.model.chr1.1361	SHISA2		1	44300000	44305000	-290	9.3	33	0.0025		Ceased stage		0	0	0	0	0	0	0	0
evm.model.chr1.1361	SHISA2		1	44315000	44320000	-275	10	38	0.00019		Nur 1d		0	0	0	0	0	0	0	0
evm.model.chr1.1361	SHISA2		1	44320000	44325000	-270	10	33	0.0026		Ceased stage		0	0	0	0	0	0	0	0
evm.model.chr1.1361	SHISA2		1	44320000	44325000	-270	11	68	0		Nur 1d		0	0	0	0	0	0	0	0
evm.model.chr1.1361	SHISA2		1	44325000	44330000	-265	10	49	1.3e-10		Ceased stage		0	0	0	0	0	0	0	0
evm.model.chr1.1361	SHISA2		1	44325000	44330000	-265	11	69	0		Nur 1d		0	0	0	0	0	0	0	0
evm.model.chr1.1361	SHISA2		1	44330000	44335000	-260	10	33	0.0026		Ceased stage		0	0	0	0	0	0	0	0
evm.model.chr1.1361	SHISA2		1	44330000	44335000	-260	11	43	3e-07		Nur 1d		0	0	0	0	0	0	0	0
evm.model.chr1.1361	SHISA2		1	44335000	44340000	-255	10	30	0.026		Ceased stage		0	0	0	0	0	0	0	0
evm.model.chr1.1361	SHISA2		1	44335000	44340000	-255	11	39	0.00014		Nur 1d		0	0	0	0	0	0	0	0
evm.model.chr1.1361	SHISA2		1	44340000	44345000	-250	11	40	1.3e-05		Ceased stage		0	0	0	0	0	0	0	0
evm.model.chr1.1361	SHISA2		1	44365000	44370000	-225	12	38	0.00016		Ceased stage		0	0	0	0	0	0	0	0
evm.model.chr1.1361	SHISA2		1	44380000	44385000	-210	13	41	1.8e-05		Ceased stage		0	0	0	0	0	0	0	0
evm.model.chr1.1361	SHISA2		1	44395000	44400000	-195	13	35	0.0059		Ceased stage		0	0	0	0	0	0	0	0
evm.model.chr1.1367	SPATA13		1	44785000	44790000	-90	27	48	0.014		Ceased stage		0	0	0	0	0	0	0	0
evm.model.chr1.1367	SPATA13		1	44795000	44800000	-80	30	60	3.2e-05		Ceased stage		0	0	0	0	0	0	0	0
evm.model.chr1.1367	SPATA13		1	44795000	44800000	-80	33	57	0.00063		Nur 1d		0	0	0	0	0	0	0	0
evm.model.chr1.1367	SPATA13		1	44800000	44805000	-75	32	57	0.00045		Ceased stage		0	0	0	0	0	0	0	0
evm.model.chr1.1367	SPATA13		1	44800000	44805000	-75	35	63	0.00021		Nur 1d		0	0	0	0	0	0	0	0
evm.model.chr1.1367	SPATA13		1	44805000	44810000	-70	34	56	0.0044		Ceased stage		0	0	0	0	0	0	0	0
evm.model.chr1.1367	SPATA13		1	44805000	44810000	-70	37	58	0.013		Nur 1d		0	0	0	0	0	0	0	0
evm.model.chr1.1367	SPATA13		1	44820000	44825000	-55	42	64	0.0087		Ceased stage		0	0	0	0	0	0	0	0
evm.model.chr1.1368	C1QTNF9B		1	45115000	45120000	170	15	37	0.0057		Ceased stage		0	0	0	0	0	0	0	0
evm.model.chr1.1368	C1QTNF9B		1	45135000	45140000	190	14	41	0.00032		Ceased stage		0	0	0	0	0	0	0	0
evm.model.chr1.1368	C1QTNF9B		1	45140000	45145000	195	13	40	0.00039		Ceased stage		0	0	0	0	0	0	0	0
evm.model.chr1.1368	C1QTNF9B		1	45145000	45150000	200	13	36	0.003		Ceased stage		0	0	0	0	0	0	0	0
evm.model.chr1.1368	C1QTNF9B		1	45155000	45160000	210	13	45	1.2e-06		Ceased stage		0	0	0	0	0	0	0	0
evm.model.chr1.1368	C1QTNF9B		1	45160000	45165000	215	12	60	0		Ceased stage		0	0	0	0	0	0	0	0
evm.model.chr1.1368	C1QTNF9B		1	45160000	45165000	215	15	47	3.2e-07		Nur 1d		0	0	0	0	0	0	0	0
evm.model.chr1.1368	C1QTNF9B		1	45165000	45170000	220	12	32	0.012		Ceased stage		0	0	0	0	0	0	0	0
evm.model.chr1.1368	C1QTNF9B		1	45165000	45170000	220	15	34	0.031		Nur 1d		0	0	0	0	0	0	0	0
evm.model.chr1.1368	C1QTNF9B		1	45175000	45180000	230	12	41	2.6e-05		Ceased stage		0	0	0	0	0	0	0	0
evm.model.chr1.1368	C1QTNF9B		1	45180000	45185000	235	14	37	0.0015		Nur 1d		0	0	0	0	0	0	0	0
evm.model.chr1.1368	C1QTNF9B		1	45205000	45210000	260	10	30	0.023		Ceased stage		0	0	0	0	0	0	0	0
evm.model.chr1.1368	C1QTNF9B		1	45385000	45390000	440	6.4	29	0.0032		Ceased stage		0	0	0	0	0	0	0	0
evm.model.chr1.1369	MIPEP		1	45095000	45100000	140	18	37	0.021		Ceased stage		0	0	0	0	0	0	0	0
evm.model.chr1.1369	MIPEP		1	45100000	45105000	145	18	42	0.00034		Ceased stage		0	0	0	0	0	0	0	0
evm.model.chr1.1369	MIPEP		1	45115000	45120000	160	16	34	0.048		Ceased stage		0	0	0	0	0	0	0	0
evm.model.chr1.1369	MIPEP		1	45130000	45135000	175	18	44	0.00012		Nur 1d		0	0	0	0	0	0	0	0
evm.model.chr1.1369	MIPEP		1	45135000	45140000	180	14	38	0.00047		Ceased stage		0	0	0	0	0	0	0	0
evm.model.chr1.1369	MIPEP		1	45140000	45145000	185	14	40	0.00011		Ceased stage		0	0	0	0	0	0	0	0
evm.model.chr1.1369	MIPEP		1	45145000	45150000	190	14	36	0.0018		Ceased stage		0	0	0	0	0	0	0	0
evm.model.chr1.1369	MIPEP		1	45155000	45160000	200	13	51	2.1e-10		Ceased stage		0	0	0	0	0	0	0	0
evm.model.chr1.1369	MIPEP		1	45155000	45160000	200	16	41	0.00034		Nur 1d		0	0	0	0	0	0	0	0
evm.model.chr1.1369	MIPEP		1	45160000	45165000	205	13	47	1.5e-08		Ceased stage		0	0	0	0	0	0	0	0
evm.model.chr1.1369	MIPEP		1	45160000	45165000	205	16	45	0.00016		Nur 1d		0	0	0	0	0	0	0	0
evm.model.chr1.1369	MIPEP		1	45165000	45170000	210	13	39	0.0003		Ceased stage		0	0	0	0	0	0	0	0
evm.model.chr1.1369	MIPEP		1	45170000	45175000	215	12	40	1.2e-05		Ceased stage		0	0	0	0	0	0	0	0
evm.model.chr1.1369	MIPEP		1	45180000	45185000	225	12	41	4.9e-05		Ceased stage		0	0	0	0	0	0	0	0
evm.model.chr1.1369	MIPEP		1	45200000	45205000	245	13	35	0.0074		Nur 1d		0	0	0	0	0	0	0	0
evm.model.chr1.1373	TNFRSF19		1	44960000	44965000	-145	18	39	0.0026		Ceased stage		0	0	0	0	0	0	0	0
evm.model.chr1.1373	TNFRSF19		1	44965000	44970000	-140	18	39	0.0048		Ceased stage		0	0	0	0	0	0	0	0
evm.model.chr1.1373	TNFRSF19		1	44970000	44975000	-135	19	46	0.00017		Ceased stage		0	0	0	0	0	0	0	0
evm.model.chr1.1373	TNFRSF19		1	44970000	44975000	-135	22	46	0.0017		Nur 1d		0	0	0	0	0	0	0	0
evm.model.chr1.1373	TNFRSF19		1	44975000	44980000	-130	19	55	1.2e-09		Ceased stage		0	0	0	0	0	0	0	0
evm.model.chr1.1373	TNFRSF19		1	44980000	44985000	-125	20	43	0.00076		Ceased stage		0	0	0	0	0	0	0	0
evm.model.chr1.1373	TNFRSF19		1	44980000	44985000	-125	24	47	0.0029		Nur 1d		0	0	0	0	0	0	0	0
evm.model.chr1.1373	TNFRSF19		1	44985000	44990000	-120	21	49	1.4e-05		Ceased stage		0	0	0	0	0	0	0	0
evm.model.chr1.1373	TNFRSF19		1	44990000	44995000	-115	26	49	0.0017		Nur 1d		0	0	0	0	0	0	0	0
evm.model.chr1.1375	NA		1	44940000	44945000	-210	13	35	0.0015		Ceased stage		0	0	0	0	0	0	0	0
evm.model.chr1.1375	NA		1	44960000	44965000	-190	14	39	0.00058		Ceased stage		0	0	0	0	0	0	0	0
evm.model.chr1.1375	NA		1	44960000	44965000	-190	17	47	1.1e-06		Nur 1d		0	0	0	0	0	0	0	0
evm.model.chr1.1375	NA		1	44965000	44970000	-185	14	56	1.4e-11		Ceased stage		0	0	0	0	0	0	0	0
evm.model.chr1.1375	NA		1	44965000	44970000	-185	17	55	5.3e-11		Nur 1d		0	0	0	0	0	0	0	0
evm.model.chr1.1375	NA		1	44970000	44975000	-180	14	57	1e-11		Ceased stage		0	0	0	0	0	0	0	0
evm.model.chr1.1375	NA		1	44970000	44975000	-180	17	68	0		Nur 1d		0	0	0	0	0	0	0	0
evm.model.chr1.1375	NA		1	44975000	44980000	-175	15	62	0		Ceased stage		0	0	0	0	0	0	0	0
evm.model.chr1.1375	NA		1	44975000	44980000	-175	18	49	1.5e-05		Nur 1d		0	0	0	0	0	0	0	0
evm.model.chr1.1375	NA		1	44980000	44985000	-170	15	47	1.4e-07		Ceased stage		0	0	0	0	0	0	0	0
evm.model.chr1.1375	NA		1	44980000	44985000	-170	18	37	0.03		Nur 1d		0	0	0	0	0	0	0	0
evm.model.chr1.1375	NA		1	44985000	44990000	-165	19	39	0.01		Nur 1d		0	0	0	0	0	0	0	0
evm.model.chr1.1375	NA		1	44990000	44995000	-160	16	38	0.0027		Ceased stage		0	0	0	0	0	0	0	0
evm.model.chr1.1375	NA		1	44990000	44995000	-160	19	39	0.029		Nur 1d		0	0	0	0	0	0	0	0
evm.model.chr1.1377	NA		1	44950000	44955000	-240	11	31	0.039		Ceased stage		0	0	0	0	0	0	0	0
evm.model.chr1.1377	NA		1	44970000	44975000	-220	12	31	0.04		Ceased stage		0	0	0	0	0	0	0	0
evm.model.chr1.1382	NA		1	45290000	45295000	-45	51	71	0.028		Ceased stage		0	0	0	0	0	0	0	0
evm.model.chr1.1396	FGF9		1	45595000	45600000	-395	8.3	32	0.00063		Ceased stage		0	0	0	0	0	0	0	0
evm.model.chr1.1396	FGF9		1	45845000	45850000	-145	21	41	0.019		Nur 1d		0	0	0	0	0	0	0	0
evm.model.chr1.1396	FGF9		1	45850000	45855000	-140	22	41	0.023		Nur 1d		0	0	0	0	0	0	0	0
evm.model.chr1.1396	FGF9		1	45855000	45860000	-135	22	46	0.00063		Ceased stage		0	0	0	0	0	0	0	0
evm.model.chr1.1396	FGF9		1	45855000	45860000	-135	22	70	0		Nur 1d		0	0	0	0	0	0	0	0
evm.model.chr1.1396	FGF9		1	45860000	45865000	-130	23	58	1.4e-09		Ceased stage		0	0	0	0	0	0	0	0
evm.model.chr1.1396	FGF9		1	45860000	45865000	-130	23	80	0		Nur 1d		0	0	0	0	0	0	0	0
evm.model.chr1.1396	FGF9		1	45865000	45870000	-125	23	46	0.0018		Ceased stage		0	0	0	0	0	0	0	0
evm.model.chr1.1396	FGF9		1	45865000	45870000	-125	24	54	0.00012		Nur 1d		0	0	0	0	0	0	0	0
evm.model.chr1.1396	FGF9		1	45870000	45875000	-120	24	51	0.0013		Ceased stage		0	0	0	0	0	0	0	0
evm.model.chr1.1396	FGF9		1	45880000	45885000	-110	27	47	0.018		Nur 1d		0	0	0	0	0	0	0	0
evm.model.chr1.1396	FGF9		1	46090000	46095000	100	29	49	0.015		Nur 1d		0	0	0	0	0	0	0	0
evm.model.chr1.1396	FGF9		1	46095000	46100000	105	27	56	0.00017		Ceased stage		0	0	0	0	0	0	0	0
evm.model.chr1.1396	FGF9		1	46095000	46100000	105	28	62	3.7e-06		Nur 1d		0	0	0	0	0	0	0	0
evm.model.chr1.1396	FGF9		1	46110000	46115000	120	24	43	0.036		Ceased stage		0	0	0	0	0	0	0	0
evm.model.chr1.1396	FGF9		1	46110000	46115000	120	25	45	0.016		Nur 1d		0	0	0	0	0	0	0	0
evm.model.chr1.1396	FGF9		1	46120000	46125000	130	23	43	0.021		Nur 1d		0	0	0	0	0	0	0	0
evm.model.chr1.1396	FGF9		1	46130000	46135000	140	17	36	0.027		Nur 1d		0	0	0	0	0	0	0	0
evm.model.chr1.1396	FGF9		1	46135000	46140000	145	17	43	0.00016		Nur 1d		0	0	0	0	0	0	0	0
evm.model.chr1.1396	FGF9		1	46145000	46150000	155	16	41	0.00025		Nur 1d		0	0	0	0	0	0	0	0
evm.model.chr1.1396	FGF9		1	46150000	46155000	160	15	36	0.0082		Nur 1d		0	0	0	0	0	0	0	0
evm.model.chr1.1399	ZDHHC20		1	46210000	46215000	45	54	77	0.00034		Ceased stage		0	0	0	0	0	0	0	0
evm.model.chr1.1399	ZDHHC20		1	46210000	46215000	45	68	110	3.5e-13		Nur 1d		0	0	0	0	0	0	0	0
evm.model.chr1.1399	ZDHHC20		1	46225000	46230000	60	43	80	1.5e-08		Ceased stage		0	0	0	0	0	0	0	0
evm.model.chr1.1399	ZDHHC20		1	46225000	46230000	60	53	100	0		Nur 1d		0	0	0	0	0	0	0	0
evm.model.chr1.1399	ZDHHC20		1	46230000	46235000	65	40	74	1.2e-09		Ceased stage		0	0	0	0	0	0	0	0
evm.model.chr1.1399	ZDHHC20		1	46230000	46235000	65	49	83	3.3e-09		Nur 1d		0	0	0	0	0	0	0	0
evm.model.chr1.1399	ZDHHC20		1	46235000	46240000	70	46	81	2e-07		Nur 1d		0	0	0	0	0	0	0	0
evm.model.chr1.1399	ZDHHC20		1	46240000	46245000	75	35	64	4.5e-05		Ceased stage		0	0	0	0	0	0	0	0
evm.model.chr1.1399	ZDHHC20		1	46240000	46245000	75	43	72	0.00013		Nur 1d		0	0	0	0	0	0	0	0
evm.model.chr1.1399	ZDHHC20		1	46255000	46260000	90	31	50	0.0088		Ceased stage		0	0	0	0	0	0	0	0
evm.model.chr1.1399	ZDHHC20		1	46255000	46260000	90	37	56	0.017		Nur 1d		0	0	0	0	0	0	0	0
evm.model.chr1.1399	ZDHHC20		1	46260000	46265000	95	29	63	2.2e-09		Ceased stage		0	0	0	0	0	0	0	0
evm.model.chr1.1399	ZDHHC20		1	46265000	46270000	100	28	53	0.00083		Ceased stage		0	0	0	0	0	0	0	0
evm.model.chr1.1399	ZDHHC20		1	46265000	46270000	100	34	59	0.00087		Nur 1d		0	0	0	0	0	0	0	0
evm.model.chr1.1399	ZDHHC20		1	46270000	46275000	105	27	52	0.001		Ceased stage		0	0	0	0	0	0	0	0
evm.model.chr1.1399	ZDHHC20		1	46270000	46275000	105	32	59	0.00026		Nur 1d		0	0	0	0	0	0	0	0
evm.model.chr1.1399	ZDHHC20		1	46275000	46280000	110	26	48	0.00098		Ceased stage		0	0	0	0	0	0	0	0
evm.model.chr1.1399	ZDHHC20		1	46275000	46280000	110	31	52	0.0035		Nur 1d		0	0	0	0	0	0	0	0
evm.model.chr1.1399	ZDHHC20		1	46295000	46300000	130	27	51	0.0001		Nur 1d		0	0	0	0	0	0	0	0
evm.model.chr1.1399	ZDHHC20		1	46305000	46310000	140	21	43	0.00084		Ceased stage		0	0	0	0	0	0	0	0
evm.model.chr1.1399	ZDHHC20		1	46305000	46310000	140	25	48	0.00037		Nur 1d		0	0	0	0	0	0	0	0
evm.model.chr1.1399	ZDHHC20		1	46310000	46315000	145	21	56	1.4e-07		Ceased stage		0	0	0	0	0	0	0	0
evm.model.chr1.1399	ZDHHC20		1	46310000	46315000	145	24	55	1.2e-05		Nur 1d		0	0	0	0	0	0	0	0
evm.model.chr1.1399	ZDHHC20		1	46315000	46320000	150	20	49	4.2e-05		Ceased stage		0	0	0	0	0	0	0	0
evm.model.chr1.1399	ZDHHC20		1	46315000	46320000	150	23	59	1.1e-07		Nur 1d		0	0	0	0	0	0	0	0
evm.model.chr1.1399	ZDHHC20		1	46320000	46325000	155	20	59	1.1e-09		Ceased stage		0	0	0	0	0	0	0	0
evm.model.chr1.1399	ZDHHC20		1	46320000	46325000	155	23	68	0		Nur 1d		0	0	0	0	0	0	0	0
evm.model.chr1.1399	ZDHHC20		1	46325000	46330000	160	19	72	0		Ceased stage		0	0	0	0	0	0	0	0
evm.model.chr1.1399	ZDHHC20		1	46325000	46330000	160	22	98	0		Nur 1d		0	0	0	0	0	0	0	0
evm.model.chr1.1399	ZDHHC20		1	46330000	46335000	165	23	120	0		Ceased stage		0	0	0	0	0	0	0	0
evm.model.chr1.1399	ZDHHC20		1	46330000	46335000	165	22	210	0		Nur 1d		0	0	0	0	0	0	0	0
evm.model.chr1.1399	ZDHHC20		1	46335000	46340000	170	23	86	0		Ceased stage		0	0	0	0	0	0	0	0
evm.model.chr1.1399	ZDHHC20		1	46335000	46340000	170	21	120	0		Nur 1d		0	0	0	0	0	0	0	0
evm.model.chr1.1399	ZDHHC20		1	46340000	46345000	175	22	64	0		Ceased stage		0	0	0	0	0	0	0	0
evm.model.chr1.1399	ZDHHC20		1	46340000	46345000	175	20	95	0		Nur 1d		0	0	0	0	0	0	0	0
evm.model.chr1.1399	ZDHHC20		1	46345000	46350000	180	21	52	1.2e-07		Ceased stage		0	0	0	0	0	0	0	0
evm.model.chr1.1399	ZDHHC20		1	46345000	46350000	180	20	59	5e-09		Nur 1d		0	0	0	0	0	0	0	0
evm.model.chr1.1399	ZDHHC20		1	46355000	46360000	190	20	58	8.4e-09		Ceased stage		0	0	0	0	0	0	0	0
evm.model.chr1.1399	ZDHHC20		1	46355000	46360000	190	19	58	5.3e-09		Nur 1d		0	0	0	0	0	0	0	0
evm.model.chr1.1399	ZDHHC20		1	46360000	46365000	195	19	56	3.1e-08		Ceased stage		0	0	0	0	0	0	0	0
evm.model.chr1.1399	ZDHHC20		1	46360000	46365000	195	19	67	0		Nur 1d		0	0	0	0	0	0	0	0
evm.model.chr1.1399	ZDHHC20		1	46365000	46370000	200	19	62	0		Ceased stage		0	0	0	0	0	0	0	0
evm.model.chr1.1399	ZDHHC20		1	46365000	46370000	200	18	85	0		Nur 1d		0	0	0	0	0	0	0	0
evm.model.chr1.1399	ZDHHC20		1	46370000	46375000	205	18	82	0		Ceased stage		0	0	0	0	0	0	0	0
evm.model.chr1.1399	ZDHHC20		1	46370000	46375000	205	18	80	0		Nur 1d		0	0	0	0	0	0	0	0
evm.model.chr1.1399	ZDHHC20		1	46375000	46380000	210	18	56	6.4e-12		Ceased stage		0	0	0	0	0	0	0	0
evm.model.chr1.1399	ZDHHC20		1	46375000	46380000	210	17	45	0.00017		Nur 1d		0	0	0	0	0	0	0	0
evm.model.chr1.1399	ZDHHC20		1	46380000	46385000	215	17	43	0.00051		Ceased stage		0	0	0	0	0	0	0	0
evm.model.chr1.1399	ZDHHC20		1	46380000	46385000	215	17	36	0.019		Nur 1d		0	0	0	0	0	0	0	0
evm.model.chr1.1399	ZDHHC20		1	46390000	46395000	225	16	39	0.00069		Ceased stage		0	0	0	0	0	0	0	0
evm.model.chr1.1400	NA		1	46160000	46165000	-55	57	76	0.022		Nur 1d		0	0	0	0	0	0	0	0
evm.model.chr1.1400	NA		1	46170000	46175000	-45	68	130	0		Nur 1d		0	0	0	0	0	0	0	0
evm.model.chr1.1400	NA		1	46320000	46325000	105	27	47	0.0077		Ceased stage		0	0	0	0	0	0	0	0
evm.model.chr1.1400	NA		1	46325000	46330000	110	26	60	1.1e-06		Ceased stage		0	0	0	0	0	0	0	0
evm.model.chr1.1400	NA		1	46325000	46330000	110	31	58	0.00076		Nur 1d		0	0	0	0	0	0	0	0
evm.model.chr1.1400	NA		1	46330000	46335000	115	25	68	0		Ceased stage		0	0	0	0	0	0	0	0
evm.model.chr1.1400	NA		1	46330000	46335000	115	30	97	0		Nur 1d		0	0	0	0	0	0	0	0
evm.model.chr1.1400	NA		1	46335000	46340000	120	24	87	0		Ceased stage		0	0	0	0	0	0	0	0
evm.model.chr1.1400	NA		1	46335000	46340000	120	29	80	0		Nur 1d		0	0	0	0	0	0	0	0
evm.model.chr1.1400	NA		1	46340000	46345000	125	23	69	0		Ceased stage		0	0	0	0	0	0	0	0
evm.model.chr1.1400	NA		1	46340000	46345000	125	28	56	0.00032		Nur 1d		0	0	0	0	0	0	0	0
evm.model.chr1.1400	NA		1	46345000	46350000	130	27	45	0.033		Nur 1d		0	0	0	0	0	0	0	0
evm.model.chr1.1400	NA		1	46355000	46360000	140	21	40	0.016		Ceased stage		0	0	0	0	0	0	0	0
evm.model.chr1.1400	NA		1	46360000	46365000	145	21	42	0.0049		Ceased stage		0	0	0	0	0	0	0	0
evm.model.chr1.1400	NA		1	46360000	46365000	145	24	48	0.00063		Nur 1d		0	0	0	0	0	0	0	0
evm.model.chr1.1400	NA		1	46365000	46370000	150	20	40	0.012		Ceased stage		0	0	0	0	0	0	0	0
evm.model.chr1.1400	NA		1	46365000	46370000	150	23	51	0.00058		Nur 1d		0	0	0	0	0	0	0	0
evm.model.chr1.1400	NA		1	46370000	46375000	155	23	46	0.001		Nur 1d		0	0	0	0	0	0	0	0
evm.model.chr1.1401	MRPL57		1	46160000	46165000	-60	53	75	0.0033		Nur 1d		0	0	0	0	0	1	0	0
evm.model.chr1.1401	MRPL57		1	46170000	46175000	-50	49	89	1.2e-12		Ceased stage		0	0	0	0	0	1	0	0
evm.model.chr1.1401	MRPL57		1	46170000	46175000	-50	62	94	1.3e-07		Nur 1d		0	0	0	0	0	1	0	0
evm.model.chr1.1401	MRPL57		1	46175000	46180000	-45	54	99	0		Ceased stage		0	0	0	0	0	1	0	0
evm.model.chr1.1401	MRPL57		1	46175000	46180000	-45	68	95	0.00095		Nur 1d		0	0	0	0	0	1	0	0
evm.model.chr1.1401	MRPL57		1	46310000	46315000	90	31	52	0.0022		Ceased stage		0	0	0	0	0	1	0	0
evm.model.chr1.1401	MRPL57		1	46315000	46320000	95	29	59	4.4e-05		Ceased stage		0	0	0	0	0	1	0	0
evm.model.chr1.1401	MRPL57		1	46320000	46325000	100	28	57	1.5e-06		Ceased stage		0	0	0	0	0	1	0	0
evm.model.chr1.1401	MRPL57		1	46320000	46325000	100	34	60	0.00095		Nur 1d		0	0	0	0	0	1	0	0
evm.model.chr1.1401	MRPL57		1	46325000	46330000	105	27	67	2.5e-13		Ceased stage		0	0	0	0	0	1	0	0
evm.model.chr1.1401	MRPL57		1	46325000	46330000	105	32	67	2.8e-09		Nur 1d		0	0	0	0	0	1	0	0
evm.model.chr1.1401	MRPL57		1	46330000	46335000	110	26	88	0		Ceased stage		0	0	0	0	0	1	0	0
evm.model.chr1.1401	MRPL57		1	46330000	46335000	110	31	92	0		Nur 1d		0	0	0	0	0	1	0	0
evm.model.chr1.1401	MRPL57		1	46335000	46340000	115	25	66	1.5e-13		Ceased stage		0	0	0	0	0	1	0	0
evm.model.chr1.1401	MRPL57		1	46335000	46340000	115	30	71	2.1e-09		Nur 1d		0	0	0	0	0	1	0	0
evm.model.chr1.1401	MRPL57		1	46340000	46345000	120	24	53	1.5e-06		Ceased stage		0	0	0	0	0	1	0	0
evm.model.chr1.1401	MRPL57		1	46340000	46345000	120	29	53	0.00018		Nur 1d		0	0	0	0	0	1	0	0
evm.model.chr1.1401	MRPL57		1	46345000	46350000	125	23	42	0.015		Ceased stage		0	0	0	0	0	1	0	0
evm.model.chr1.1401	MRPL57		1	46345000	46350000	125	28	53	0.0016		Nur 1d		0	0	0	0	0	1	0	0
evm.model.chr1.1401	MRPL57		1	46355000	46360000	135	22	52	4.4e-05		Ceased stage		0	0	0	0	0	1	0	0
evm.model.chr1.1401	MRPL57		1	46360000	46365000	140	21	43	0.0015		Ceased stage		0	0	0	0	0	1	0	0
evm.model.chr1.1401	MRPL57		1	46365000	46370000	145	21	47	0.00045		Ceased stage		0	0	0	0	0	1	0	0
evm.model.chr1.1401	MRPL57		1	46365000	46370000	145	24	57	1.1e-05		Nur 1d		0	0	0	0	0	1	0	0
evm.model.chr1.1401	MRPL57		1	46370000	46375000	150	23	52	0.00022		Nur 1d		0	0	0	0	0	1	0	0
evm.model.chr1.1402	SKA3		1	46160000	46165000	-60	53	75	0.0033		Nur 1d		0	0	0	0	0	0	0	0
evm.model.chr1.1402	SKA3		1	46170000	46175000	-50	49	89	1.2e-12		Ceased stage		0	0	0	0	0	0	0	0
evm.model.chr1.1402	SKA3		1	46170000	46175000	-50	62	94	1.3e-07		Nur 1d		0	0	0	0	0	0	0	0
evm.model.chr1.1402	SKA3		1	46175000	46180000	-45	54	99	0		Ceased stage		0	0	0	0	0	0	0	0
evm.model.chr1.1402	SKA3		1	46175000	46180000	-45	68	95	0.00095		Nur 1d		0	0	0	0	0	0	0	0
evm.model.chr1.1402	SKA3		1	46310000	46315000	90	31	52	0.0022		Ceased stage		0	0	0	0	0	0	0	0
evm.model.chr1.1402	SKA3		1	46315000	46320000	95	29	59	4.4e-05		Ceased stage		0	0	0	0	0	0	0	0
evm.model.chr1.1402	SKA3		1	46320000	46325000	100	28	57	1.5e-06		Ceased stage		0	0	0	0	0	0	0	0
evm.model.chr1.1402	SKA3		1	46320000	46325000	100	34	60	0.00095		Nur 1d		0	0	0	0	0	0	0	0
evm.model.chr1.1402	SKA3		1	46325000	46330000	105	27	67	2.5e-13		Ceased stage		0	0	0	0	0	0	0	0
evm.model.chr1.1402	SKA3		1	46325000	46330000	105	32	67	2.8e-09		Nur 1d		0	0	0	0	0	0	0	0
evm.model.chr1.1402	SKA3		1	46330000	46335000	110	26	88	0		Ceased stage		0	0	0	0	0	0	0	0
evm.model.chr1.1402	SKA3		1	46330000	46335000	110	31	92	0		Nur 1d		0	0	0	0	0	0	0	0
evm.model.chr1.1402	SKA3		1	46335000	46340000	115	25	66	1.5e-13		Ceased stage		0	0	0	0	0	0	0	0
evm.model.chr1.1402	SKA3		1	46335000	46340000	115	30	71	2.1e-09		Nur 1d		0	0	0	0	0	0	0	0
evm.model.chr1.1402	SKA3		1	46340000	46345000	120	24	53	1.5e-06		Ceased stage		0	0	0	0	0	0	0	0
evm.model.chr1.1402	SKA3		1	46340000	46345000	120	29	53	0.00018		Nur 1d		0	0	0	0	0	0	0	0
evm.model.chr1.1402	SKA3		1	46345000	46350000	125	23	42	0.015		Ceased stage		0	0	0	0	0	0	0	0
evm.model.chr1.1402	SKA3		1	46345000	46350000	125	28	53	0.0016		Nur 1d		0	0	0	0	0	0	0	0
evm.model.chr1.1402	SKA3		1	46355000	46360000	135	22	52	4.4e-05		Ceased stage		0	0	0	0	0	0	0	0
evm.model.chr1.1402	SKA3		1	46360000	46365000	140	21	43	0.0015		Ceased stage		0	0	0	0	0	0	0	0
evm.model.chr1.1402	SKA3		1	46365000	46370000	145	21	47	0.00045		Ceased stage		0	0	0	0	0	0	0	0
evm.model.chr1.1402	SKA3		1	46365000	46370000	145	24	57	1.1e-05		Nur 1d		0	0	0	0	0	0	0	0
evm.model.chr1.1402	SKA3		1	46370000	46375000	150	23	52	0.00022		Nur 1d		0	0	0	0	0	0	0	0
evm.model.chr1.1404	SAP18		1	46155000	46160000	-90	28	47	0.021		Nur 1d		0	0	0	0	0	0	0	0
evm.model.chr1.1404	SAP18		1	46160000	46165000	-85	32	49	0.049		Ceased stage		0	0	0	0	0	0	0	0
evm.model.chr1.1404	SAP18		1	46170000	46175000	-75	35	61	0.0011		Ceased stage		0	0	0	0	0	0	0	0
evm.model.chr1.1404	SAP18		1	46175000	46180000	-70	38	58	0.0055		Ceased stage		0	0	0	0	0	0	0	0
evm.model.chr1.1404	SAP18		1	46305000	46310000	60	43	60	0.043		Ceased stage		0	0	0	0	0	0	0	0
evm.model.chr1.1404	SAP18		1	46305000	46310000	60	53	72	0.024		Nur 1d		0	0	0	0	0	0	0	0
evm.model.chr1.1404	SAP18		1	46310000	46315000	65	40	76	4.9e-08		Ceased stage		0	0	0	0	0	0	0	0
evm.model.chr1.1404	SAP18		1	46310000	46315000	65	49	80	2.6e-05		Nur 1d		0	0	0	0	0	0	0	0
evm.model.chr1.1404	SAP18		1	46315000	46320000	70	38	81	0		Ceased stage		0	0	0	0	0	0	0	0
evm.model.chr1.1404	SAP18		1	46315000	46320000	70	46	74	0.00065		Nur 1d		0	0	0	0	0	0	0	0
evm.model.chr1.1404	SAP18		1	46320000	46325000	75	35	81	0		Ceased stage		0	0	0	0	0	0	0	0
evm.model.chr1.1404	SAP18		1	46320000	46325000	75	43	82	1.9e-11		Nur 1d		0	0	0	0	0	0	0	0
evm.model.chr1.1404	SAP18		1	46325000	46330000	80	34	88	0		Ceased stage		0	0	0	0	0	0	0	0
evm.model.chr1.1404	SAP18		1	46325000	46330000	80	41	95	0		Nur 1d		0	0	0	0	0	0	0	0
evm.model.chr1.1404	SAP18		1	46330000	46335000	85	32	97	0		Ceased stage		0	0	0	0	0	0	0	0
evm.model.chr1.1404	SAP18		1	46330000	46335000	85	39	130	0		Nur 1d		0	0	0	0	0	0	0	0
evm.model.chr1.1404	SAP18		1	46335000	46340000	90	31	69	1.9e-12		Ceased stage		0	0	0	0	0	0	0	0
evm.model.chr1.1404	SAP18		1	46335000	46340000	90	37	90	0		Nur 1d		0	0	0	0	0	0	0	0
evm.model.chr1.1404	SAP18		1	46340000	46345000	95	29	66	2.8e-11		Ceased stage		0	0	0	0	0	0	0	0
evm.model.chr1.1404	SAP18		1	46340000	46345000	95	35	68	4.4e-08		Nur 1d		0	0	0	0	0	0	0	0
evm.model.chr1.1404	SAP18		1	46345000	46350000	100	28	57	1.4e-06		Ceased stage		0	0	0	0	0	0	0	0
evm.model.chr1.1404	SAP18		1	46355000	46360000	110	26	44	0.025		Ceased stage		0	0	0	0	0	0	0	0
evm.model.chr1.1404	SAP18		1	46355000	46360000	110	31	50	0.027		Nur 1d		0	0	0	0	0	0	0	0
evm.model.chr1.1404	SAP18		1	46365000	46370000	120	24	46	0.0019		Ceased stage		0	0	0	0	0	0	0	0
evm.model.chr1.1404	SAP18		1	46365000	46370000	120	29	49	0.015		Nur 1d		0	0	0	0	0	0	0	0
evm.model.chr1.1404	SAP18		1	46370000	46375000	125	23	48	0.00012		Ceased stage		0	0	0	0	0	0	0	0
evm.model.chr1.1404	SAP18		1	46370000	46375000	125	28	51	0.0011		Nur 1d		0	0	0	0	0	0	0	0
evm.model.chr1.1405	NA		1	46160000	46165000	-90	37	58	0.0054		Nur 1d		0	0	0	0	0	0	0	0
evm.model.chr1.1405	NA		1	46305000	46310000	55	46	77	1.3e-05		Ceased stage		0	0	0	0	0	0	0	0
evm.model.chr1.1405	NA		1	46310000	46315000	60	43	63	0.0091		Ceased stage		0	0	0	0	0	0	0	0
evm.model.chr1.1405	NA		1	46310000	46315000	60	53	78	0.00046		Nur 1d		0	0	0	0	0	0	0	0
evm.model.chr1.1405	NA		1	46315000	46320000	65	40	64	0.00025		Ceased stage		0	0	0	0	0	0	0	0
evm.model.chr1.1405	NA		1	46315000	46320000	65	49	71	0.0049		Nur 1d		0	0	0	0	0	0	0	0
evm.model.chr1.1405	NA		1	46320000	46325000	70	38	87	0		Ceased stage		0	0	0	0	0	0	0	0
evm.model.chr1.1405	NA		1	46320000	46325000	70	46	79	4.6e-08		Nur 1d		0	0	0	0	0	0	0	0
evm.model.chr1.1405	NA		1	46325000	46330000	75	35	98	0		Ceased stage		0	0	0	0	0	0	0	0
evm.model.chr1.1405	NA		1	46325000	46330000	75	43	92	0		Nur 1d		0	0	0	0	0	0	0	0
evm.model.chr1.1405	NA		1	46330000	46335000	80	34	77	0		Ceased stage		0	0	0	0	0	0	0	0
evm.model.chr1.1405	NA		1	46330000	46335000	80	41	100	0		Nur 1d		0	0	0	0	0	0	0	0
evm.model.chr1.1405	NA		1	46335000	46340000	85	32	62	4.6e-05		Ceased stage		0	0	0	0	0	0	0	0
evm.model.chr1.1405	NA		1	46335000	46340000	85	39	78	1.5e-11		Nur 1d		0	0	0	0	0	0	0	0
evm.model.chr1.1405	NA		1	46340000	46345000	90	31	56	0.0011		Ceased stage		0	0	0	0	0	0	0	0
evm.model.chr1.1405	NA		1	46340000	46345000	90	37	59	0.003		Nur 1d		0	0	0	0	0	0	0	0
evm.model.chr1.1405	NA		1	46345000	46350000	95	29	61	1.3e-05		Ceased stage		0	0	0	0	0	0	0	0
evm.model.chr1.1409	NA		1	46150000	46155000	-200	19	41	0.0017		Ceased stage		0	0	0	0	0	0	0	0
evm.model.chr1.1409	NA		1	46150000	46155000	-200	12	30	0.048		Nur 1d		0	0	0	0	0	0	0	0
evm.model.chr1.1409	NA		1	46155000	46160000	-195	19	42	0.001		Ceased stage		0	0	0	0	0	0	0	0
evm.model.chr1.1409	NA		1	46155000	46160000	-195	12	43	0.00011		Nur 1d		0	0	0	0	0	0	0	0
evm.model.chr1.1409	NA		1	46160000	46165000	-190	20	52	1.9e-05		Ceased stage		0	0	0	0	0	0	0	0
evm.model.chr1.1409	NA		1	46160000	46165000	-190	19	42	0.0014		Nur 1d		0	0	0	0	0	0	0	0
evm.model.chr1.1409	NA		1	46170000	46175000	-180	20	42	0.0018		Nur 1d		0	0	0	0	0	0	0	0
evm.model.chr1.1409	NA		1	46175000	46180000	-175	22	44	0.0017		Ceased stage		0	0	0	0	0	0	0	0
evm.model.chr1.1409	NA		1	46175000	46180000	-175	20	51	0.00011		Nur 1d		0	0	0	0	0	0	0	0
evm.model.chr1.1409	NA		1	46180000	46185000	-170	23	42	0.013		Ceased stage		0	0	0	0	0	0	0	0
evm.model.chr1.1409	NA		1	46185000	46190000	-165	23	44	0.0098		Ceased stage		0	0	0	0	0	0	0	0
evm.model.chr1.1409	NA		1	46185000	46190000	-165	22	45	0.0011		Nur 1d		0	0	0	0	0	0	0	0
evm.model.chr1.1409	NA		1	46190000	46195000	-160	22	43	0.0064		Nur 1d		0	0	0	0	0	0	0	0
evm.model.chr1.1409	NA		1	46195000	46200000	-155	23	52	0.00018		Nur 1d		0	0	0	0	0	0	0	0
evm.model.chr1.1409	NA		1	46200000	46205000	-150	20	40	0.0098		Ceased stage		0	0	0	0	0	0	0	0
evm.model.chr1.1409	NA		1	46200000	46205000	-150	23	42	0.037		Nur 1d		0	0	0	0	0	0	0	0
evm.model.chr1.1409	NA		1	46210000	46215000	-140	21	41	0.012		Ceased stage		0	0	0	0	0	0	0	0
evm.model.chr1.1409	NA		1	46225000	46230000	-125	23	56	1.7e-05		Ceased stage		0	0	0	0	0	0	0	0
evm.model.chr1.1409	NA		1	46225000	46230000	-125	28	51	0.0011		Nur 1d		0	0	0	0	0	0	0	0
evm.model.chr1.1409	NA		1	46235000	46240000	-115	25	49	0.00046		Ceased stage		0	0	0	0	0	0	0	0
evm.model.chr1.1409	NA		1	46510000	46515000	160	19	39	0.01		Ceased stage		0	0	0	0	0	0	0	0
evm.model.chr1.1413	EEF1AKMT1		1	46490000	46495000	45	68	110	1.1e-08		Nur 1d		0	0	0	0	0	0	0	0
evm.model.chr1.1413	EEF1AKMT1		1	46495000	46500000	50	49	96	0		Ceased stage		0	0	0	0	0	0	0	0
evm.model.chr1.1413	EEF1AKMT1		1	46495000	46500000	50	62	99	3.6e-11		Nur 1d		0	0	0	0	0	0	0	0
evm.model.chr1.1413	EEF1AKMT1		1	46500000	46505000	55	46	120	0		Ceased stage		0	0	0	0	0	0	0	0
evm.model.chr1.1413	EEF1AKMT1		1	46500000	46505000	55	57	110	0		Nur 1d		0	0	0	0	0	0	0	0
evm.model.chr1.1413	EEF1AKMT1		1	46510000	46515000	65	40	92	0		Ceased stage		0	0	0	0	0	0	0	0
evm.model.chr1.1413	EEF1AKMT1		1	46510000	46515000	65	49	88	1.1e-08		Nur 1d		0	0	0	0	0	0	0	0
evm.model.chr1.1413	EEF1AKMT1		1	46515000	46520000	70	38	130	0		Ceased stage		0	0	0	0	0	0	0	0
evm.model.chr1.1413	EEF1AKMT1		1	46515000	46520000	70	46	160	0		Nur 1d		0	0	0	0	0	0	0	0
evm.model.chr1.1413	EEF1AKMT1		1	46520000	46525000	75	35	100	0		Ceased stage		0	0	0	0	0	0	0	0
evm.model.chr1.1413	EEF1AKMT1		1	46520000	46525000	75	43	120	0		Nur 1d		0	0	0	0	0	0	0	0
evm.model.chr1.1413	EEF1AKMT1		1	46525000	46530000	80	34	94	0		Ceased stage		0	0	0	0	0	0	0	0
evm.model.chr1.1413	EEF1AKMT1		1	46525000	46530000	80	41	87	0		Nur 1d		0	0	0	0	0	0	0	0
evm.model.chr1.1413	EEF1AKMT1		1	46535000	46540000	90	37	76	2e-12		Nur 1d		0	0	0	0	0	0	0	0
evm.model.chr1.1413	EEF1AKMT1		1	46540000	46545000	95	35	67	2.5e-08		Nur 1d		0	0	0	0	0	0	0	0
evm.model.chr1.1413	EEF1AKMT1		1	46545000	46550000	100	34	77	0		Nur 1d		0	0	0	0	0	0	0	0
evm.model.chr1.1413	EEF1AKMT1		1	46550000	46555000	105	32	69	3.9e-11		Nur 1d		0	0	0	0	0	0	0	0
evm.model.chr1.1413	EEF1AKMT1		1	46665000	46670000	220	17	37	0.0073		Nur 1d		0	0	0	0	0	0	0	0
evm.model.chr1.1413	EEF1AKMT1		1	46670000	46675000	225	16	48	1.3e-05		Nur 1d		0	0	0	0	0	0	0	0
evm.model.chr1.1413	EEF1AKMT1		1	46675000	46680000	230	16	50	1.6e-06		Nur 1d		0	0	0	0	0	0	0	0
evm.model.chr1.1413	EEF1AKMT1		1	46685000	46690000	240	15	37	0.0025		Nur 1d		0	0	0	0	0	0	0	0
evm.model.chr1.1413	EEF1AKMT1		1	46715000	46720000	270	14	37	0.00061		Nur 1d		0	0	0	0	0	0	0	0
evm.model.chr1.1413	EEF1AKMT1		1	46720000	46725000	275	14	41	0.00033		Nur 1d		0	0	0	0	0	0	0	0
evm.model.chr1.1413	EEF1AKMT1		1	46725000	46730000	280	13	36	0.00061		Nur 1d		0	0	0	0	0	0	0	0
evm.model.chr1.1413	EEF1AKMT1		1	46740000	46745000	295	13	33	0.0073		Nur 1d		0	0	0	0	0	0	0	0
evm.model.chr1.1414	IL17D		1	46510000	46515000	45	54	86	2.6e-08		Ceased stage		0	0	0	0	0	0	0	0
evm.model.chr1.1414	IL17D		1	46515000	46520000	50	49	71	0.0018		Ceased stage		0	0	0	0	0	0	0	0
evm.model.chr1.1414	IL17D		1	46525000	46530000	60	43	77	1.5e-06		Ceased stage		0	0	0	0	0	0	0	0
evm.model.chr1.1415	IFT88		1	46430000	46435000	-75	35	64	0.0001		Ceased stage		0	0	0	0	0	0	0	0
evm.model.chr1.1415	IFT88		1	46435000	46440000	-70	38	59	0.0037		Ceased stage		0	0	0	0	0	0	0	0
evm.model.chr1.1415	IFT88		1	46435000	46440000	-70	46	67	0.029		Nur 1d		0	0	0	0	0	0	0	0
evm.model.chr1.1415	IFT88		1	46440000	46445000	-65	40	110	0		Ceased stage		0	0	0	0	0	0	0	0
evm.model.chr1.1415	IFT88		1	46440000	46445000	-65	49	97	0		Nur 1d		0	0	0	0	0	0	0	0
evm.model.chr1.1415	IFT88		1	46450000	46455000	-55	46	88	1.3e-13		Ceased stage		0	0	0	0	0	0	0	0
evm.model.chr1.1415	IFT88		1	46450000	46455000	-55	57	83	0.00026		Nur 1d		0	0	0	0	0	0	0	0
evm.model.chr1.1415	IFT88		1	46455000	46460000	-50	49	86	2.2e-10		Ceased stage		0	0	0	0	0	0	0	0
evm.model.chr1.1415	IFT88		1	46455000	46460000	-50	62	100	1.8e-08		Nur 1d		0	0	0	0	0	0	0	0
evm.model.chr1.1415	IFT88		1	46460000	46465000	-45	54	86	1.8e-07		Ceased stage		0	0	0	0	0	0	0	0
evm.model.chr1.1416	NA		1	46430000	46435000	-100	28	49	0.011		Ceased stage		0	0	0	0	0	0	0	0
evm.model.chr1.1416	NA		1	46435000	46440000	-95	29	54	0.00037		Ceased stage		0	0	0	0	0	0	0	0
evm.model.chr1.1416	NA		1	46435000	46440000	-95	35	60	0.001		Nur 1d		0	0	0	0	0	0	0	0
evm.model.chr1.1416	NA		1	46440000	46445000	-90	31	76	0		Ceased stage		0	0	0	0	0	0	0	0
evm.model.chr1.1416	NA		1	46440000	46445000	-90	37	83	0		Nur 1d		0	0	0	0	0	0	0	0
evm.model.chr1.1416	NA		1	46450000	46455000	-80	34	54	0.027		Ceased stage		0	0	0	0	0	0	0	0
evm.model.chr1.1416	NA		1	46450000	46455000	-80	41	79	2e-10		Nur 1d		0	0	0	0	0	0	0	0
evm.model.chr1.1416	NA		1	46455000	46460000	-75	43	65	0.0084		Nur 1d		0	0	0	0	0	0	0	0
evm.model.chr1.1416	NA		1	46670000	46675000	140	25	51	0.00027		Nur 1d		0	0	0	0	0	0	0	0
evm.model.chr1.1416	NA		1	46675000	46680000	145	24	53	0.00036		Nur 1d		0	0	0	0	0	0	0	0
evm.model.chr1.1416	NA		1	46745000	46750000	215	17	37	0.042		Nur 1d		0	0	0	0	0	0	0	0
evm.model.chr1.1417	CRYL1		1	46430000	46435000	-100	28	49	0.011		Ceased stage		0	0	0	0	0	0	0	0
evm.model.chr1.1417	CRYL1		1	46435000	46440000	-95	29	54	0.00037		Ceased stage		0	0	0	0	0	0	0	0
evm.model.chr1.1417	CRYL1		1	46435000	46440000	-95	35	60	0.001		Nur 1d		0	0	0	0	0	0	0	0
evm.model.chr1.1417	CRYL1		1	46440000	46445000	-90	31	76	0		Ceased stage		0	0	0	0	0	0	0	0
evm.model.chr1.1417	CRYL1		1	46440000	46445000	-90	37	83	0		Nur 1d		0	0	0	0	0	0	0	0
evm.model.chr1.1417	CRYL1		1	46450000	46455000	-80	34	54	0.027		Ceased stage		0	0	0	0	0	0	0	0
evm.model.chr1.1417	CRYL1		1	46450000	46455000	-80	41	79	2e-10		Nur 1d		0	0	0	0	0	0	0	0
evm.model.chr1.1417	CRYL1		1	46455000	46460000	-75	43	65	0.0084		Nur 1d		0	0	0	0	0	0	0	0
evm.model.chr1.1417	CRYL1		1	46670000	46675000	140	25	51	0.00027		Nur 1d		0	0	0	0	0	0	0	0
evm.model.chr1.1417	CRYL1		1	46675000	46680000	145	24	53	0.00036		Nur 1d		0	0	0	0	0	0	0	0
evm.model.chr1.1417	CRYL1		1	46745000	46750000	215	17	37	0.042		Nur 1d		0	0	0	0	0	0	0	0
evm.model.chr1.1420	GJB2		1	46540000	46545000	-95	35	56	0.0075		Nur 1d		0	0	0	0	0	0	0	0
evm.model.chr1.1420	GJB2		1	46550000	46555000	-85	32	56	0.00069		Ceased stage		0	0	0	0	0	0	0	0
evm.model.chr1.1420	GJB2		1	46550000	46555000	-85	39	110	0		Nur 1d		0	0	0	0	0	0	0	0
evm.model.chr1.1420	GJB2		1	46555000	46560000	-80	34	68	1.1e-06		Ceased stage		0	0	0	0	0	0	0	0
evm.model.chr1.1420	GJB2		1	46555000	46560000	-80	41	140	0		Nur 1d		0	0	0	0	0	0	0	0
evm.model.chr1.1420	GJB2		1	46560000	46565000	-75	43	120	0		Nur 1d		0	0	0	0	0	0	0	0
evm.model.chr1.1420	GJB2		1	46565000	46570000	-70	46	95	0		Nur 1d		0	0	0	0	0	0	0	0
evm.model.chr1.1420	GJB2		1	46570000	46575000	-65	40	62	0.0041		Ceased stage		0	0	0	0	0	0	0	0
evm.model.chr1.1420	GJB2		1	46570000	46575000	-65	49	100	0		Nur 1d		0	0	0	0	0	0	0	0
evm.model.chr1.1420	GJB2		1	46575000	46580000	-60	53	110	0		Nur 1d		0	0	0	0	0	0	0	0
evm.model.chr1.1420	GJB2		1	46580000	46585000	-55	46	87	4.8e-13		Ceased stage		0	0	0	0	0	0	0	0
evm.model.chr1.1420	GJB2		1	46580000	46585000	-55	57	140	0		Nur 1d		0	0	0	0	0	0	0	0
evm.model.chr1.1420	GJB2		1	46585000	46590000	-50	49	96	0		Ceased stage		0	0	0	0	0	0	0	0
evm.model.chr1.1420	GJB2		1	46585000	46590000	-50	62	140	0		Nur 1d		0	0	0	0	0	0	0	0
evm.model.chr1.1420	GJB2		1	46590000	46595000	-45	54	77	0.0015		Ceased stage		0	0	0	0	0	0	0	0
evm.model.chr1.1420	GJB2		1	46590000	46595000	-45	68	150	0		Nur 1d		0	0	0	0	0	0	0	0
evm.model.chr1.1422	GJB2		1	46545000	46550000	-115	30	60	1.2e-06		Nur 1d		0	0	0	0	0	0	0	0
evm.model.chr1.1422	GJB2		1	46550000	46555000	-110	26	51	0.00034		Ceased stage		0	0	0	0	0	0	0	0
evm.model.chr1.1422	GJB2		1	46550000	46555000	-110	31	85	0		Nur 1d		0	0	0	0	0	0	0	0
evm.model.chr1.1422	GJB2		1	46555000	46560000	-105	27	48	0.006		Ceased stage		0	0	0	0	0	0	0	0
evm.model.chr1.1422	GJB2		1	46555000	46560000	-105	32	130	0		Nur 1d		0	0	0	0	0	0	0	0
evm.model.chr1.1422	GJB2		1	46560000	46565000	-100	28	59	5.5e-05		Ceased stage		0	0	0	0	0	0	0	0
evm.model.chr1.1422	GJB2		1	46560000	46565000	-100	34	100	0		Nur 1d		0	0	0	0	0	0	0	0
evm.model.chr1.1422	GJB2		1	46565000	46570000	-95	29	50	0.0097		Ceased stage		0	0	0	0	0	0	0	0
evm.model.chr1.1422	GJB2		1	46565000	46570000	-95	35	72	2.7e-10		Nur 1d		0	0	0	0	0	0	0	0
evm.model.chr1.1422	GJB2		1	46570000	46575000	-90	31	71	1.7e-12		Ceased stage		0	0	0	0	0	0	0	0
evm.model.chr1.1422	GJB2		1	46570000	46575000	-90	37	70	4.9e-06		Nur 1d		0	0	0	0	0	0	0	0
evm.model.chr1.1422	GJB2		1	46575000	46580000	-85	32	54	0.0031		Ceased stage		0	0	0	0	0	0	0	0
evm.model.chr1.1422	GJB2		1	46575000	46580000	-85	39	120	0		Nur 1d		0	0	0	0	0	0	0	0
evm.model.chr1.1422	GJB2		1	46580000	46585000	-80	34	68	1.6e-06		Ceased stage		0	0	0	0	0	0	0	0
evm.model.chr1.1422	GJB2		1	46580000	46585000	-80	41	110	0		Nur 1d		0	0	0	0	0	0	0	0
evm.model.chr1.1422	GJB2		1	46585000	46590000	-75	35	64	0.00024		Ceased stage		0	0	0	0	0	0	0	0
evm.model.chr1.1422	GJB2		1	46585000	46590000	-75	43	130	0		Nur 1d		0	0	0	0	0	0	0	0
evm.model.chr1.1422	GJB2		1	46590000	46595000	-70	46	86	1.2e-11		Nur 1d		0	0	0	0	0	0	0	0
evm.model.chr1.1422	GJB2		1	46595000	46600000	-65	40	59	0.024		Ceased stage		0	0	0	0	0	0	0	0
evm.model.chr1.1422	GJB2		1	46595000	46600000	-65	49	88	2.1e-08		Nur 1d		0	0	0	0	0	0	0	0
evm.model.chr1.1425	GJA3		1	46440000	46445000	-240	15	40	0.0004		Nur 1d		0	0	0	0	0	0	0	0
evm.model.chr1.1425	GJA3		1	46455000	46460000	-225	16	38	0.0059		Nur 1d		0	0	0	0	0	0	0	0
evm.model.chr1.1425	GJA3		1	46540000	46545000	-140	25	68	1.9e-10		Nur 1d		0	0	0	0	0	0	0	0
evm.model.chr1.1425	GJA3		1	46545000	46550000	-135	22	50	0.00094		Ceased stage		0	0	0	0	0	0	0	0
evm.model.chr1.1425	GJA3		1	46545000	46550000	-135	26	54	0.00047		Nur 1d		0	0	0	0	0	0	0	0
evm.model.chr1.1425	GJA3		1	46550000	46555000	-130	23	64	2.5e-09		Ceased stage		0	0	0	0	0	0	0	0
evm.model.chr1.1425	GJA3		1	46550000	46555000	-130	27	92	0		Nur 1d		0	0	0	0	0	0	0	0
evm.model.chr1.1425	GJA3		1	46555000	46560000	-125	23	44	0.013		Ceased stage		0	0	0	0	0	0	0	0
evm.model.chr1.1425	GJA3		1	46555000	46560000	-125	28	79	0		Nur 1d		0	0	0	0	0	0	0	0
evm.model.chr1.1425	GJA3		1	46560000	46565000	-120	24	46	0.011		Ceased stage		0	0	0	0	0	0	0	0
evm.model.chr1.1425	GJA3		1	46560000	46565000	-120	29	67	3.7e-08		Nur 1d		0	0	0	0	0	0	0	0
evm.model.chr1.1425	GJA3		1	46565000	46570000	-115	30	50	0.014		Nur 1d		0	0	0	0	0	0	0	0
evm.model.chr1.1425	GJA3		1	46575000	46580000	-105	32	54	0.0041		Nur 1d		0	0	0	0	0	0	0	0
evm.model.chr1.1425	GJA3		1	46580000	46585000	-100	34	56	0.0018		Nur 1d		0	0	0	0	0	0	0	0
evm.model.chr1.1425	GJA3		1	46725000	46730000	45	68	110	1.3e-10		Nur 1d		0	0	0	0	0	0	0	0
evm.model.chr1.1425	GJA3		1	46730000	46735000	50	62	120	0		Nur 1d		0	0	0	0	0	0	0	0
evm.model.chr1.1425	GJA3		1	46735000	46740000	55	38	62	0.0012		Ceased stage		0	0	0	0	0	0	0	0
evm.model.chr1.1425	GJA3		1	46735000	46740000	55	57	110	0		Nur 1d		0	0	0	0	0	0	0	0
evm.model.chr1.1425	GJA3		1	46740000	46745000	60	35	56	0.0086		Ceased stage		0	0	0	0	0	0	0	0
evm.model.chr1.1425	GJA3		1	46740000	46745000	60	53	110	0		Nur 1d		0	0	0	0	0	0	0	0
evm.model.chr1.1425	GJA3		1	46745000	46750000	65	49	73	0.0011		Nur 1d		0	0	0	0	0	0	0	0
evm.model.chr1.1428	ZMYM2		1	46740000	46745000	-70	28	51	0.0084		Nur 1d		0	0	0	0	0	0	0	0
evm.model.chr1.1428	ZMYM2		1	46745000	46750000	-65	30	67	2.5e-09		Nur 1d		0	0	0	0	0	0	0	0
evm.model.chr1.1428	ZMYM2		1	46755000	46760000	-55	36	59	0.0088		Nur 1d		0	0	0	0	0	0	0	0
evm.model.chr1.1428	ZMYM2		1	46765000	46770000	-45	45	70	0.0011		Nur 1d		0	0	0	0	0	0	0	0
evm.model.chr1.1432	PSPC1		1	46900000	46905000	45	52	77	0.00032		Ceased stage		0	0	0	0	0	0	0	0
evm.model.chr1.1432	PSPC1		1	46925000	46930000	70	35	62	0.002		Ceased stage		0	0	0	0	0	0	0	0
evm.model.chr1.1432	PSPC1		1	46925000	46930000	70	37	62	0.00041		Nur 1d		0	0	0	0	0	0	0	0
evm.model.chr1.1432	PSPC1		1	46930000	46935000	75	33	64	0.00011		Ceased stage		0	0	0	0	0	0	0	0
evm.model.chr1.1432	PSPC1		1	46970000	46975000	115	23	46	0.0013		Ceased stage		0	0	0	0	0	0	0	0
evm.model.chr1.1432	PSPC1		1	46975000	46980000	120	22	48	0.0024		Ceased stage		0	0	0	0	0	0	0	0
evm.model.chr1.1433	MPHOSPH8		1	46865000	46870000	-70	35	60	0.00065		Ceased stage		0	0	0	0	0	0	0	0
evm.model.chr1.1433	MPHOSPH8		1	46880000	46885000	-55	43	67	0.0013		Ceased stage		0	0	0	0	0	0	0	0
evm.model.chr1.1433	MPHOSPH8		1	46885000	46890000	-50	49	70	0.012		Nur 1d		0	0	0	0	0	0	0	0
evm.model.chr1.1434	NA		1	46860000	46865000	-85	30	54	0.00082		Ceased stage		0	0	0	0	0	0	0	0
evm.model.chr1.1436	CENPJ		1	46850000	46855000	-115	23	54	6.2e-07		Ceased stage		0	0	0	0	0	0	0	0
evm.model.chr1.1436	CENPJ		1	46860000	46865000	-105	25	45	0.031		Ceased stage		0	0	0	0	0	0	0	0
evm.model.chr1.1437	RNF17		1	47285000	47290000	265	11	31	0.024		Ceased stage		0	0	0	0	0	0	0	0
evm.model.chr1.1437	RNF17		1	47285000	47290000	265	12	34	0.0079		Nur 1d		0	0	0	0	0	0	0	0
evm.model.chr1.1437	RNF17		1	47295000	47300000	275	11	31	0.024		Ceased stage		0	0	0	0	0	0	0	0
evm.model.chr1.1442	NA		1	47245000	47250000	55	43	68	0.00095		Ceased stage		0	0	0	0	0	0	0	0
evm.model.chr1.1443	NA		1	46845000	46850000	-445	7.4	28	0.015		Nur 1d		0	0	0	0	0	0	0	0
evm.model.chr1.1443	NA		1	46960000	46965000	-330	8.9	28	0.032		Ceased stage		0	0	0	0	0	0	0	0
evm.model.chr1.1443	NA		1	46995000	47000000	-295	11	30	0.026		Nur 1d		0	0	0	0	0	0	0	0
evm.model.chr1.1443	NA		1	47015000	47020000	-275	11	38	0.0009		Ceased stage		0	0	0	0	0	0	0	0
evm.model.chr1.1443	NA		1	47025000	47030000	-265	11	44	1.8e-05		Ceased stage		0	0	0	0	0	0	0	0
evm.model.chr1.1443	NA		1	47030000	47035000	-260	11	42	0.00012		Ceased stage		0	0	0	0	0	0	0	0
evm.model.chr1.1443	NA		1	47030000	47035000	-260	12	37	0.00078		Nur 1d		0	0	0	0	0	0	0	0
evm.model.chr1.1443	NA		1	47035000	47040000	-255	11	62	0		Ceased stage		0	0	0	0	0	0	0	0
evm.model.chr1.1443	NA		1	47035000	47040000	-255	12	38	0.00036		Nur 1d		0	0	0	0	0	0	0	0
evm.model.chr1.1443	NA		1	47040000	47045000	-250	12	34	0.006		Nur 1d		0	0	0	0	0	0	0	0
evm.model.chr1.1443	NA		1	47045000	47050000	-245	12	44	1e-07		Ceased stage		0	0	0	0	0	0	0	0
evm.model.chr1.1443	NA		1	47050000	47055000	-240	12	39	0.0013		Ceased stage		0	0	0	0	0	0	0	0
evm.model.chr1.1443	NA		1	47065000	47070000	-225	13	33	0.0075		Ceased stage		0	0	0	0	0	0	0	0
evm.model.chr1.1443	NA		1	47070000	47075000	-220	13	35	0.0031		Ceased stage		0	0	0	0	0	0	0	0
evm.model.chr1.1443	NA		1	47145000	47150000	-145	19	39	0.026		Nur 1d		0	0	0	0	0	0	0	0
evm.model.chr1.1443	NA		1	47160000	47165000	-130	20	40	0.013		Ceased stage		0	0	0	0	0	0	0	0
evm.model.chr1.1443	NA		1	47165000	47170000	-125	21	53	2e-07		Ceased stage		0	0	0	0	0	0	0	0
evm.model.chr1.1443	NA		1	47540000	47545000	250	12	35	0.0044		Nur 1d		0	0	0	0	0	0	0	0
evm.model.chr1.1445	RDX		1	47035000	47040000	-300	9.7	29	0.035		Ceased stage		0	0	0	0	0	0	0	0
evm.model.chr1.1445	RDX		1	47420000	47425000	85	30	51	0.0085		Ceased stage		0	0	0	0	0	0	0	0
evm.model.chr1.1445	RDX		1	47460000	47465000	125	21	46	0.00041		Ceased stage		0	0	0	0	0	0	0	0
evm.model.chr1.1464	NA		1	47540000	47545000	-470	5	24	0.042		Nur 1d		0	0	0	0	0	0	0	0
evm.model.chr1.1464	NA		1	48055000	48060000	45	49	69	0.021		Nur 1d		0	0	0	0	0	0	0	0
evm.model.chr1.1464	NA		1	48095000	48100000	85	27	53	0.00018		Ceased stage		0	0	0	0	0	0	0	0
evm.model.chr1.1464	NA		1	48105000	48110000	95	24	46	0.0055		Ceased stage		0	0	0	0	0	0	0	0
evm.model.chr1.1464	NA		1	48115000	48120000	105	22	45	0.0027		Ceased stage		0	0	0	0	0	0	0	0
evm.model.chr1.1464	NA		1	48115000	48120000	105	27	53	0.0058		Nur 1d		0	0	0	0	0	0	0	0
evm.model.chr1.1464	NA		1	48130000	48135000	120	24	59	1.1e-09		Nur 1d		0	0	0	0	0	0	0	0
evm.model.chr1.1464	NA		1	48135000	48140000	125	22	50	0.0027		Nur 1d		0	0	0	0	0	0	0	0
evm.model.chr1.1464	NA		1	48140000	48145000	130	21	42	0.012		Nur 1d		0	0	0	0	0	0	0	0
evm.model.chr1.1464	NA		1	48175000	48180000	165	16	35	0.047		Nur 1d		0	0	0	0	0	0	0	0
evm.model.chr1.1467	NA		1	48095000	48100000	55	42	61	0.02		Ceased stage		0	0	0	0	0	0	0	0
evm.model.chr1.1467	NA		1	48095000	48100000	55	41	65	0.00034		Nur 1d		0	0	0	0	0	0	0	0
evm.model.chr1.1467	NA		1	48135000	48140000	95	24	48	0.00065		Ceased stage		0	0	0	0	0	0	0	0
evm.model.chr1.1467	NA		1	48135000	48140000	95	31	55	0.00049		Nur 1d		0	0	0	0	0	0	0	0
evm.model.chr1.1472	ATM		1	47540000	47545000	-615	4	25	0.031		Ceased stage		0	0	1	0	0	0	0	0
evm.model.chr1.1472	ATM		1	48055000	48060000	-100	29	51	0.0037		Nur 1d		0	0	1	0	0	0	0	0
evm.model.chr1.1472	ATM		1	48200000	48205000	45	49	77	0.0041		Nur 1d		0	0	1	0	0	0	0	0
evm.model.chr1.1480	NA		1	39555000	39560000	-8750	0	26	0.0006		Nur 1d		0	0	0	0	0	0	0	0
evm.model.chr1.1480	NA		1	42735000	42740000	-5570	0	21	0.00052		Nur 1d		0	0	0	0	0	0	0	0
evm.model.chr1.1480	NA		1	43735000	43740000	-4570	0.8	16	0.028		Nur 1d		0	0	0	0	0	0	0	0
evm.model.chr1.1480	NA		1	43755000	43760000	-4550	0.8	15	0.04		Nur 1d		0	0	0	0	0	0	0	0
evm.model.chr1.1480	NA		1	43875000	43880000	-4430	0.81	48	0		Nur 1d		0	0	0	0	0	0	0	0
evm.model.chr1.1480	NA		1	43885000	43890000	-4420	0.81	19	0.0046		Nur 1d		0	0	0	0	0	0	0	0
evm.model.chr1.1480	NA		1	44810000	44815000	-3495	0.95	24	0.0034		Nur 1d		0	0	0	0	0	0	0	0
evm.model.chr1.1480	NA		1	44820000	44825000	-3485	0.95	26	0.0012		Nur 1d		0	0	0	0	0	0	0	0
evm.model.chr1.1480	NA		1	44930000	44935000	-3375	0.97	37	2.5e-11		Nur 1d		0	0	0	0	0	0	0	0
evm.model.chr1.1480	NA		1	44940000	44945000	-3365	0.97	17	0.016		Nur 1d		0	0	0	0	0	0	0	0
evm.model.chr1.1480	NA		1	45850000	45855000	-2455	1.2	24	0.0042		Nur 1d		0	0	0	0	0	0	0	0
evm.model.chr1.1480	NA		1	45925000	45930000	-2380	1.2	23	0.00033		Nur 1d		0	0	0	0	0	0	0	0
evm.model.chr1.1480	NA		1	46050000	46055000	-2255	1.2	24	0.0037		Nur 1d		0	0	0	0	0	0	0	0
evm.model.chr1.1480	NA		1	46175000	46180000	-2130	1	26	0.0015		Nur 1d		0	0	0	0	0	0	0	0
evm.model.chr1.1480	NA		1	46305000	46310000	-2000	1.3	19	0.0039		Nur 1d		0	0	0	0	0	0	0	0
evm.model.chr1.1480	NA		1	46620000	46625000	-1685	1.5	38	2.5e-11		Nur 1d		0	0	0	0	0	0	0	0
evm.model.chr1.1480	NA		1	46785000	46790000	-1520	1.7	20	0.0035		Nur 1d		0	0	0	0	0	0	0	0
evm.model.chr1.1480	NA		1	46830000	46835000	-1475	1.7	30	0.00015		Nur 1d		0	0	0	0	0	0	0	0
evm.model.chr1.1480	NA		1	46845000	46850000	-1460	1.8	17	0.02		Nur 1d		0	0	0	0	0	0	0	0
evm.model.chr1.1480	NA		1	46905000	46910000	-1400	1.8	33	2.2e-08		Nur 1d		0	0	0	0	0	0	0	0
evm.model.chr1.1480	NA		1	46920000	46925000	-1385	1.8	21	0.0024		Nur 1d		0	0	0	0	0	0	0	0
evm.model.chr1.1480	NA		1	47080000	47085000	-1225	2.1	36	1.2e-09		Ceased stage		0	0	0	0	0	0	0	0
evm.model.chr1.1480	NA		1	47355000	47360000	-950	2.6	20	0.028		Ceased stage		0	0	0	0	0	0	0	0
evm.model.chr1.1480	NA		1	47380000	47385000	-925	2.9	26	0.0042		Nur 1d		0	0	0	0	0	0	0	0
evm.model.chr1.1480	NA		1	47390000	47395000	-915	2.7	22	0.0022		Nur 1d		0	0	0	0	0	0	0	0
evm.model.chr1.1480	NA		1	47395000	47400000	-910	2.7	17	0.04		Nur 1d		0	0	0	0	0	0	0	0
evm.model.chr1.1480	NA		1	47435000	47440000	-870	2.8	25	0.00013		Nur 1d		0	0	0	0	0	0	0	0
evm.model.chr1.1480	NA		1	47450000	47455000	-855	2.9	18	0.024		Nur 1d		0	0	0	0	0	0	0	0
evm.model.chr1.1480	NA		1	47460000	47465000	-845	2.9	18	0.024		Nur 1d		0	0	0	0	0	0	0	0
evm.model.chr1.1480	NA		1	47470000	47475000	-835	2.9	24	0.00033		Nur 1d		0	0	0	0	0	0	0	0
evm.model.chr1.1480	NA		1	47480000	47485000	-825	3	20	0.0061		Nur 1d		0	0	0	0	0	0	0	0
evm.model.chr1.1480	NA		1	47590000	47595000	-715	3.4	25	0.00034		Nur 1d		0	0	0	0	0	0	0	0
evm.model.chr1.1480	NA		1	47625000	47630000	-680	3.5	25	0.00033		Nur 1d		0	0	0	0	0	0	0	0
evm.model.chr1.1480	NA		1	47630000	47635000	-675	3.6	40	2.4e-11		Nur 1d		0	0	0	0	0	0	0	0
evm.model.chr1.1480	NA		1	47680000	47685000	-625	3.9	24	0.004		Ceased stage		0	0	0	0	0	0	0	0
evm.model.chr1.1480	NA		1	47775000	47780000	-530	4.5	21	0.015		Nur 1d		0	0	0	0	0	0	0	0
evm.model.chr1.1480	NA		1	47780000	47785000	-525	4.5	25	0.0009		Nur 1d		0	0	0	0	0	0	0	0
evm.model.chr1.1480	NA		1	47790000	47795000	-515	4.6	23	0.0031		Nur 1d		0	0	0	0	0	0	0	0
evm.model.chr1.1480	NA		1	47820000	47825000	-485	4.8	23	0.005		Nur 1d		0	0	0	0	0	0	0	0
evm.model.chr1.1480	NA		1	47835000	47840000	-470	5	24	0.0018		Nur 1d		0	0	0	0	0	0	0	0
evm.model.chr1.1480	NA		1	47845000	47850000	-460	5.1	26	0.0005		Nur 1d		0	0	0	0	0	0	0	0
evm.model.chr1.1480	NA		1	47905000	47910000	-400	5.8	26	0.00095		Nur 1d		0	0	0	0	0	0	0	0
evm.model.chr1.1480	NA		1	47930000	47935000	-375	6.1	37	3.4e-08		Nur 1d		0	0	0	0	0	0	0	0
evm.model.chr1.1480	NA		1	47940000	47945000	-365	6.5	32	0.001		Nur 1d		0	0	0	0	0	0	0	0
evm.model.chr1.1480	NA		1	47950000	47955000	-355	6.4	42	3.1e-11		Nur 1d		0	0	0	0	0	0	0	0
evm.model.chr1.1480	NA		1	47955000	47960000	-350	6.7	36	7.1e-05		Nur 1d		0	0	0	0	0	0	0	0
evm.model.chr1.1480	NA		1	47960000	47965000	-345	6.9	30	0.00053		Ceased stage		0	0	0	0	0	0	0	0
evm.model.chr1.1480	NA		1	47980000	47985000	-325	7	22	0.025		Nur 1d		0	0	0	0	0	0	0	0
evm.model.chr1.1480	NA		1	47985000	47990000	-320	7.5	24	0.038		Ceased stage		0	0	0	0	0	0	0	0
evm.model.chr1.1480	NA		1	48000000	48005000	-305	7.8	24	0.047		Ceased stage		0	0	0	0	0	0	0	0
evm.model.chr1.1480	NA		1	48005000	48010000	-300	8.4	45	1.1e-11		Nur 1d		0	0	0	0	0	0	0	0
evm.model.chr1.1480	NA		1	48015000	48020000	-290	8.2	32	0.00016		Ceased stage		0	0	0	0	0	0	0	0
evm.model.chr1.1480	NA		1	48030000	48035000	-275	8.6	26	0.037		Ceased stage		0	0	0	0	0	0	0	0
evm.model.chr1.1480	NA		1	48050000	48055000	-255	9.3	33	0.00019		Ceased stage		0	0	0	0	0	0	0	0
evm.model.chr1.1480	NA		1	48050000	48055000	-255	10	70	0		Nur 1d		0	0	0	0	0	0	0	0
evm.model.chr1.1480	NA		1	48055000	48060000	-250	9.5	27	0.024		Ceased stage		0	0	0	0	0	0	0	0
evm.model.chr1.1480	NA		1	48055000	48060000	-250	10	69	0		Nur 1d		0	0	0	0	0	0	0	0
evm.model.chr1.1480	NA		1	48075000	48080000	-230	10	29	0.015		Ceased stage		0	0	0	0	0	0	0	0
evm.model.chr1.1480	NA		1	48135000	48140000	-170	16	62	0		Nur 1d		0	0	0	0	0	0	0	0
evm.model.chr1.1480	NA		1	48165000	48170000	-140	17	38	0.0026		Ceased stage		0	0	0	0	0	0	0	0
evm.model.chr1.1480	NA		1	48185000	48190000	-120	24	42	0.0032		Nur 1d		0	0	0	0	0	0	0	0
evm.model.chr1.1480	NA		1	48190000	48195000	-115	20	43	0.00053		Ceased stage		0	0	0	0	0	0	0	0
evm.model.chr1.1480	NA		1	48195000	48200000	-110	21	42	0.0026		Ceased stage		0	0	0	0	0	0	0	0
evm.model.chr1.1480	NA		1	48210000	48215000	-95	24	68	0		Ceased stage		0	0	0	0	0	0	0	0
evm.model.chr1.1480	NA		1	48215000	48220000	-90	33	57	0.0019		Nur 1d		0	0	0	0	0	0	0	0
evm.model.chr1.1480	NA		1	48225000	48230000	-80	37	78	1.6e-14		Nur 1d		0	0	0	0	0	0	0	0
evm.model.chr1.1480	NA		1	48235000	48240000	-70	33	79	0		Ceased stage		0	0	0	0	0	0	0	0
evm.model.chr1.1480	NA		1	48260000	48265000	-45	49	100	0		Nur 1d		0	0	0	0	0	0	0	0
evm.model.chr1.1480	NA		1	48375000	48380000	70	43	69	0.00083		Nur 1d		0	0	0	0	0	0	0	0
evm.model.chr1.1480	NA		1	48385000	48390000	80	37	73	5.7e-11		Nur 1d		0	0	0	0	0	0	0	0
evm.model.chr1.1480	NA		1	48400000	48405000	95	24	45	0.0036		Ceased stage		0	0	0	0	0	0	0	0
evm.model.chr1.1480	NA		1	48425000	48430000	120	24	39	0.028		Nur 1d		0	0	0	0	0	0	0	0
evm.model.chr1.1480	NA		1	48430000	48435000	125	19	36	0.035		Ceased stage		0	0	0	0	0	0	0	0
evm.model.chr1.1480	NA		1	48435000	48440000	130	18	60	0		Ceased stage		0	0	0	0	0	0	0	0
evm.model.chr1.1480	NA		1	48480000	48485000	175	13	30	0.036		Ceased stage		0	0	0	0	0	0	0	0
evm.model.chr1.1480	NA		1	48480000	48485000	175	15	40	0.0017		Nur 1d		0	0	0	0	0	0	0	0
evm.model.chr1.1480	NA		1	48500000	48505000	195	14	36	0.0042		Nur 1d		0	0	0	0	0	0	0	0
evm.model.chr1.1480	NA		1	48510000	48515000	205	12	54	0		Ceased stage		0	0	0	0	0	0	0	0
evm.model.chr1.1480	NA		1	48515000	48520000	210	13	40	0.00033		Nur 1d		0	0	0	0	0	0	0	0
evm.model.chr1.1480	NA		1	48525000	48530000	220	11	44	2.7e-07		Ceased stage		0	0	0	0	0	0	0	0
evm.model.chr1.1480	NA		1	48530000	48535000	225	12	27	0.022		Nur 1d		0	0	0	0	0	0	0	0
evm.model.chr1.1480	NA		1	48570000	48575000	265	9	26	0.033		Ceased stage		0	0	0	0	0	0	0	0
evm.model.chr1.1480	NA		1	48595000	48600000	290	8.7	29	0.00072		Nur 1d		0	0	0	0	0	0	0	0
evm.model.chr1.1480	NA		1	48600000	48605000	295	8.5	25	0.0091		Nur 1d		0	0	0	0	0	0	0	0
evm.model.chr1.1480	NA		1	48610000	48615000	305	7.8	25	0.026		Ceased stage		0	0	0	0	0	0	0	0
evm.model.chr1.1480	NA		1	48635000	48640000	330	7.5	32	0.0015		Nur 1d		0	0	0	0	0	0	0	0
evm.model.chr1.1480	NA		1	48655000	48660000	350	7	26	0.0028		Nur 1d		0	0	0	0	0	0	0	0
evm.model.chr1.1480	NA		1	48765000	48770000	460	6	25	0.0021		Nur 1d		0	0	0	0	0	0	0	0
evm.model.chr1.1480	NA		1	48780000	48785000	475	5.8	38	4.2e-09		Nur 1d		0	0	0	0	0	0	0	0
evm.model.chr1.1480	NA		1	48795000	48800000	490	5.7	22	0.015		Nur 1d		0	0	0	0	0	0	0	0
evm.model.chr1.1480	NA		1	48840000	48845000	535	4.9	34	1e-06		Ceased stage		0	0	0	0	0	0	0	0
evm.model.chr1.1480	NA		1	48870000	48875000	565	4.8	30	0.0013		Nur 1d		0	0	0	0	0	0	0	0
evm.model.chr1.1480	NA		1	48875000	48880000	570	4.9	43	1.9e-12		Nur 1d		0	0	0	0	0	0	0	0
evm.model.chr1.1480	NA		1	48945000	48950000	640	4.2	30	0.00064		Nur 1d		0	0	0	0	0	0	0	0
evm.model.chr1.1480	NA		1	49005000	49010000	700	3.9	27	0.003		Nur 1d		0	0	0	0	0	0	0	0
evm.model.chr1.1480	NA		1	49045000	49050000	740	3.9	21	0.0093		Nur 1d		0	0	0	0	0	0	0	0
evm.model.chr1.1480	NA		1	49075000	49080000	770	3.5	30	0.0004		Nur 1d		0	0	0	0	0	0	0	0
evm.model.chr1.1480	NA		1	49095000	49100000	790	3.5	32	0.0001		Nur 1d		0	0	0	0	0	0	0	0
evm.model.chr1.1480	NA		1	49115000	49120000	810	3.6	20	0.014		Nur 1d		0	0	0	0	0	0	0	0
evm.model.chr1.1480	NA		1	49190000	49195000	885	3.3	45	1.6e-14		Nur 1d		0	0	0	0	0	0	0	0
evm.model.chr1.1480	NA		1	49200000	49205000	895	3.3	22	0.0025		Nur 1d		0	0	0	0	0	0	0	0
evm.model.chr1.1480	NA		1	49215000	49220000	910	3.2	22	0.0028		Nur 1d		0	0	0	0	0	0	0	0
evm.model.chr1.1480	NA		1	49440000	49445000	1135	2.4	26	0.0026		Nur 1d		0	0	0	0	0	0	0	0
evm.model.chr1.1480	NA		1	49450000	49455000	1145	2.4	27	0.0015		Nur 1d		0	0	0	0	0	0	0	0
evm.model.chr1.1480	NA		1	49455000	49460000	1150	2.4	22	0.0044		Ceased stage		0	0	0	0	0	0	0	0
evm.model.chr1.1480	NA		1	49490000	49495000	1185	2.3	33	3.2e-05		Nur 1d		0	0	0	0	0	0	0	0
evm.model.chr1.1480	NA		1	49515000	49520000	1210	2.3	27	0.0016		Nur 1d		0	0	0	0	0	0	0	0
evm.model.chr1.1480	NA		1	49620000	49625000	1315	2.3	20	0.005		Nur 1d		0	0	0	0	0	0	0	0
evm.model.chr1.1480	NA		1	49660000	49665000	1355	2.2	18	0.019		Nur 1d		0	0	0	0	0	0	0	0
evm.model.chr1.1480	NA		1	49700000	49705000	1395	2.2	17	0.031		Nur 1d		0	0	0	0	0	0	0	0
evm.model.chr1.1480	NA		1	49830000	49835000	1525	1.8	39	1.6e-07		Nur 1d		0	0	0	0	0	0	0	0
evm.model.chr1.1480	NA		1	49855000	49860000	1550	2	50	0		Nur 1d		0	0	0	0	0	0	0	0
evm.model.chr1.1480	NA		1	49900000	49905000	1595	1.9	20	0.0032		Nur 1d		0	0	0	0	0	0	0	0
evm.model.chr1.1480	NA		1	49925000	49930000	1620	1.9	35	1.1e-09		Nur 1d		0	0	0	0	0	0	0	0
evm.model.chr1.1480	NA		1	49940000	49945000	1635	1.9	16	0.046		Nur 1d		0	0	0	0	0	0	0	0
evm.model.chr1.1480	NA		1	49985000	49990000	1680	1.8	23	0.00043		Nur 1d		0	0	0	0	0	0	0	0
evm.model.chr1.1480	NA		1	49995000	50000000	1690	1.7	33	1.3e-05		Nur 1d		0	0	0	0	0	0	0	0
evm.model.chr1.1480	NA		1	50135000	50140000	1830	1.5	20	0.014		Ceased stage		0	0	0	0	0	0	0	0
evm.model.chr1.1480	NA		1	50155000	50160000	1850	1.7	18	0.011		Nur 1d		0	0	0	0	0	0	0	0
evm.model.chr1.1480	NA		1	50190000	50195000	1885	1.7	25	8.2e-05		Nur 1d		0	0	0	0	0	0	0	0
evm.model.chr1.1480	NA		1	50230000	50235000	1925	1.5	28	1.7e-05		Ceased stage		0	0	0	0	0	0	0	0
evm.model.chr1.1480	NA		1	50260000	50265000	1955	1.6	28	1.9e-06		Nur 1d		0	0	0	0	0	0	0	0
evm.model.chr1.1480	NA		1	50300000	50305000	1995	1.6	21	0.0013		Nur 1d		0	0	0	0	0	0	0	0
evm.model.chr1.1480	NA		1	50360000	50365000	2055	1.6	33	1.4e-08		Nur 1d		0	0	0	0	0	0	0	0
evm.model.chr1.1480	NA		1	50380000	50385000	2075	1.5	20	0.015		Ceased stage		0	0	0	0	0	0	0	0
evm.model.chr1.1480	NA		1	50415000	50420000	2110	1.5	34	1.7e-09		Nur 1d		0	0	0	0	0	0	0	0
evm.model.chr1.1480	NA		1	50480000	50485000	2175	1.5	35	6e-10		Nur 1d		0	0	0	0	0	0	0	0
evm.model.chr1.1480	NA		1	50535000	50540000	2230	1.5	43	0		Nur 1d		0	0	0	0	0	0	0	0
evm.model.chr1.1480	NA		1	50565000	50570000	2260	1.5	18	0.012		Nur 1d		0	0	0	0	0	0	0	0
evm.model.chr1.1480	NA		1	50735000	50740000	2430	1.4	17	0.022		Nur 1d		0	0	0	0	0	0	0	0
evm.model.chr1.1480	NA		1	50780000	50785000	2475	1.4	45	0		Nur 1d		0	0	0	0	0	0	0	0
evm.model.chr1.1480	NA		1	51450000	51455000	3145	1.2	16	0.04		Nur 1d		0	0	0	0	0	0	0	0
evm.model.chr1.1480	NA		1	53020000	53025000	4715	0.8	35	2.2e-10		Nur 1d		0	0	0	0	0	0	0	0
evm.model.chr1.1480	NA		1	53045000	53050000	4740	0.8	21	0.0012		Nur 1d		0	0	0	0	0	0	0	0
evm.model.chr1.1480	NA		1	53130000	53135000	4825	0.79	31	6.9e-08		Nur 1d		0	0	0	0	0	0	0	0
evm.model.chr1.1480	NA		1	53240000	53245000	4935	0.77	54	0		Nur 1d		0	0	0	0	0	0	0	0
evm.model.chr1.1480	NA		1	53300000	53305000	4995	0.76	28	1.1e-06		Nur 1d		0	0	0	0	0	0	0	0
evm.model.chr1.1480	NA		1	53325000	53330000	5020	0	22	0.00094		Ceased stage		0	0	0	0	0	0	0	0
evm.model.chr1.1480	NA		1	53495000	53500000	5190	0	37	1.4e-11		Nur 1d		0	0	0	0	0	0	0	0
evm.model.chr1.1480	NA		1	53545000	53550000	5240	0	20	0.00089		Nur 1d		0	0	0	0	0	0	0	0
evm.model.chr1.1480	NA		1	53635000	53640000	5330	0	22	0.0002		Nur 1d		0	0	0	0	0	0	0	0
evm.model.chr1.1480	NA		1	53825000	53830000	5520	0	19	0.0028		Nur 1d		0	0	0	0	0	0	0	0
evm.model.chr1.1480	NA		1	53855000	53860000	5550	0	56	0		Nur 1d		0	0	0	0	0	0	0	0
evm.model.chr1.1480	NA		1	53905000	53910000	5600	0	29	1.2e-07		Nur 1d		0	0	0	0	0	0	0	0
evm.model.chr1.1480	NA		1	56785000	56790000	8480	0	28	7.9e-07		Nur 1d		0	0	0	0	0	0	0	0
evm.model.chr1.1480	NA		1	57390000	57395000	9085	0	44	0		Nur 1d		0	0	0	0	0	0	0	0
evm.model.chr1.1481	SLC35F2		1	48455000	48460000	140	17	38	0.014		Ceased stage		0	0	0	0	0	0	0	0
evm.model.chr1.1481	SLC35F2		1	48455000	48460000	140	20	44	0.00047		Nur 1d		0	0	0	0	0	0	0	0
evm.model.chr1.1481	SLC35F2		1	48465000	48470000	150	16	35	0.045		Ceased stage		0	0	0	0	0	0	0	0
evm.model.chr1.1481	SLC35F2		1	48465000	48470000	150	18	48	0.0013		Nur 1d		0	0	0	0	0	0	0	0
evm.model.chr1.1481	SLC35F2		1	48470000	48475000	155	15	36	0.014		Ceased stage		0	0	0	0	0	0	0	0
evm.model.chr1.1481	SLC35F2		1	48470000	48475000	155	18	38	0.025		Nur 1d		0	0	0	0	0	0	0	0
evm.model.chr1.1481	SLC35F2		1	48480000	48485000	165	14	35	0.024		Ceased stage		0	0	0	0	0	0	0	0
evm.model.chr1.1484	NA		1	47540000	47545000	-910	2.7	25	0.0028		Nur 1d		0	0	0	0	0	0	0	0
evm.model.chr1.1484	NA		1	48290000	48295000	-160	17	40	0.0023		Nur 1d		0	0	0	0	0	0	0	0
evm.model.chr1.1484	NA		1	48295000	48300000	-155	18	36	0.049		Nur 1d		0	0	0	0	0	0	0	0
evm.model.chr1.1484	NA		1	48320000	48325000	-130	18	46	0.00031		Ceased stage		0	0	0	0	0	0	0	0
evm.model.chr1.1484	NA		1	48320000	48325000	-130	21	41	0.02		Nur 1d		0	0	0	0	0	0	0	0
evm.model.chr1.1484	NA		1	48325000	48330000	-125	19	49	1.2e-06		Ceased stage		0	0	0	0	0	0	0	0
evm.model.chr1.1484	NA		1	48325000	48330000	-125	22	56	1.7e-08		Nur 1d		0	0	0	0	0	0	0	0
evm.model.chr1.1484	NA		1	48330000	48335000	-120	19	41	0.0055		Ceased stage		0	0	0	0	0	0	0	0
evm.model.chr1.1484	NA		1	48330000	48335000	-120	24	44	0.0088		Nur 1d		0	0	0	0	0	0	0	0
evm.model.chr1.1484	NA		1	48335000	48340000	-115	25	43	0.049		Nur 1d		0	0	0	0	0	0	0	0
evm.model.chr1.1484	NA		1	48395000	48400000	-55	41	60	0.028		Nur 1d		0	0	0	0	0	0	0	0
evm.model.chr1.1484	NA		1	48400000	48405000	-50	45	67	0.0028		Nur 1d		0	0	0	0	0	0	0	0
evm.model.chr1.1486	ALKBH8		1	48210000	48215000	-250	10	31	0.0069		Nur 1d		0	0	0	0	0	0	0	0
evm.model.chr1.1486	ALKBH8		1	48285000	48290000	-175	15	46	0.00024		Nur 1d		0	0	0	0	0	0	0	0
evm.model.chr1.1486	ALKBH8		1	48295000	48300000	-165	14	37	0.0014		Ceased stage		0	0	0	0	0	0	0	0
evm.model.chr1.1486	ALKBH8		1	48295000	48300000	-165	16	43	0.0045		Nur 1d		0	0	0	0	0	0	0	0
evm.model.chr1.1486	ALKBH8		1	48300000	48305000	-160	17	44	0.0039		Nur 1d		0	0	0	0	0	0	0	0
evm.model.chr1.1486	ALKBH8		1	48310000	48315000	-150	18	59	2.1e-13		Nur 1d		0	0	0	0	0	0	0	0
evm.model.chr1.1486	ALKBH8		1	48320000	48325000	-140	17	45	0.00024		Ceased stage		0	0	0	0	0	0	0	0
evm.model.chr1.1486	ALKBH8		1	48320000	48325000	-140	20	59	1.5e-12		Nur 1d		0	0	0	0	0	0	0	0
evm.model.chr1.1486	ALKBH8		1	48325000	48330000	-135	17	59	0		Ceased stage		0	0	0	0	0	0	0	0
evm.model.chr1.1486	ALKBH8		1	48325000	48330000	-135	21	78	0		Nur 1d		0	0	0	0	0	0	0	0
evm.model.chr1.1486	ALKBH8		1	48330000	48335000	-130	18	57	1.8e-09		Ceased stage		0	0	0	0	0	0	0	0
evm.model.chr1.1486	ALKBH8		1	48330000	48335000	-130	21	61	1.4e-07		Nur 1d		0	0	0	0	0	0	0	0
evm.model.chr1.1486	ALKBH8		1	48335000	48340000	-125	22	43	0.0046		Nur 1d		0	0	0	0	0	0	0	0
evm.model.chr1.1486	ALKBH8		1	48340000	48345000	-120	24	49	0.0098		Nur 1d		0	0	0	0	0	0	0	0
evm.model.chr1.1486	ALKBH8		1	48345000	48350000	-115	20	41	0.005		Ceased stage		0	0	0	0	0	0	0	0
evm.model.chr1.1486	ALKBH8		1	48345000	48350000	-115	25	45	0.0097		Nur 1d		0	0	0	0	0	0	0	0
evm.model.chr1.1486	ALKBH8		1	48920000	48925000	460	5.7	24	0.04		Ceased stage		0	0	0	0	0	0	0	0
evm.model.chr1.1489	NA		1	48920000	48925000	385	6.9	34	0.012		Nur 1d		0	0	0	0	0	0	0	0
evm.model.chr1.1490	CWF19L2		1	48920000	48925000	385	6.9	34	0.012		Nur 1d		0	0	0	0	0	0	0	0
evm.model.chr1.1496	GUCY1A2		1	48560000	48565000	-170	15	37	0.0029		Ceased stage		0	0	0	0	0	0	0	0
evm.model.chr1.1496	GUCY1A2		1	48920000	48925000	190	15	40	0.00047		Ceased stage		0	0	0	0	0	0	0	0
evm.model.chr1.1519	NA		1	48920000	48925000	-580	5.6	36	3.9e-06		Ceased stage		0	0	0	0	0	0	0	0
evm.model.chr1.1529	PDGFD		1	48920000	48925000	-945	4.6	38	1.3e-08		Ceased stage		0	0	0	0	0	0	0	0
evm.model.chr1.1529	PDGFD		1	49710000	49715000	-155	18	38	0.018		Ceased stage		0	0	0	0	0	0	0	0
evm.model.chr1.1529	PDGFD		1	49935000	49940000	70	36	54	0.031		Ceased stage		0	0	0	0	0	0	0	0
evm.model.chr1.1529	PDGFD		1	49940000	49945000	75	34	57	0.0012		Ceased stage		0	0	0	0	0	0	0	0
evm.model.chr1.1529	PDGFD		1	49945000	49950000	80	32	61	3.6e-05		Ceased stage		0	0	0	0	0	0	0	0
evm.model.chr1.1529	PDGFD		1	49945000	49950000	80	35	68	2e-06		Nur 1d		0	0	0	0	0	0	0	0
evm.model.chr1.1529	PDGFD		1	49950000	49955000	85	31	52	0.0049		Ceased stage		0	0	0	0	0	0	0	0
evm.model.chr1.1529	PDGFD		1	49950000	49955000	85	34	55	0.013		Nur 1d		0	0	0	0	0	0	0	0
evm.model.chr1.1529	PDGFD		1	49955000	49960000	90	29	55	0.00011		Ceased stage		0	0	0	0	0	0	0	0
evm.model.chr1.1529	PDGFD		1	49960000	49965000	95	28	56	3.6e-05		Ceased stage		0	0	0	0	0	0	0	0
evm.model.chr1.1529	PDGFD		1	49970000	49975000	105	26	49	0.0013		Ceased stage		0	0	0	0	0	0	0	0
evm.model.chr1.1529	PDGFD		1	49975000	49980000	110	25	46	0.0056		Ceased stage		0	0	0	0	0	0	0	0
evm.model.chr1.1529	PDGFD		1	49995000	50000000	130	21	40	0.032		Ceased stage		0	0	0	0	0	0	0	0
evm.model.chr1.1529	PDGFD		1	50170000	50175000	305	11	31	0.011		Ceased stage		0	0	0	0	0	0	0	0
evm.model.chr1.1539	NA		1	50385000	50390000	-60	42	69	3.4e-05		Ceased stage		0	0	0	0	0	0	0	0
evm.model.chr1.1540	MMP27		1	50370000	50375000	-105	26	46	0.026		Nur 1d		0	0	0	0	0	0	0	0
evm.model.chr1.1540	MMP27		1	50375000	50380000	-100	26	46	0.049		Ceased stage		0	0	0	0	0	0	0	0
evm.model.chr1.1540	MMP27		1	50385000	50390000	-90	30	52	0.0063		Nur 1d		0	0	0	0	0	0	0	0
evm.model.chr1.1540	MMP27		1	50400000	50405000	-75	34	58	0.0012		Ceased stage		0	0	0	0	0	0	0	0
evm.model.chr1.1540	MMP27		1	50415000	50420000	-60	42	72	0.041		Ceased stage		0	0	0	0	0	0	0	0
evm.model.chr1.1540	MMP27		1	50420000	50425000	-55	47	74	0.00014		Nur 1d		0	0	0	0	0	0	0	0
evm.model.chr1.1544	YAP1		1	50565000	50570000	-165	17	42	9.7e-05		Nur 1d		0	0	0	0	0	0	0	0
evm.model.chr1.1544	YAP1		1	50570000	50575000	-160	18	46	0.045		Nur 1d		0	0	0	0	0	0	0	0
evm.model.chr1.1544	YAP1		1	50575000	50580000	-155	18	41	0.00058		Nur 1d		0	0	0	0	0	0	0	0
evm.model.chr1.1544	YAP1		1	50585000	50590000	-145	19	49	0.0068		Ceased stage		0	0	0	0	0	0	0	0
evm.model.chr1.1544	YAP1		1	50585000	50590000	-145	19	39	0.012		Nur 1d		0	0	0	0	0	0	0	0
evm.model.chr1.1544	YAP1		1	50590000	50595000	-140	20	39	0.019		Ceased stage		0	0	0	0	0	0	0	0
evm.model.chr1.1544	YAP1		1	50590000	50595000	-140	20	48	5.2e-06		Nur 1d		0	0	0	0	0	0	0	0
evm.model.chr1.1544	YAP1		1	50595000	50600000	-135	20	48	0.017		Ceased stage		0	0	0	0	0	0	0	0
evm.model.chr1.1544	YAP1		1	50595000	50600000	-135	21	52	0.013		Nur 1d		0	0	0	0	0	0	0	0
evm.model.chr1.1544	YAP1		1	50600000	50605000	-130	21	58	0.00014		Ceased stage		0	0	0	0	0	0	0	0
evm.model.chr1.1544	YAP1		1	50600000	50605000	-130	21	62	0.00026		Nur 1d		0	0	0	0	0	0	0	0
evm.model.chr1.1544	YAP1		1	50605000	50610000	-125	22	51	0.0098		Ceased stage		0	0	0	0	0	0	0	0
evm.model.chr1.1544	YAP1		1	50605000	50610000	-125	22	50	5.2e-06		Nur 1d		0	0	0	0	0	0	0	0
evm.model.chr1.1544	YAP1		1	50610000	50615000	-120	23	55	0.0022		Ceased stage		0	0	0	0	0	0	0	0
evm.model.chr1.1544	YAP1		1	50610000	50615000	-120	23	59	0.0021		Nur 1d		0	0	0	0	0	0	0	0
evm.model.chr1.1544	YAP1		1	50615000	50620000	-115	23	50	0.036		Ceased stage		0	0	0	0	0	0	0	0
evm.model.chr1.1544	YAP1		1	50615000	50620000	-115	24	53	0.045		Nur 1d		0	0	0	0	0	0	0	0
evm.model.chr1.1544	YAP1		1	50620000	50625000	-110	24	58	0.0013		Ceased stage		0	0	0	0	0	0	0	0
evm.model.chr1.1544	YAP1		1	50620000	50625000	-110	25	70	0		Nur 1d		0	0	0	0	0	0	0	0
evm.model.chr1.1544	YAP1		1	50625000	50630000	-105	25	56	0.0042		Ceased stage		0	0	0	0	0	0	0	0
evm.model.chr1.1544	YAP1		1	50625000	50630000	-105	26	74	0		Nur 1d		0	0	0	0	0	0	0	0
evm.model.chr1.1544	YAP1		1	50630000	50635000	-100	26	70	0		Ceased stage		0	0	0	0	0	0	0	0
evm.model.chr1.1544	YAP1		1	50630000	50635000	-100	27	83	0		Nur 1d		0	0	0	0	0	0	0	0
evm.model.chr1.1544	YAP1		1	50635000	50640000	-95	28	62	0.00086		Ceased stage		0	0	0	0	0	0	0	0
evm.model.chr1.1544	YAP1		1	50635000	50640000	-95	28	100	0		Nur 1d		0	0	0	0	0	0	0	0
evm.model.chr1.1544	YAP1		1	50640000	50645000	-90	30	70	0.0003		Nur 1d		0	0	0	0	0	0	0	0
evm.model.chr1.1544	YAP1		1	50645000	50650000	-85	31	71	1.5e-05		Ceased stage		0	0	0	0	0	0	0	0
evm.model.chr1.1544	YAP1		1	50645000	50650000	-85	31	110	0		Nur 1d		0	0	0	0	0	0	0	0
evm.model.chr1.1544	YAP1		1	50650000	50655000	-80	32	77	0		Ceased stage		0	0	0	0	0	0	0	0
evm.model.chr1.1544	YAP1		1	50650000	50655000	-80	33	97	0		Nur 1d		0	0	0	0	0	0	0	0
evm.model.chr1.1544	YAP1		1	50655000	50660000	-75	34	52	0.035		Ceased stage		0	0	0	0	0	0	0	0
evm.model.chr1.1544	YAP1		1	50655000	50660000	-75	35	76	0.00026		Nur 1d		0	0	0	0	0	0	0	0
evm.model.chr1.1544	YAP1		1	50660000	50665000	-70	36	62	8.9e-05		Ceased stage		0	0	0	0	0	0	0	0
evm.model.chr1.1544	YAP1		1	50660000	50665000	-70	38	76	0.00053		Nur 1d		0	0	0	0	0	0	0	0
evm.model.chr1.1544	YAP1		1	50665000	50670000	-65	39	62	0.00052		Ceased stage		0	0	0	0	0	0	0	0
evm.model.chr1.1544	YAP1		1	50665000	50670000	-65	40	67	1.8e-05		Nur 1d		0	0	0	0	0	0	0	0
evm.model.chr1.1544	YAP1		1	50670000	50675000	-60	42	83	3.3e-13		Ceased stage		0	0	0	0	0	0	0	0
evm.model.chr1.1544	YAP1		1	50670000	50675000	-60	43	96	0		Nur 1d		0	0	0	0	0	0	0	0
evm.model.chr1.1544	YAP1		1	50675000	50680000	-55	45	70	0.00012		Ceased stage		0	0	0	0	0	0	0	0
evm.model.chr1.1544	YAP1		1	50675000	50680000	-55	47	91	0		Nur 1d		0	0	0	0	0	0	0	0
evm.model.chr1.1544	YAP1		1	50680000	50685000	-50	49	73	0.00029		Ceased stage		0	0	0	0	0	0	0	0
evm.model.chr1.1544	YAP1		1	50680000	50685000	-50	51	89	0.00076		Nur 1d		0	0	0	0	0	0	0	0
evm.model.chr1.1544	YAP1		1	50685000	50690000	-45	54	73	0.019		Ceased stage		0	0	0	0	0	0	0	0
evm.model.chr1.1544	YAP1		1	50685000	50690000	-45	56	89	0.0083		Nur 1d		0	0	0	0	0	0	0	0
evm.model.chr1.1545	CFAP300		1	50565000	50570000	-190	15	35	0.02		Ceased stage		0	0	0	0	0	0	0	0
evm.model.chr1.1545	CFAP300		1	50565000	50570000	-190	15	37	0.0025		Nur 1d		0	0	0	0	0	0	0	0
evm.model.chr1.1545	CFAP300		1	50570000	50575000	-185	15	41	0.00013		Nur 1d		0	0	0	0	0	0	0	0
evm.model.chr1.1545	CFAP300		1	50585000	50590000	-170	17	40	0.0013		Ceased stage		0	0	0	0	0	0	0	0
evm.model.chr1.1545	CFAP300		1	50590000	50595000	-165	17	39	0.0042		Nur 1d		0	0	0	0	0	0	0	0
evm.model.chr1.1545	CFAP300		1	50595000	50600000	-160	18	39	0.0046		Nur 1d		0	0	0	0	0	0	0	0
evm.model.chr1.1545	CFAP300		1	50600000	50605000	-155	18	41	0.0025		Ceased stage		0	0	0	0	0	0	0	0
evm.model.chr1.1545	CFAP300		1	50600000	50605000	-155	18	43	0.00042		Nur 1d		0	0	0	0	0	0	0	0
evm.model.chr1.1545	CFAP300		1	50605000	50610000	-150	19	44	0.00014		Nur 1d		0	0	0	0	0	0	0	0
evm.model.chr1.1545	CFAP300		1	50615000	50620000	-140	20	41	0.0081		Ceased stage		0	0	0	0	0	0	0	0
evm.model.chr1.1545	CFAP300		1	50615000	50620000	-140	20	48	1.5e-05		Nur 1d		0	0	0	0	0	0	0	0
evm.model.chr1.1545	CFAP300		1	50620000	50625000	-135	20	54	0.0024		Ceased stage		0	0	0	0	0	0	0	0
evm.model.chr1.1545	CFAP300		1	50620000	50625000	-135	21	50	7.6e-06		Nur 1d		0	0	0	0	0	0	0	0
evm.model.chr1.1545	CFAP300		1	50625000	50630000	-130	21	47	0.00016		Ceased stage		0	0	0	0	0	0	0	0
evm.model.chr1.1545	CFAP300		1	50625000	50630000	-130	21	48	5.3e-05		Nur 1d		0	0	0	0	0	0	0	0
evm.model.chr1.1545	CFAP300		1	50630000	50635000	-125	22	56	0.0016		Ceased stage		0	0	0	0	0	0	0	0
evm.model.chr1.1545	CFAP300		1	50630000	50635000	-125	22	59	0.0095		Nur 1d		0	0	0	0	0	0	0	0
evm.model.chr1.1545	CFAP300		1	50635000	50640000	-120	23	42	0.027		Ceased stage		0	0	0	0	0	0	0	0
evm.model.chr1.1545	CFAP300		1	50635000	50640000	-120	23	57	0.026		Nur 1d		0	0	0	0	0	0	0	0
evm.model.chr1.1545	CFAP300		1	50640000	50645000	-115	23	52	0.027		Ceased stage		0	0	0	0	0	0	0	0
evm.model.chr1.1545	CFAP300		1	50640000	50645000	-115	24	45	0.0057		Nur 1d		0	0	0	0	0	0	0	0
evm.model.chr1.1545	CFAP300		1	50645000	50650000	-110	24	52	0.037		Ceased stage		0	0	0	0	0	0	0	0
evm.model.chr1.1545	CFAP300		1	50645000	50650000	-110	25	61	0.0095		Nur 1d		0	0	0	0	0	0	0	0
evm.model.chr1.1545	CFAP300		1	50650000	50655000	-105	25	54	0.033		Ceased stage		0	0	0	0	0	0	0	0
evm.model.chr1.1545	CFAP300		1	50650000	50655000	-105	26	52	0.0001		Nur 1d		0	0	0	0	0	0	0	0
evm.model.chr1.1545	CFAP300		1	50660000	50665000	-95	28	53	0.00016		Ceased stage		0	0	0	0	0	0	0	0
evm.model.chr1.1545	CFAP300		1	50670000	50675000	-85	31	50	0.03		Nur 1d		0	0	0	0	0	0	0	0
evm.model.chr1.1545	CFAP300		1	50690000	50695000	-65	39	59	0.013		Ceased stage		0	0	0	0	0	0	0	0
evm.model.chr1.1545	CFAP300		1	50705000	50710000	-50	51	72	0.0057		Nur 1d		0	0	0	0	0	0	0	0
evm.model.chr1.1547	CEP126		1	50500000	50505000	-305	9.9	31	0.037		Ceased stage		0	0	0	0	0	0	0	0
evm.model.chr1.1547	CEP126		1	50625000	50630000	-180	16	43	0.00047		Nur 1d		0	0	0	0	0	0	0	0
evm.model.chr1.1547	CEP126		1	50635000	50640000	-170	17	40	0.0066		Nur 1d		0	0	0	0	0	0	0	0
evm.model.chr1.1547	CEP126		1	50750000	50755000	-55	47	69	0.011		Nur 1d		0	0	0	0	0	0	0	0
evm.model.chr1.1549	ANGPTL5		1	50945000	50950000	125	22	53	0.013		Ceased stage		0	0	0	0	0	0	0	0
evm.model.chr1.1549	ANGPTL5		1	51125000	51130000	305	9.9	33	0.0031		Ceased stage		0	0	0	0	0	0	0	0
evm.model.chr1.1549	ANGPTL5		1	51145000	51150000	325	7.7	30	0.016		Nur 1d		0	0	0	0	0	0	0	0
evm.model.chr1.1549	ANGPTL5		1	51255000	51260000	435	6.6	32	0.0013		Nur 1d		0	0	0	0	0	0	0	0
evm.model.chr1.1567	TRPC6		1	51145000	51150000	110	25	64	0.0013		Nur 1d		0	0	0	0	0	0	0	0
evm.model.chr1.1571	NA		1	51455000	51460000	160	18	43	0.00047		Ceased stage		0	0	0	0	0	0	0	0
evm.model.chr1.1571	NA		1	51460000	51465000	165	17	37	0.039		Nur 1d		0	0	0	0	0	0	0	0
evm.model.chr1.1571	NA		1	51465000	51470000	170	17	56	0.0024		Nur 1d		0	0	0	0	0	0	0	0
evm.model.chr1.1571	NA		1	51470000	51475000	175	16	36	0.047		Ceased stage		0	0	0	0	0	0	0	0
evm.model.chr1.1571	NA		1	51470000	51475000	175	16	48	6.7e-07		Nur 1d		0	0	0	0	0	0	0	0
evm.model.chr1.1571	NA		1	51475000	51480000	180	16	37	0.015		Ceased stage		0	0	0	0	0	0	0	0
evm.model.chr1.1571	NA		1	51475000	51480000	180	16	41	0.00092		Nur 1d		0	0	0	0	0	0	0	0
evm.model.chr1.1571	NA		1	51480000	51485000	185	15	43	0.048		Ceased stage		0	0	0	0	0	0	0	0
evm.model.chr1.1571	NA		1	51485000	51490000	190	11	34	0.004		Nur 1d		0	0	0	0	0	0	0	0
evm.model.chr1.1620	CCDC82		1	53060000	53065000	180	18	39	0.021		Ceased stage		0	0	0	0	0	0	0	0
evm.model.chr1.1620	CCDC82		1	53065000	53070000	185	18	43	0.001		Ceased stage		0	0	0	0	0	0	0	0
evm.model.chr1.1620	CCDC82		1	53065000	53070000	185	18	38	0.03		Nur 1d		0	0	0	0	0	0	0	0
evm.model.chr1.1620	CCDC82		1	53070000	53075000	190	17	40	0.0048		Ceased stage		0	0	0	0	0	0	0	0
evm.model.chr1.1620	CCDC82		1	53070000	53075000	190	18	46	0.022		Nur 1d		0	0	0	0	0	0	0	0
evm.model.chr1.1620	CCDC82		1	53075000	53080000	195	17	62	2.5e-06		Nur 1d		0	0	0	0	0	0	0	0
evm.model.chr1.1620	CCDC82		1	53080000	53085000	200	16	61	1.1e-08		Ceased stage		0	0	0	0	0	0	0	0
evm.model.chr1.1620	CCDC82		1	53080000	53085000	200	17	76	0		Nur 1d		0	0	0	0	0	0	0	0
evm.model.chr1.1620	CCDC82		1	53085000	53090000	205	16	61	3e-13		Ceased stage		0	0	0	0	0	0	0	0
evm.model.chr1.1620	CCDC82		1	53085000	53090000	205	16	68	0		Nur 1d		0	0	0	0	0	0	0	0
evm.model.chr1.1620	CCDC82		1	53090000	53095000	210	16	58	6e-08		Ceased stage		0	0	0	0	0	0	0	0
evm.model.chr1.1620	CCDC82		1	53090000	53095000	210	16	59	2.4e-12		Nur 1d		0	0	0	0	0	0	0	0
evm.model.chr1.1620	CCDC82		1	53095000	53100000	215	15	51	1.9e-05		Ceased stage		0	0	0	0	0	0	0	0
evm.model.chr1.1620	CCDC82		1	53095000	53100000	215	15	52	0.00055		Nur 1d		0	0	0	0	0	0	0	0
evm.model.chr1.1620	CCDC82		1	53100000	53105000	220	15	45	0.017		Nur 1d		0	0	0	0	0	0	0	0
evm.model.chr1.1620	CCDC82		1	53105000	53110000	225	14	43	0.0017		Ceased stage		0	0	0	0	0	0	0	0
evm.model.chr1.1620	CCDC82		1	53105000	53110000	225	15	44	0.018		Nur 1d		0	0	0	0	0	0	0	0
evm.model.chr1.1620	CCDC82		1	53110000	53115000	230	14	38	0.0013		Nur 1d		0	0	0	0	0	0	0	0
evm.model.chr1.1620	CCDC82		1	53115000	53120000	235	14	46	0.00028		Ceased stage		0	0	0	0	0	0	0	0
evm.model.chr1.1620	CCDC82		1	53115000	53120000	235	14	33	0.044		Nur 1d		0	0	0	0	0	0	0	0
evm.model.chr1.1620	CCDC82		1	53120000	53125000	240	13	39	0.0005		Ceased stage		0	0	0	0	0	0	0	0
evm.model.chr1.1620	CCDC82		1	53120000	53125000	240	13	35	0.0081		Nur 1d		0	0	0	0	0	0	0	0
evm.model.chr1.1620	CCDC82		1	53155000	53160000	275	12	36	0.0014		Ceased stage		0	0	0	0	0	0	0	0
evm.model.chr1.1620	CCDC82		1	53155000	53160000	275	11	31	0.044		Nur 1d		0	0	0	0	0	0	0	0
evm.model.chr1.1620	CCDC82		1	53160000	53165000	280	11	31	0.037		Ceased stage		0	0	0	0	0	0	0	0
evm.model.chr1.1620	CCDC82		1	53160000	53165000	280	11	39	0.00011		Nur 1d		0	0	0	0	0	0	0	0
evm.model.chr1.1620	CCDC82		1	53165000	53170000	285	11	34	0.0038		Ceased stage		0	0	0	0	0	0	0	0
evm.model.chr1.1620	CCDC82		1	53175000	53180000	295	11	36	0.0005		Ceased stage		0	0	0	0	0	0	0	0
evm.model.chr1.1620	CCDC82		1	53180000	53185000	300	10	36	0.00041		Nur 1d		0	0	0	0	0	0	0	0
evm.model.chr1.1620	CCDC82		1	53185000	53190000	305	10	31	0.016		Ceased stage		0	0	0	0	0	0	0	0
evm.model.chr1.1620	CCDC82		1	53200000	53205000	320	9.9	58	0		Ceased stage		0	0	0	0	0	0	0	0
evm.model.chr1.1620	CCDC82		1	53200000	53205000	320	9.5	42	0.0045		Nur 1d		0	0	0	0	0	0	0	0
evm.model.chr1.1620	CCDC82		1	53205000	53210000	325	9.7	40	0.00082		Ceased stage		0	0	0	0	0	0	0	0
evm.model.chr1.1620	CCDC82		1	53205000	53210000	325	9.4	32	0.0048		Nur 1d		0	0	0	0	0	0	0	0
evm.model.chr1.1620	CCDC82		1	53210000	53215000	330	9.5	51	1.7e-07		Ceased stage		0	0	0	0	0	0	0	0
evm.model.chr1.1620	CCDC82		1	53210000	53215000	330	9.2	40	0.011		Nur 1d		0	0	0	0	0	0	0	0
evm.model.chr1.1620	CCDC82		1	53215000	53220000	335	9.4	45	2e-05		Ceased stage		0	0	0	0	0	0	0	0
evm.model.chr1.1620	CCDC82		1	53215000	53220000	335	9	38	0.019		Nur 1d		0	0	0	0	0	0	0	0
evm.model.chr1.1620	CCDC82		1	53220000	53225000	340	9.2	29	0.027		Ceased stage		0	0	0	0	0	0	0	0
evm.model.chr1.1620	CCDC82		1	53220000	53225000	340	8.9	38	0.02		Nur 1d		0	0	0	0	0	0	0	0
evm.model.chr1.1620	CCDC82		1	53230000	53235000	350	8.9	34	0.0006		Ceased stage		0	0	0	0	0	0	0	0
evm.model.chr1.1620	CCDC82		1	53235000	53240000	355	8.8	30	0.016		Ceased stage		0	0	0	0	0	0	0	0
evm.model.chr1.1620	CCDC82		1	53235000	53240000	355	8.4	34	0.00044		Nur 1d		0	0	0	0	0	0	0	0
evm.model.chr1.1620	CCDC82		1	53240000	53245000	360	8.3	28	0.029		Nur 1d		0	0	0	0	0	0	0	0
evm.model.chr1.1620	CCDC82		1	53250000	53255000	370	8.4	28	0.027		Ceased stage		0	0	0	0	0	0	0	0
evm.model.chr1.1620	CCDC82		1	53255000	53260000	375	8.3	31	0.0046		Ceased stage		0	0	0	0	0	0	0	0
evm.model.chr1.1620	CCDC82		1	53255000	53260000	375	7.9	39	0.011		Nur 1d		0	0	0	0	0	0	0	0
evm.model.chr1.1620	CCDC82		1	53260000	53265000	380	8.2	29	0.014		Ceased stage		0	0	0	0	0	0	0	0
evm.model.chr1.1621	NA		1	52950000	52955000	45	54	130	0		Ceased stage		0	0	0	0	0	0	0	0
evm.model.chr1.1621	NA		1	52955000	52960000	50	49	69	0.014		Ceased stage		0	0	0	0	0	0	0	0
evm.model.chr1.1621	NA		1	52960000	52965000	55	45	72	0.0025		Ceased stage		0	0	0	0	0	0	0	0
evm.model.chr1.1621	NA		1	52960000	52965000	55	46	69	0.0053		Nur 1d		0	0	0	0	0	0	0	0
evm.model.chr1.1621	NA		1	52965000	52970000	60	42	110	0		Ceased stage		0	0	0	0	0	0	0	0
evm.model.chr1.1621	NA		1	52965000	52970000	60	43	73	0.011		Nur 1d		0	0	0	0	0	0	0	0
evm.model.chr1.1621	NA		1	52970000	52975000	65	39	72	1.5e-07		Ceased stage		0	0	0	0	0	0	0	0
evm.model.chr1.1621	NA		1	52975000	52980000	70	36	69	2.2e-07		Ceased stage		0	0	0	0	0	0	0	0
evm.model.chr1.1621	NA		1	52975000	52980000	70	59	83	0.001		Nur 1d		0	0	0	0	0	0	0	0
evm.model.chr1.1621	NA		1	52980000	52985000	75	34	79	2.4e-09		Ceased stage		0	0	0	0	0	0	0	0
evm.model.chr1.1621	NA		1	52985000	52990000	80	45	73	0.0011		Ceased stage		0	0	0	0	0	0	0	0
evm.model.chr1.1621	NA		1	52990000	52995000	85	42	79	1.6e-09		Ceased stage		0	0	0	0	0	0	0	0
evm.model.chr1.1621	NA		1	52990000	52995000	85	46	67	0.018		Nur 1d		0	0	0	0	0	0	0	0
evm.model.chr1.1621	NA		1	52995000	53000000	90	39	74	1.7e-08		Ceased stage		0	0	0	0	0	0	0	0
evm.model.chr1.1621	NA		1	53000000	53005000	95	37	82	1.3e-09		Ceased stage		0	0	0	0	0	0	0	0
evm.model.chr1.1621	NA		1	53005000	53010000	100	35	74	2.2e-10		Ceased stage		0	0	0	0	0	0	0	0
[truncated: 98,095 more rows]
