# Supplementary material for: Spatio-temporal transcriptome dynamics coordinate rapid transition of core crop functions in ‘lactating’ pigeon
Source: PLoS Genet. 2023 Jun 8;19(6):e1010746. doi: 10.1371/journal.pgen.1010746 (PMC10249823; doi:10.1371/journal.pgen.1010746)
Supplement: S1 Data — (XLSX) [file pgen.1010746.s011.xlsx]

## Sheet: Fig 1B, Fig 2A (top)
Breeding stage	Relative crop weight (per 500g body weight)
Cease	2.0123
Cease	1.67297
Cease	1.82796
Cease	2.14461
Cease	1.77716
Cease	2.15311
Cease	1.73824
Cease	1.74419
Cease	1.69065
Cease	2.28516
Incub1	1.91176
Incub1	1.90019
Incub1	1.82432
Incub1	1.70045
Incub1	1.26072
Incub1	1.67002
Incub1	1.89655
Incub1	1.86047
Incub1	1.58153
Incub1	1.72655
Incub1	1.75676
Incub4	1.73461
Incub4	1.79069
Incub4	2.41636
Incub4	2.47627
Incub4	1.66741
Incub4	2.49404
Incub4	2.38342
Incub4	1.95489
Incub4	2.05821
Incub4	2.4581
Incub4	2.64946
Incub4	1.56716
Incub7	2.31547
Incub7	1.8027
Incub7	3.9406
Incub7	1.70337
Incub7	1.86492
Incub7	1.9889
Incub7	1.66045
Incub7	1.69307
Incub7	2.24206
Incub7	2.5885
Incub7	1.65468
Incub10	1.78851
Incub10	2.38889
Incub10	1.44068
Incub10	2.07048
Incub10	1.98913
Incub10	1.63347
Incub10	1.71111
Incub10	1.98459
Incub10	2.71689
Incub10	2.39796
Incub10	2.30599
Incub13	5.6381
Incub13	6.21176
Incub13	3.08052
Incub13	9.20991
Incub13	4.52381
Incub13	5.42299
Incub13	5.33543
Incub13	7.0155
Incub13	7.02083
Incub13	6.31004
Incub13	6.38298
Incub16	13.1699
Incub16	9.20213
Incub16	12.5684
Incub16	12.7971
Incub16	6.83735
Incub16	15.8998
Incub16	9.79478
Incub16	10.2293
Incub16	3.95833
Incub16	15.313
Nur1	15.8874
Nur1	14.0423
Nur1	20.9038
Nur1	16.0178
Nur1	10.172
Nur1	16.5313
Nur1	12.7586
Nur1	16.0714
Nur1	13.1068
Nur1	13.6933
Nur1	12.993
Nur1	14.8803
Nur4	13.4881
Nur4	11.0343
Nur4	21.5018
Nur4	10.8208
Nur4	11.9693
Nur4	8.42752
Nur4	10.3505
Nur4	15.5627
Nur4	16.6995
Nur4	12.223
Nur4	14.0759
Nur4	10.9147
Nur7	9.63048
Nur7	9.40098
Nur7	13.3017
Nur7	12.3239
Nur7	10.1392
Nur7	19.1304
Nur7	11.0169
Nur7	15.6908
Nur7	10.523
Nur7	10.1247
Nur7	10.6814
Nur7	12.711
Nur10	7.6442
Nur10	5.9089
Nur10	8.73016
Nur10	4.62822
Nur10	6.74681
Nur10	6.0464
Nur10	9.13929
Nur10	7.22354
Nur10	10
Nur10	11.6195
Nur10	9.86842
Nur13	6.24025
Nur13	2.24995
Nur13	2.88159
Nur13	6.139
Nur13	4.36722
Nur13	2.95407
Nur13	10.0933
Nur13	7.65733
Nur13	4.49922
Nur13	7.28105
Nur13	11.4223
Nur16	1.95652
Nur16	3.32474
Nur16	2.60549
Nur16	2.83217
Nur16	4.55238
Nur16	2.37705
Nur16	2.64133
Nur16	2.04846
Nur16	2.48894
Nur16	2.89195
Nur16	2.56
Nur16	2.81443
Nur19	2.2869
Nur19	2.48352
Nur19	1.88935
Nur19	2.38512
Nur19	2.25989
Nur19	2.25113
Nur19	1.93212
Nur19	2.80247
Nur19	2.39583
Nur19	6.1954
Nur19	2.95993
Nur22	2.22698
Nur22	2.11594
Nur22	1.97065
Nur22	1.82143
Nur22	2.32394
Nur22	2.27557
Nur22	1.84633
Nur22	2.27069
Nur22	2.02299
Nur25	2.04248
Nur25	1.90335
Nur25	2.18531
Nur25	1.55408
Nur25	2.11726
Nur25	1.92905
Nur25	2.38512
Nur25	2.48864
Nur25	2.37164
Nur25	2.26981
Nur28	1.87593
Nur28	3.13098
Nur28	2.25595
Nur28	2.30646
Nur28	1.69846
Nur28	1.76125
Nur28	1.73868
Nur28	2.43182
Nur28	1.77391
Nur28	1.27033
Nur28	1.81093
Nur28	2.31325

## Sheet: Fig 1C, Fig 2A (top)
Breeding stage	Thickness of crop epithelial layer (um)
Cease	22.288
Cease	24
Cease	24.368
Cease	25.296
Cease	25.296
Cease	25.792
Cease	25.792
Cease	26.24
Cease	26.624
Cease	26.816
Cease	27.616
Cease	28.304
Cease	28.304
Cease	28.304
Cease	28.48
Cease	28.848
Cease	29.376
Cease	29.408
Cease	29.504
Cease	29.504
Cease	29.504
Cease	30.736
Cease	30.896
Cease	31.072
Cease	31.552
Cease	31.68
Cease	32
Cease	32
Cease	32
Cease	32
Cease	32.4
Cease	32.4
Cease	32.4
Cease	32.64
Cease	32.944
Cease	32.992
Cease	32.992
Cease	33.296
Cease	33.76
Cease	33.76
Cease	33.76
Cease	33.936
Cease	34.352
Cease	34.464
Cease	34.464
Cease	35.088
Cease	35.088
Cease	35.088
Cease	35.088
Cease	35.2
Cease	35.232
Cease	35.232
Cease	35.344
Cease	35.424
Cease	35.424
Cease	35.424
Cease	35.52
Cease	35.52
Cease	35.52
Cease	35.776
Cease	35.776
Cease	36.096
Cease	36.208
Cease	36.272
Cease	36.272
Cease	36.48
Cease	36.48
Cease	36.8
Cease	36.832
Cease	36.928
Cease	37.312
Cease	37.36
Cease	37.36
Cease	37.488
Cease	37.664
Cease	37.664
Cease	37.76
Cease	37.76
Cease	37.92
Cease	37.936
Cease	38.032
Cease	38.432
Cease	38.528
Cease	38.528
Cease	38.736
Cease	38.96
Cease	39.36
Cease	39.36
Cease	39.52
Cease	39.584
Cease	39.616
Cease	40.096
Cease	40.48
Cease	40.8
Cease	40.8
Cease	41.008
Cease	41.136
Cease	41.296
Cease	41.632
Cease	42.24
Cease	42.24
Cease	42.272
Cease	42.992
Cease	43.2
Cease	43.232
Cease	43.664
Cease	44.016
Cease	44.016
Cease	44.256
Cease	44.368
Cease	44.864
Cease	45.248
Cease	45.824
Cease	46.192
Cease	46.4
Cease	46.4
Cease	46.512
Cease	46.512
Cease	46.512
Cease	47.248
Cease	47.728
Cease	47.728
Cease	47.952
Cease	48.032
Cease	48.768
Cease	48.768
Cease	48.944
Cease	49.296
Cease	49.6
Cease	49.776
Cease	51.232
Cease	51.52
Cease	51.648
Cease	51.696
Cease	52.8
Cease	52.896
Cease	52.992
Cease	53.024
Cease	53.408
Cease	53.472
Cease	53.76
Cease	53.968
Cease	54.416
Cease	54.736
Cease	56.016
Cease	58.24
Cease	59.456
Cease	65.968
Cease	67.808
Cease	88.016
Incub1	41.872
Incub1	42
Incub1	42.608
Incub1	43.232
Incub1	43.52
Incub1	44.8
Incub1	45.824
Incub1	46.432
Incub1	47.056
Incub1	47.28
Incub1	47.728
Incub1	47.728
Incub1	47.952
Incub1	48.032
Incub1	48.112
Incub1	48.128
Incub1	48.24
Incub1	49.088
Incub1	49.6
Incub1	50.848
Incub1	50.848
Incub1	50.928
Incub1	51.232
Incub1	51.648
Incub1	53.76
Incub1	53.792
Incub1	55.984
Incub1	55.984
Incub1	56.208
Incub1	56.368
Incub1	56.368
Incub1	56.976
Incub1	57.696
Incub1	57.712
Incub1	57.984
Incub1	58.176
Incub1	59.2
Incub1	59.392
Incub1	59.52
Incub1	59.552
Incub1	62.24
Incub1	62.32
Incub1	62.4
Incub1	62.48
Incub1	62.864
Incub1	63.04
Incub1	63.056
Incub1	63.712
Incub1	63.872
Incub1	64.496
Incub1	64.496
Incub1	64.496
Incub1	64.496
Incub1	65.152
Incub1	65.68
Incub1	65.968
Incub1	66.144
Incub1	66.304
Incub1	66.688
Incub1	66.832
Incub1	66.992
Incub1	68.816
Incub1	70.176
Incub1	70.256
Incub1	70.416
Incub1	70.848
Incub1	71.072
Incub1	71.904
Incub1	72.064
Incub1	72.496
Incub1	72.544
Incub1	72.72
Incub1	72.992
Incub1	73.264
Incub1	73.984
Incub1	74.112
Incub1	74.24
Incub1	74.72
Incub1	74.912
Incub1	74.992
Incub1	75.216
Incub1	75.408
Incub1	75.472
Incub1	75.888
Incub1	76.016
Incub1	76.016
Incub1	76.064
Incub1	76.816
Incub1	79.04
Incub1	79.056
Incub1	79.328
Incub1	80.016
Incub1	80.464
Incub1	80.96
Incub1	80.976
Incub1	81.12
Incub1	81.472
Incub1	83.216
Incub1	85.04
Incub1	85.04
Incub1	85.216
Incub1	85.344
Incub1	86.016
Incub1	88.016
Incub1	88.576
Incub1	89.44
Incub1	89.44
Incub1	89.952
Incub1	90.96
Incub1	91.808
Incub1	92.32
Incub1	92.336
Incub1	93.104
Incub1	93.2
Incub1	93.2
Incub4	62.976
Incub4	63.056
Incub4	63.392
Incub4	64.496
Incub4	64.576
Incub4	64.832
Incub4	65.68
Incub4	66.144
Incub4	66.688
Incub4	66.768
Incub4	68.032
Incub4	68.224
Incub4	68.352
Incub4	68.704
Incub4	68.88
Incub4	69.104
Incub4	69.856
Incub4	70.176
Incub4	70.48
Incub4	71.056
Incub4	71.648
Incub4	72.064
Incub4	72.304
Incub4	73.264
Incub4	73.408
Incub4	73.552
Incub4	73.664
Incub4	74.672
Incub4	74.976
Incub4	74.992
Incub4	75.216
Incub4	75.472
Incub4	75.888
Incub4	76.928
Incub4	77.408
Incub4	77.552
Incub4	78.128
Incub4	78.128
Incub4	78.416
Incub4	78.704
Incub4	78.784
Incub4	78.784
Incub4	79.44
Incub4	79.456
Incub4	79.632
Incub4	79.712
Incub4	80
Incub4	80
Incub4	80
Incub4	80.144
Incub4	80.352
Incub4	80.352
Incub4	80.4
Incub4	80.768
Incub4	81.472
Incub4	81.488
Incub4	81.728
Incub4	81.856
Incub4	82.24
Incub4	82.48
Incub4	83.52
Incub4	83.76
Incub4	83.824
Incub4	83.84
Incub4	84.176
Incub4	84.32
Incub4	84.48
Incub4	84.928
Incub4	84.928
Incub4	84.928
Incub4	85.024
Incub4	85.04
Incub4	85.04
Incub4	85.056
Incub4	85.184
Incub4	85.584
Incub4	85.76
Incub4	85.936
Incub4	86.096
Incub4	86.112
Incub4	86.528
Incub4	86.592
Incub4	86.768
Incub4	86.768
Incub4	87.536
Incub4	88.24
Incub4	88.368
Incub4	88.368
Incub4	89.056
Incub4	89.056
Incub4	89.392
Incub4	89.664
Incub4	89.664
Incub4	89.728
Incub4	89.728
Incub4	90.576
Incub4	90.768
Incub4	90.976
Incub4	91.6
Incub4	91.6
Incub4	92.128
Incub4	92.336
Incub4	92.816
Incub4	93.024
Incub4	93.088
Incub4	93.216
Incub4	93.632
Incub4	93.632
Incub4	93.872
Incub4	94.128
Incub4	95.104
Incub4	95.168
Incub4	95.216
Incub4	95.264
Incub4	95.28
Incub4	95.488
Incub4	95.632
Incub4	96
Incub4	96
Incub4	96.672
Incub4	97.536
Incub4	97.696
Incub4	98.96
Incub4	99.968
Incub4	100.224
Incub4	100.24
Incub4	101.008
Incub4	101.04
Incub4	101.056
Incub4	101.264
Incub4	101.616
Incub4	101.616
Incub4	101.856
Incub4	101.856
Incub4	103.616
Incub4	103.84
Incub4	104.016
Incub4	104.816
Incub4	107.872
Incub4	108.848
Incub4	111.136
Incub4	113.872
Incub4	115.52
Incub4	119.536
Incub4	122.944
Incub4	132.576
Incub4	139.776
Incub4	154.416
Incub4	169.488
Incub4	176.864
Incub7	43.232
Incub7	45.056
Incub7	45.312
Incub7	46.4
Incub7	47.568
Incub7	49.68
Incub7	49.824
Incub7	50.816
Incub7	53.184
Incub7	55.984
Incub7	56.368
Incub7	56.576
Incub7	56.816
Incub7	57.616
Incub7	57.696
Incub7	57.984
Incub7	58.24
Incub7	58.832
Incub7	59.392
Incub7	59.392
Incub7	59.52
Incub7	59.552
Incub7	60.384
Incub7	60.72
Incub7	60.816
Incub7	60.928
Incub7	60.928
Incub7	61.552
Incub7	61.568
Incub7	62.24
Incub7	62.48
Incub7	62.48
Incub7	62.592
Incub7	63.392
Incub7	63.52
Incub7	64
Incub7	64.32
Incub7	64.496
Incub7	64.576
Incub7	64.976
Incub7	65.776
Incub7	65.84
Incub7	65.968
Incub7	66.144
Incub7	66.304
Incub7	66.368
Incub7	66.832
Incub7	66.992
Incub7	67.216
Incub7	67.28
Incub7	67.504
Incub7	67.52
Incub7	68.064
Incub7	68.224
Incub7	68.224
Incub7	68.352
Incub7	68.416
Incub7	68.48
Incub7	68.48
Incub7	68.704
Incub7	68.816
Incub7	69.104
Incub7	69.232
Incub7	69.264
Incub7	69.264
Incub7	69.472
Incub7	69.76
Incub7	70.128
Incub7	70.176
Incub7	70.288
Incub7	70.56
Incub7	70.832
Incub7	70.848
Incub7	71.36
Incub7	71.424
Incub7	71.44
Incub7	71.648
Incub7	71.712
Incub7	71.904
Incub7	72.192
Incub7	72.304
Incub7	72.352
Incub7	72.352
Incub7	72.976
Incub7	72.976
Incub7	72.992
Incub7	73.104
Incub7	73.552
Incub7	73.76
Incub7	74.24
Incub7	74.384
Incub7	74.592
Incub7	74.64
Incub7	74.992
Incub7	75.2
Incub7	75.216
Incub7	75.648
Incub7	75.856
Incub7	76.016
Incub7	76.032
Incub7	76.48
Incub7	76.832
Incub7	76.832
Incub7	77.456
Incub7	77.552
Incub7	78.128
Incub7	78.144
Incub7	78.208
Incub7	78.464
Incub7	78.464
Incub7	78.784
Incub7	78.784
Incub7	79.04
Incub7	79.056
Incub7	79.632
Incub7	79.968
Incub7	80
Incub7	80.176
Incub7	80.352
Incub7	80.4
Incub7	80.528
Incub7	81.488
Incub7	81.584
Incub7	81.584
Incub7	81.776
Incub7	82.368
Incub7	84.48
Incub7	84.864
Incub7	85.024
Incub7	85.04
Incub7	85.2
Incub7	86.464
Incub7	86.72
Incub7	87.072
Incub7	88.016
Incub7	90.176
Incub7	90.176
Incub7	90.576
Incub7	91.104
Incub7	92.8
Incub7	93.904
Incub7	96.864
Incub7	97.024
Incub7	98.032
Incub7	102.064
Incub7	103.2
Incub7	107.392
Incub7	112.96
Incub7	119.44
Incub7	145.984
Incub10	45.248
Incub10	46.144
Incub10	48.432
Incub10	52.768
Incub10	52.992
Incub10	53.28
Incub10	54.336
Incub10	54.608
Incub10	54.736
Incub10	56.704
Incub10	57.696
Incub10	58.16
Incub10	58.16
Incub10	58.176
Incub10	59.024
Incub10	59.552
Incub10	59.744
Incub10	59.904
Incub10	60.72
Incub10	61.136
Incub10	61.248
Incub10	62.32
Incub10	62.592
Incub10	62.752
Incub10	62.912
Incub10	63.136
Incub10	63.936
Incub10	64.016
Incub10	64.32
Incub10	64.8
Incub10	65.28
Incub10	65.28
Incub10	65.776
Incub10	65.776
Incub10	65.968
Incub10	66.608
Incub10	67.216
Incub10	67.216
Incub10	67.296
Incub10	67.808
Incub10	68.72
Incub10	68.816
Incub10	68.88
Incub10	69.472
Incub10	69.472
Incub10	70.56
Incub10	71.056
Incub10	71.552
Incub10	72.544
Incub10	72.864
Incub10	72.992
Incub10	73.28
Incub10	73.616
Incub10	73.664
Incub10	74.592
Incub10	74.704
Incub10	75.136
Incub10	75.216
Incub10	75.36
Incub10	75.808
Incub10	75.872
Incub10	75.872
Incub10	75.872
Incub10	76.064
Incub10	76.416
Incub10	76.48
Incub10	76.928
Incub10	76.944
Incub10	76.96
Incub10	77.072
Incub10	77.232
Incub10	78.144
Incub10	78.272
Incub10	78.464
Incub10	78.464
Incub10	78.464
Incub10	78.544
Incub10	78.656
Incub10	78.704
Incub10	78.784
Incub10	78.784
Incub10	79.44
Incub10	80.016
Incub10	80.528
Incub10	80.528
Incub10	80.528
Incub10	80.72
Incub10	80.96
Incub10	81.6
Incub10	81.744
Incub10	82.288
Incub10	82.592
Incub10	82.592
Incub10	82.592
Incub10	82.976
Incub10	84.48
Incub10	84.672
Incub10	85.04
Incub10	85.456
Incub10	85.568
Incub10	87.312
Incub10	88.352
Incub10	88.576
Incub10	89.392
Incub10	89.664
Incub10	89.728
Incub10	90.512
Incub10	90.544
Incub10	91.216
Incub10	91.648
Incub10	91.696
Incub10	91.808
Incub10	91.92
Incub10	92.208
Incub10	92.48
Incub10	92.48
Incub10	92.816
Incub10	93.088
Incub10	93.152
Incub10	93.216
Incub10	93.296
Incub10	93.632
Incub10	94.672
Incub10	95.264
Incub10	95.856
Incub10	96.016
Incub10	96.496
Incub10	96.704
Incub10	99.216
Incub10	99.472
Incub10	99.52
Incub10	99.792
Incub10	99.792
Incub10	100.208
Incub10	100.432
Incub10	101.008
Incub10	101.616
Incub10	101.76
Incub10	101.824
Incub10	102.448
Incub10	103.456
Incub10	104.192
Incub10	105.168
Incub10	108.736
Incub10	111.088
Incub10	113.328
Incub10	114.096
Incub10	114.24
Incub10	121.856
Incub10	127.808
Incub13	267.088
Incub13	272.688
Incub13	304.128
Incub13	305.232
Incub13	311.344
Incub13	314.56
Incub13	322.624
Incub13	326.288
Incub13	326.528
Incub13	331.472
Incub13	331.6
Incub13	333.44
Incub13	336.96
Incub13	342.416
Incub13	345.84
Incub13	352.384
Incub13	359.632
Incub13	360
Incub13	362.88
Incub13	376
Incub13	382.4
Incub13	390.816
Incub13	392.24
Incub13	394.896
Incub13	395.152
Incub13	395.712
Incub13	397.12
Incub13	398.304
Incub13	398.48
Incub13	398.56
Incub13	399.024
Incub13	401.104
Incub13	402.992
Incub13	405.136
Incub13	405.568
Incub13	405.856
Incub13	406.064
Incub13	406.304
Incub13	406.992
Incub13	412.16
Incub13	412.736
Incub13	413.504
Incub13	413.76
Incub13	415.168
Incub13	415.392
Incub13	417.632
Incub13	421.392
Incub13	422.064
Incub13	424.464
Incub13	425.36
Incub13	426.176
Incub13	427.568
Incub13	428.304
Incub13	428.944
Incub13	430.208
Incub13	432.384
Incub13	439.648
Incub13	439.76
Incub13	440
Incub13	440.912
Incub13	443.376
Incub13	444.16
Incub13	444.656
Incub13	445.296
Incub13	446.272
Incub13	447.824
Incub13	451.216
Incub13	451.536
Incub13	458.464
Incub13	459.264
Incub13	460.384
Incub13	460.8
Incub13	462.816
Incub13	463.392
Incub13	463.92
Incub13	467.232
Incub13	471.088
Incub13	474.304
Incub13	481.424
Incub13	484.288
Incub13	487.68
Incub13	489.808
Incub13	491.072
Incub13	494.192
Incub13	498.736
Incub13	501.728
Incub13	505.92
Incub13	508.848
Incub13	521.856
Incub13	525.472
Incub13	529.28
Incub13	529.952
Incub13	532.432
Incub13	533.136
Incub13	536.656
Incub13	545.92
Incub13	550.416
Incub13	556.688
Incub13	556.8
Incub13	561.936
Incub13	566.384
Incub13	570.32
Incub13	574.256
Incub13	582.592
Incub13	588.464
Incub13	589.712
Incub13	590.16
Incub13	593.344
Incub13	593.776
Incub13	594.528
Incub13	594.528
Incub13	600.208
Incub13	604.624
Incub13	604.624
Incub13	606.704
Incub13	607.68
Incub13	607.92
Incub13	610.576
Incub13	614.864
Incub13	616.624
Incub13	617.36
Incub13	617.456
Incub13	620.096
Incub13	622.064
Incub13	624.832
Incub13	625.296
Incub13	629.584
Incub13	636.096
Incub13	655.184
Incub13	664.224
Incub13	670.016
Incub13	717.44
Incub13	719.648
Incub13	755.92
Incub13	779.488
Incub13	784.224
Incub13	792.112
Incub13	836.08
Incub13	843.216
Incub13	844.704
Incub13	846.48
Incub13	850.032
Incub13	851.568
Incub13	861.792
Incub13	877.968
Incub16	533.984
Incub16	549.76
Incub16	552.928
Incub16	554.992
Incub16	558.896
Incub16	567.264
Incub16	570.4
Incub16	572.672
Incub16	576.512
Incub16	582.576
Incub16	585.312
Incub16	586.24
Incub16	597.552
Incub16	598.976
Incub16	601.568
Incub16	609.248
Incub16	617.12
Incub16	623.216
Incub16	626.384
Incub16	630.464
Incub16	630.592
Incub16	634.16
Incub16	636.176
Incub16	651.344
Incub16	652.944
Incub16	653.392
Incub16	666.192
Incub16	667.072
Incub16	667.84
Incub16	667.888
Incub16	672.48
Incub16	673.952
Incub16	674.352
Incub16	675.52
Incub16	676.48
Incub16	676.544
Incub16	677.392
Incub16	679.392
Incub16	682.624
Incub16	682.928
Incub16	685.056
Incub16	686.608
Incub16	686.672
Incub16	688.016
Incub16	691.92
Incub16	694.448
Incub16	696.704
Incub16	697.696
Incub16	699.312
Incub16	702.016
Incub16	704.304
Incub16	711.056
Incub16	712.112
Incub16	713.12
Incub16	715.984
Incub16	716.528
Incub16	717.776
Incub16	717.984
Incub16	721.52
Incub16	722.016
Incub16	723.024
Incub16	725.792
Incub16	727.616
Incub16	731.488
Incub16	733.648
Incub16	740.112
Incub16	744.816
Incub16	746.304
Incub16	750.832
Incub16	755.408
Incub16	757.328
Incub16	758.448
Incub16	762.624
Incub16	762.736
Incub16	764.24
Incub16	768.56
Incub16	773.088
Incub16	780.96
Incub16	782.144
Incub16	785.088
Incub16	787.136
Incub16	792.64
Incub16	800.592
Incub16	805.584
Incub16	806.192
Incub16	812.432
Incub16	820.672
Incub16	820.912
Incub16	823.952
Incub16	826
Incub16	829.84
Incub16	831.024
Incub16	831.456
Incub16	832.544
Incub16	834.72
Incub16	835.216
Incub16	840.768
Incub16	842.928
Incub16	849.376
Incub16	852.56
Incub16	854.656
Incub16	854.704
Incub16	854.944
Incub16	856.576
Incub16	858.384
Incub16	862.256
Incub16	865.376
Incub16	866.688
Incub16	870.144
Incub16	870.784
Incub16	872.768
Incub16	875.6
Incub16	878.16
Incub16	878.992
Incub16	883.648
Incub16	884.032
Incub16	888.832
Incub16	889.472
Incub16	891.52
Incub16	891.568
Incub16	892.32
Incub16	896.416
Incub16	900.64
Incub16	902.032
Incub16	905.232
Incub16	906.16
Incub16	913.056
Incub16	913.408
Incub16	914.56
Incub16	923.904
Incub16	928.896
Incub16	935.296
Incub16	946.08
Incub16	953.12
Incub16	959.6
Incub16	976.368
Incub16	981.904
Incub16	1028.24
Incub16	1057.58
Incub16	1093.49
Incub16	1100.54
Incub16	1114.34
Incub16	1114.93
Incub16	1116.51
Incub16	1120.88
Incub16	1121.47
Incub16	1125.25
Incub16	1126.43
Incub16	1128.82
Incub16	1152.83
Nur1	401.264
Nur1	425.92
Nur1	450.224
Nur1	459.296
Nur1	473.12
Nur1	484.592
Nur1	492.304
Nur1	494.096
Nur1	494.416
Nur1	498.176
Nur1	519.648
Nur1	522.32
Nur1	522.624
Nur1	522.944
Nur1	524.976
Nur1	534.64
Nur1	536.32
Nur1	565.248
Nur1	596.448
Nur1	610.368
Nur1	611.136
Nur1	642.448
Nur1	643.056
Nur1	644.976
Nur1	645.056
Nur1	645.248
Nur1	661.792
Nur1	669.904
Nur1	671.104
Nur1	691.2
Nur1	694.224
Nur1	704
Nur1	707.456
Nur1	707.76
Nur1	708.464
Nur1	721.04
Nur1	725.568
Nur1	740.704
Nur1	742.528
Nur1	755.632
Nur1	760.4
Nur1	762.224
Nur1	764.512
Nur1	776.496
Nur1	781.952
Nur1	800.416
Nur1	847.36
Nur1	857.936
Nur1	866.848
Nur1	891.424
Nur1	891.712
Nur1	922.832
Nur1	925.68
Nur1	925.888
Nur1	965.632
Nur1	970.064
Nur1	987.472
Nur1	990.704
Nur1	1023.3
Nur1	1030.99
Nur1	1041.92
Nur1	1066.06
Nur1	1076.42
Nur1	1079.44
Nur1	1079.81
Nur1	1117.12
Nur4	357.568
Nur4	390.48
Nur4	434.176
Nur4	448
Nur4	495.616
Nur4	521.824
Nur4	526.432
Nur4	566.64
Nur4	588.432
Nur4	605.616
Nur4	657.088
Nur4	689.728
Nur4	698
Nur4	704.336
Nur4	721.088
Nur4	727.376
Nur4	734.304
Nur4	767.28
Nur4	782.16
Nur4	792.256
Nur4	803.104
Nur4	811.424
Nur4	872.032
Nur4	875.072
Nur4	876.24
Nur4	876.672
Nur4	961.328
Nur4	1047.68
Nur4	1067.5
Nur4	1073.9
Nur4	1109.47
Nur4	1159.71
Nur4	1194.74
Nur4	1216.88
Nur4	1220.37
Nur4	1246.83
Nur4	1248.11
Nur4	1257.17
Nur4	1286.4
Nur4	1302.72
Nur4	1330.66
Nur4	1345.44
Nur4	1362.53
Nur4	1362.53
Nur4	1460.72
Nur4	1552.34
Nur4	1632.99
Nur4	1699.49
Nur4	1790.03
Nur7	295.328
Nur7	352.368
Nur7	366.48
Nur7	369.008
Nur7	388.64
Nur7	395.744
Nur7	402.56
Nur7	413.232
Nur7	415.808
Nur7	423.008
Nur7	426.016
Nur7	436.736
Nur7	436.88
Nur7	437.216
Nur7	438.4
Nur7	443.088
Nur7	445.088
Nur7	446.064
Nur7	448.816
Nur7	454.448
Nur7	459.216
Nur7	460.64
Nur7	461.344
Nur7	463.184
Nur7	463.504
Nur7	464.032
Nur7	464.656
Nur7	465.312
Nur7	467.616
Nur7	468.608
Nur7	471.728
Nur7	476.688
Nur7	477.072
Nur7	477.168
Nur7	484.016
Nur7	484.72
Nur7	486.016
Nur7	491.296
Nur7	492.672
Nur7	493.76
Nur7	494.416
Nur7	494.944
Nur7	495.936
Nur7	496.064
Nur7	497.392
Nur7	499.52
Nur7	506.32
Nur7	507.136
Nur7	510.768
Nur7	513.072
Nur7	513.232
Nur7	516.08
Nur7	521.232
Nur7	525.872
Nur7	533.264
Nur7	536.432
Nur7	542.496
Nur7	556.256
Nur7	559.76
Nur7	560.64
Nur7	563.2
Nur7	570.288
Nur7	571.744
Nur7	582.08
Nur7	587.424
Nur7	589.328
Nur7	608.16
Nur7	609.776
Nur7	610.656
Nur7	610.816
Nur7	611.6
Nur7	615.808
Nur7	616.144
Nur7	619.6
Nur7	620.128
Nur7	620.608
Nur7	625.792
Nur7	635.648
Nur7	641.424
Nur7	646.752
Nur7	695.408
Nur7	699.264
Nur7	699.632
Nur7	763.328
Nur7	857.072
Nur7	885.616
Nur7	931.904
Nur7	948.256
Nur10	304.304
Nur10	318.416
Nur10	323.088
Nur10	347.68
Nur10	355.504
Nur10	368.08
Nur10	385.216
Nur10	394.544
Nur10	404.896
Nur10	455.584
Nur10	459.696
Nur10	463.216
Nur10	463.488
Nur10	470.352
Nur10	476.928
Nur10	477.344
Nur10	477.904
Nur10	480.144
Nur10	486.624
Nur10	497.36
Nur10	500.864
Nur10	517.28
Nur10	519.376
Nur10	528.272
Nur10	536.08
Nur10	538.48
Nur10	539.68
Nur10	540.608
Nur10	541.744
Nur10	541.952
Nur10	546.752
Nur10	548.112
Nur10	549.04
Nur10	549.36
Nur10	558.496
Nur10	561.856
Nur10	563.568
Nur10	568.672
Nur10	570.48
Nur10	572.688
Nur10	585.312
Nur10	585.616
Nur10	587.984
Nur10	592.592
Nur10	595.776
Nur10	622.096
Nur10	640.784
Nur10	641.52
Nur10	659.328
Nur10	662.336
Nur10	664.08
Nur10	702.144
Nur10	710.08
Nur10	768.224
Nur10	769.104
Nur10	780.448
Nur10	813.28
Nur10	820.88
Nur10	833.616
Nur10	856.24
Nur10	886.512
Nur10	890.72
Nur13	246.032
Nur13	259.456
Nur13	260.976
Nur13	262.048
Nur13	276.928
Nur13	280.608
Nur13	280.912
Nur13	288.496
Nur13	293.344
Nur13	294.432
Nur13	297.728
Nur13	299.152
Nur13	302.432
Nur13	304.448
Nur13	306.096
Nur13	311.184
Nur13	318.256
Nur13	320.256
Nur13	324.784
Nur13	327.504
Nur13	342.304
Nur13	342.688
Nur13	346.368
Nur13	349.696
Nur13	350.688
Nur13	353.6
Nur13	356.368
Nur13	360.032
Nur13	361.312
Nur13	364.48
Nur13	366.4
Nur13	367.664
Nur13	372.944
Nur13	376.912
Nur13	384.832
Nur13	397.984
Nur13	399.728
Nur13	399.92
Nur13	405.872
Nur13	407.872
Nur13	408.656
Nur13	416.48
Nur13	417.376
Nur13	422.592
Nur13	422.64
Nur13	424.08
Nur13	426.464
Nur13	427.952
Nur13	428.64
Nur13	430.416
Nur13	430.816
Nur13	433.696
Nur13	435.872
Nur13	437.648
Nur13	444
Nur13	444.592
Nur13	448.96
Nur13	456.624
Nur13	458.336
Nur13	461.12
Nur13	464.592
Nur13	472.48
Nur13	477.024
Nur13	478.496
Nur13	480.672
Nur13	481.584
Nur13	488.832
Nur13	495.376
Nur13	497.904
Nur13	501.056
Nur13	506.784
Nur13	506.8
Nur13	509.088
Nur13	548.48
Nur13	573.152
Nur13	591.008
Nur13	620.832
Nur13	638.256
Nur13	666.736
Nur13	689.36
Nur13	691.2
Nur13	704.656
Nur13	721.552
Nur13	732.992
Nur13	779.36
Nur16	109.216
Nur16	110.944
Nur16	112.96
Nur16	116.48
Nur16	119.952
Nur16	122.112
Nur16	130.704
Nur16	131.104
Nur16	132.416
Nur16	134.112
Nur16	140.304
Nur16	144.224
Nur16	144.56
Nur16	144.688
Nur16	144.704
Nur16	146.16
Nur16	148.864
Nur16	149.584
Nur16	154.576
Nur16	155.088
Nur16	157.792
Nur16	157.952
Nur16	160.8
Nur16	161.728
Nur16	164.864
Nur16	166.352
Nur16	166.464
Nur16	166.72
Nur16	167.168
Nur16	169.6
Nur16	170.592
Nur16	170.688
Nur16	171.312
Nur16	172.656
Nur16	173.168
Nur16	174.944
Nur16	175.36
Nur16	176.336
Nur16	176.72
Nur16	176.72
Nur16	177.088
Nur16	177.632
Nur16	178.64
Nur16	181.392
Nur16	184.512
Nur16	185.408
Nur16	186.048
Nur16	186.848
Nur16	187.152
Nur16	187.712
Nur16	187.744
Nur16	188.736
Nur16	190.736
Nur16	191.104
Nur16	192.48
Nur16	194.016
Nur16	195.616
Nur16	195.664
Nur16	197.312
Nur16	200.576
Nur16	204.704
Nur16	207.792
Nur16	207.792
Nur16	209.04
Nur16	210.448
Nur16	211.648
Nur16	214.096
Nur16	222
Nur16	227.408
Nur16	230.672
Nur16	234.8
Nur16	237.104
Nur16	237.248
Nur16	237.488
Nur16	237.84
Nur16	243.984
Nur16	246.096
Nur16	253.904
Nur16	255.456
Nur16	258.576
Nur16	263.392
Nur16	264.976
Nur16	267.904
Nur16	270.992
Nur16	278.528
Nur16	280.272
Nur16	282.848
Nur16	284.48
Nur16	288.96
Nur16	290.064
Nur16	292.368
Nur16	299.2
Nur16	300.896
Nur16	302.096
Nur16	304.128
Nur16	304.944
Nur16	305.808
Nur16	308.768
Nur16	311.392
Nur16	313.248
Nur16	331.12
Nur16	346.048
Nur16	346.352
Nur16	348.8
Nur16	365.984
Nur16	371.68
Nur16	378.656
Nur16	382.272
Nur16	391.456
Nur16	404.272
Nur16	416.688
Nur16	442.352
Nur19	91.968
Nur19	92.8
Nur19	93.664
Nur19	94.224
Nur19	96
Nur19	100.224
Nur19	101.248
Nur19	101.76
Nur19	102.048
Nur19	103.808
Nur19	104.336
Nur19	105.648
Nur19	106.512
Nur19	106.816
Nur19	106.816
Nur19	107.296
Nur19	107.328
Nur19	107.376
Nur19	107.856
Nur19	108.8
Nur19	108.976
Nur19	109.456
Nur19	110.352
Nur19	110.896
Nur19	111.408
Nur19	112
Nur19	113.328
Nur19	113.632
Nur19	114
Nur19	114.352
Nur19	114.528
Nur19	114.944
Nur19	115.952
Nur19	116.576
Nur19	116.656
Nur19	116.656
Nur19	116.8
Nur19	117.168
Nur19	118.464
Nur19	120.928
Nur19	122.352
Nur19	122.56
Nur19	123.36
Nur19	123.36
Nur19	123.6
Nur19	123.984
Nur19	124.224
Nur19	124.464
Nur19	124.944
Nur19	125.184
Nur19	125.44
Nur19	125.664
Nur19	125.984
Nur19	126.032
Nur19	126.8
Nur19	126.88
Nur19	127.888
Nur19	128.368
Nur19	128.368
Nur19	128.992
Nur19	129.28
Nur19	130.112
Nur19	130.56
Nur19	131.536
Nur19	132.256
Nur19	132.288
Nur19	132.288
Nur19	132.368
Nur19	132.752
Nur19	132.8
Nur19	133.2
Nur19	133.568
Nur19	133.632
Nur19	133.872
Nur19	134.288
Nur19	134.48
Nur19	134.624
Nur19	135.008
Nur19	135.2
Nur19	135.824
Nur19	136.144
Nur19	136.192
Nur19	137.008
Nur19	137.008
Nur19	137.44
Nur19	138.096
Nur19	138.512
Nur19	138.512
Nur19	139.072
Nur19	139.2
Nur19	139.408
Nur19	140.352
Nur19	141.168
Nur19	141.456
Nur19	141.632
Nur19	141.632
Nur19	142.432
Nur19	142.464
Nur19	143.296
Nur19	144.128
Nur19	144.208
Nur19	144.992
Nur19	145.312
Nur19	145.984
Nur19	147.52
Nur19	147.888
Nur19	148.304
Nur19	149.216
Nur19	149.792
Nur19	151.712
Nur19	151.776
Nur19	154
Nur19	154.336
Nur19	154.56
Nur19	155.392
Nur19	157.088
Nur19	158.864
Nur19	160.256
Nur19	160.784
Nur19	163.072
Nur19	166.464
Nur19	166.496
Nur19	167.04
Nur19	167.392
Nur19	169.504
Nur19	169.504
Nur19	171.648
Nur19	173.68
Nur19	176.72
Nur19	177.808
Nur19	178.912
Nur19	182.848
Nur19	186.752
Nur19	188.72
Nur19	226.704
Nur19	241.84
Nur19	265.6
Nur22	136
Nur22	157.088
Nur22	157.456
Nur22	155.024
Nur22	141.52
Nur22	160.688
Nur22	96.848
Nur22	87.856
Nur22	175.44
Nur22	145.456
Nur22	137.824
Nur22	152.192
Nur22	155.52
Nur22	151.792
Nur22	100.848
Nur22	99.248
Nur22	120.368
Nur22	86.4
Nur22	163.36
Nur22	94.608
Nur22	136.976
Nur22	105.696
Nur22	64.416
Nur22	121.6
Nur22	118.544
Nur22	141.52
Nur22	106.336
Nur22	140.88
Nur22	89.328
Nur22	140.688
Nur22	95.056
Nur22	69.008
Nur22	72.048
Nur22	80.96
Nur22	87.152
Nur22	72.624
Nur22	98.24
Nur22	152.016
Nur22	102.112
Nur22	133.872
Nur22	140.24
Nur22	113.776
Nur22	118.928
Nur22	152.208
Nur22	113.28
Nur22	108.816
Nur22	138.048
Nur22	192.112
Nur22	211.152
Nur22	163.136
Nur22	172.288
Nur22	110.72
Nur22	126.064
Nur22	108.832
Nur22	110.592
Nur22	104.304
Nur22	81.04
Nur22	116.96
Nur22	100.736
Nur22	93.184
Nur22	103.152
Nur22	81.984
Nur22	105.792
Nur22	147.856
Nur22	101.6
Nur22	110.96
Nur22	130.288
Nur22	96.128
Nur22	104
Nur22	122.688
Nur22	133.568
Nur22	103.744
Nur22	95.424
Nur22	96.848
Nur22	154.56
Nur22	105.936
Nur22	158.096
Nur22	91.088
Nur22	167.44
Nur22	106.816
Nur22	130.464
Nur22	146.528
Nur22	176.176
Nur22	225.92
Nur22	194.8
Nur22	192.16
Nur22	165.568
Nur22	131.936
Nur22	150.784
Nur22	211.056
Nur22	114.976
Nur22	106.576
Nur22	92.592
Nur22	113.408
Nur22	100.224
Nur22	98.24
Nur22	84.432
Nur22	101.92
Nur22	101.2
Nur22	140.832
Nur22	144.064
Nur22	115.904
Nur22	146.56
Nur22	123.36
Nur22	118.784
Nur22	129.232
Nur22	114.704
Nur22	130.144
Nur22	123.808
Nur22	136.08
Nur22	167.824
Nur22	141.2
Nur22	211.536
Nur22	140.976
Nur22	124.528
Nur22	170.672
Nur22	131.232
Nur22	163.328
Nur22	128.48
Nur22	114.08
Nur22	152.128
Nur22	178.512
Nur22	153.888
Nur22	151.872
Nur22	131.2
Nur22	179.92
Nur22	136.224
Nur22	101.456
Nur25	63.936
Nur25	64.8
Nur25	67.104
Nur25	67.968
Nur25	69.072
Nur25	69.072
Nur25	69.456
Nur25	70.416
Nur25	70.48
Nur25	71.424
Nur25	72.96
Nur25	76.016
Nur25	76.816
Nur25	79.152
Nur25	79.184
Nur25	80
Nur25	80
Nur25	80.048
Nur25	80.336
Nur25	80.704
Nur25	80.944
Nur25	81.648
Nur25	81.712
Nur25	81.84
Nur25	82.576
Nur25	84.48
Nur25	84.496
Nur25	84.608
Nur25	84.608
Nur25	84.72
Nur25	84.8
Nur25	84.8
Nur25	85.04
Nur25	85.52
Nur25	85.536
Nur25	85.936
Nur25	86.16
Nur25	87.584
Nur25	87.744
Nur25	88.16
Nur25	88.576
Nur25	89.728
Nur25	89.728
Nur25	90.08
Nur25	90.208
Nur25	90.24
Nur25	91.648
Nur25	93.088
Nur25	93.632
Nur25	94.112
Nur25	94.16
Nur25	95.488
Nur25	95.888
Nur25	95.888
Nur25	96.048
Nur25	96.112
Nur25	96.576
Nur25	97.152
Nur25	97.312
Nur25	97.648
Nur25	98.064
Nur25	98.064
Nur25	98.736
Nur25	98.944
Nur25	99.248
Nur25	99.312
Nur25	100.128
Nur25	100.48
Nur25	100.992
Nur25	102.048
Nur25	102.848
Nur25	103.392
Nur25	103.456
Nur25	104.224
Nur25	104.624
Nur25	105.504
Nur25	105.888
Nur25	105.936
Nur25	105.936
Nur25	105.984
Nur25	106.24
Nur25	106.384
Nur25	107.232
Nur25	107.376
Nur25	108.384
Nur25	109.76
Nur25	109.888
Nur25	110.4
Nur25	110.512
Nur25	110.576
Nur25	111.04
Nur25	111.136
Nur25	112.352
Nur25	112.464
Nur25	113.152
Nur25	113.776
Nur25	115.728
Nur25	116.624
Nur25	117.072
Nur25	117.072
Nur25	117.184
Nur25	117.264
Nur25	117.344
Nur25	118.352
Nur25	118.72
Nur25	118.736
Nur25	120
Nur25	120.256
Nur25	120.448
Nur25	120.752
Nur25	121.6
Nur25	121.84
Nur25	121.968
Nur25	122.48
Nur25	122.56
Nur25	122.688
Nur25	123.36
Nur25	123.568
Nur25	127.088
Nur25	128.416
Nur25	129.04
Nur25	130.224
Nur25	130.784
Nur25	130.96
Nur25	134.864
Nur25	135.552
Nur25	136.448
Nur25	137.856
Nur25	138.192
Nur25	139.2
Nur25	139.776
Nur25	140.8
Nur25	140.832
Nur25	140.96
Nur25	143.712
Nur25	147.744
Nur25	148.064
Nur25	151.04
Nur25	153.28
Nur25	153.696
Nur25	154.208
Nur25	155.456
Nur25	161.664
Nur25	162.288
Nur28	44.56
Nur28	47.728
Nur28	48.016
Nur28	48.656
Nur28	48.976
Nur28	49.408
Nur28	49.664
Nur28	49.696
Nur28	50
Nur28	50.208
Nur28	50.848
Nur28	51.12
Nur28	51.296
Nur28	51.296
Nur28	51.648
Nur28	51.696
Nur28	53.008
Nur28	53.28
Nur28	53.28
Nur28	53.632
Nur28	54.128
Nur28	54.416
Nur28	54.768
Nur28	55.648
Nur28	55.872
Nur28	55.872
Nur28	56.176
Nur28	56.272
Nur28	56.56
Nur28	56.704
Nur28	57.984
Nur28	58.16
Nur28	58.384
Nur28	58.816
Nur28	58.816
Nur28	58.992
Nur28	58.992
Nur28	60.128
Nur28	60.48
Nur28	60.816
Nur28	60.848
Nur28	60.976
Nur28	61.456
Nur28	61.552
Nur28	62.304
Nur28	62.416
Nur28	62.72
Nur28	63.104
Nur28	63.296
Nur28	63.296
Nur28	63.712
Nur28	64
Nur28	64.032
Nur28	64.496
Nur28	65.136
Nur28	65.264
Nur28	65.6
Nur28	65.664
Nur28	66.752
Nur28	66.832
Nur28	67.104
Nur28	67.52
Nur28	67.52
Nur28	67.888
Nur28	68.208
Nur28	68.352
Nur28	68.512
Nur28	68.72
Nur28	69.312
Nur28	69.456
Nur28	70.288
Nur28	70.56
Nur28	71.008
Nur28	71.04
Nur28	71.056
Nur28	71.28
Nur28	71.344
Nur28	71.712
Nur28	71.712
Nur28	71.904
Nur28	72.144
Nur28	72.864
Nur28	72.96
Nur28	73.04
Nur28	73.12
Nur28	73.424
Nur28	73.424
Nur28	73.664
Nur28	73.872
Nur28	73.952
Nur28	74.704
Nur28	75.2
Nur28	75.216
Nur28	75.264
Nur28	75.616
Nur28	75.872
Nur28	76.864
Nur28	76.928
Nur28	76.944
Nur28	77.232
Nur28	77.856
Nur28	78.016
Nur28	78.08
Nur28	78.112
Nur28	78.256
Nur28	78.256
Nur28	78.448
Nur28	79.024
Nur28	79.552
Nur28	80.336
Nur28	81.104
Nur28	82.352
Nur28	83.024
Nur28	83.072
Nur28	83.2
Nur28	84.8
Nur28	85.04
Nur28	85.296
[truncated: 28 more rows]

## Sheet: Fig 1D
Breeding stage	Triglyceride content of crop mucosa (mmol/g)
Cease	0.00460095
Cease	0.00401716
Cease	0.00300528
Cease	0.0146222
Cease	0.00621674
Cease	0.00792186
Incub1	0.00430608
Incub1	0.00595285
Incub1	0.0044951
Incub1	0.0242019
Incub1	0.00413017
Incub1	0.0106502
Incub4	0.00709823
Incub4	0.00735189
Incub4	0.000952586
Incub4	0.0116591
Incub4	0.00735375
Incub4	0.00597912
Incub7	0.00928778
Incub7	0.00926165
Incub7	0.00394506
Incub7	0.003342
Incub7	0.00517253
Incub7	0.00542594
Incub10	0.00671856
Incub10	0.0104014
Incub10	0.00776382
Incub10	0.00403382
Incub10	0.00500599
Incub10	0.00870106
Incub13	0.00597377
Incub13	0.0058184
Incub13	0.0146643
Incub13	0.0191211
Incub13	0.0159192
Incub13	0.0208331
Incub16	0.00940806
Incub16	0.00977182
Incub16	0.0165958
Incub16	0.0266339
Incub16	0.0320227
Incub16	0.0195005
Nur1	0.00935666
Nur1	0.0136669
Nur1	0.0156162
Nur1	0.0176928
Nur1	0.037543
Nur1	0.0139459
Nur4	0.0142671
Nur4	0.0138082
Nur4	0.0206978
Nur4	0.00823006
Nur4	0.0225035
Nur4	0.0212573
Nur7	0.0104101
Nur7	0.00676911
Nur7	0.0168052
Nur7	0.0123167
Nur7	0.0168878
Nur7	0.0120381
Nur10	0.00453558
Nur10	0.00633305
Nur10	0.00538699
Nur10	0.00754656
Nur10	0.0109421
Nur10	0.00388689
Nur13	0.00281644
Nur13	0.00495102
Nur13	0.00204073
Nur13	0.00464106
Nur13	0.0103663
Nur13	0.00465235
Nur16	0.0037442
Nur16	0.00390837
Nur16	0.00107309
Nur16	0.00299965
Nur16	0.00387811
Nur16	0.00184331
Nur19	0.00127503
Nur19	0.00169097
Nur19	0.00746315
Nur19	0.00271023
Nur19	0.00240291
Nur19	0.00189196
Nur22	0.00184858
Nur22	0.00382013
Nur22	0.00721987
Nur22	0.0158929
Nur22	0.00223256
Nur22	0.00393554
Nur25	0.00095807
Nur25	0.00221432
Nur25	0.00298
Nur25	0.00368255
Nur25	0.00220218
Nur25	0.00136418
Nur28	0.00346677
Nur28	0.0124505
Nur28	0.00107309
Nur28	0.00726852
Nur28	0.00169035
Nur28	0.000724203

## Sheet: Fig 1F (left)
sample	time point	Hatching ratio (%, per hour)
Female 1	a.m.0	60
Female 1	a.m.1	60
Female 1	a.m.10	55.5556
Female 1	a.m.11	45.7778
Female 1	a.m.12	18.5
Female 1	a.m.2	59.8889
Female 1	a.m.3	60
Female 1	a.m.4	60
Female 1	a.m.5	60
Female 1	a.m.6	60
Female 1	a.m.7	55.1111
Female 1	a.m.8	57.6111
Female 1	a.m.9	58.8889
Female 1	p.m.1	7.88889
Female 1	p.m.10	53.3333
Female 1	p.m.11	48.2778
Female 1	p.m.2	5.66667
Female 1	p.m.3	10.2778
Female 1	p.m.4	13.5
Female 1	p.m.5	33.8889
Female 1	p.m.6	58.3333
Female 1	p.m.7	58.3333
Female 1	p.m.8	60
Female 1	p.m.9	56.6667
Female 2	a.m.0	60
Female 2	a.m.1	60
Female 2	a.m.10	51.1579
Female 2	a.m.11	39.8947
Female 2	a.m.12	26.5263
Female 2	a.m.2	60
Female 2	a.m.3	60
Female 2	a.m.4	60
Female 2	a.m.5	60
Female 2	a.m.6	60
Female 2	a.m.7	59.6842
Female 2	a.m.8	57.9474
Female 2	a.m.9	58.3158
Female 2	p.m.1	8.57895
Female 2	p.m.10	60
Female 2	p.m.11	60
Female 2	p.m.2	1.36842
Female 2	p.m.3	7.47368
Female 2	p.m.4	24.3684
Female 2	p.m.5	45.2105
Female 2	p.m.6	55.8421
Female 2	p.m.7	59.7368
Female 2	p.m.8	60
Female 2	p.m.9	60
Female 3	a.m.0	60
Female 3	a.m.1	60
Female 3	a.m.10	55.0588
Female 3	a.m.11	49
Female 3	a.m.12	31
Female 3	a.m.2	60
Female 3	a.m.3	59
Female 3	a.m.4	60
Female 3	a.m.5	60
Female 3	a.m.6	58.4118
Female 3	a.m.7	58.8235
Female 3	a.m.8	58.8824
Female 3	a.m.9	58.2941
Female 3	p.m.1	18.2941
Female 3	p.m.10	56.4706
Female 3	p.m.11	56.4706
Female 3	p.m.2	15.5294
Female 3	p.m.3	13
Female 3	p.m.4	9.64706
Female 3	p.m.5	29.1176
Female 3	p.m.6	51.5294
Female 3	p.m.7	55.6471
Female 3	p.m.8	56.4706
Female 3	p.m.9	56.4706
Female 4	a.m.0	56.2105
Female 4	a.m.1	56.8421
Female 4	a.m.10	56.4211
Female 4	a.m.11	44
Female 4	a.m.12	16
Female 4	a.m.2	59.8421
Female 4	a.m.3	60
Female 4	a.m.4	60
Female 4	a.m.5	60
Female 4	a.m.6	60
Female 4	a.m.7	58.5263
Female 4	a.m.8	57.5789
Female 4	a.m.9	57.6316
Female 4	p.m.1	10.1579
Female 4	p.m.10	50.5263
Female 4	p.m.11	50.1579
Female 4	p.m.2	7.36842
Female 4	p.m.3	10.3158
Female 4	p.m.4	13.8421
Female 4	p.m.5	32.5263
Female 4	p.m.6	53.2632
Female 4	p.m.7	56.6842
Female 4	p.m.8	58.3684
Female 4	p.m.9	53.6842
Female 5	a.m.0	60
Female 5	a.m.1	60
Female 5	a.m.10	39.8824
Female 5	a.m.11	33.1176
Female 5	a.m.12	6.58824
Female 5	a.m.2	60
Female 5	a.m.3	60
Female 5	a.m.4	60
Female 5	a.m.5	60
Female 5	a.m.6	60
Female 5	a.m.7	59.7059
Female 5	a.m.8	57.7059
Female 5	a.m.9	55
Female 5	p.m.1	5.17647
Female 5	p.m.10	58.9412
Female 5	p.m.11	59.7059
Female 5	p.m.2	2.52941
Female 5	p.m.3	2.41176
Female 5	p.m.4	3.88235
Female 5	p.m.5	2.94118
Female 5	p.m.6	17.1765
Female 5	p.m.7	49.8235
Female 5	p.m.8	56.3529
Female 5	p.m.9	56.4706
Female 6	a.m.0	59.2941
Female 6	a.m.1	60
Female 6	a.m.10	45.2353
Female 6	a.m.11	39.5294
Female 6	a.m.12	22
Female 6	a.m.2	60
Female 6	a.m.3	60
Female 6	a.m.4	60
Female 6	a.m.5	60
Female 6	a.m.6	60
Female 6	a.m.7	58.4118
Female 6	a.m.8	53.7647
Female 6	a.m.9	47.3529
Female 6	p.m.1	11.8824
Female 6	p.m.10	60
Female 6	p.m.11	59.5882
Female 6	p.m.2	20
Female 6	p.m.3	16.7059
Female 6	p.m.4	19.1176
Female 6	p.m.5	30.8824
Female 6	p.m.6	45.5294
Female 6	p.m.7	55.5882
Female 6	p.m.8	56.6471
Female 6	p.m.9	60
Female 7	a.m.0	60
Female 7	a.m.1	60
Female 7	a.m.10	39.1176
Female 7	a.m.11	26.2941
Female 7	a.m.12	14.1765
Female 7	a.m.2	60
Female 7	a.m.3	60
Female 7	a.m.4	60
Female 7	a.m.5	60
Female 7	a.m.6	59.4118
Female 7	a.m.7	57.9412
Female 7	a.m.8	53.7059
Female 7	a.m.9	51
Female 7	p.m.1	3.76471
Female 7	p.m.10	60
Female 7	p.m.11	60
Female 7	p.m.2	3.35294
Female 7	p.m.3	35.2353
Female 7	p.m.4	59
Female 7	p.m.5	59.8235
Female 7	p.m.6	60
Female 7	p.m.7	60
Female 7	p.m.8	60
Female 7	p.m.9	60
Male 1	a.m.0	0
Male 1	a.m.1	0
Male 1	a.m.10	4.44444
Male 1	a.m.11	13.3889
Male 1	a.m.12	41.5
Male 1	a.m.2	0
Male 1	a.m.3	0
Male 1	a.m.4	0
Male 1	a.m.5	0
Male 1	a.m.6	0
Male 1	a.m.7	2.27778
Male 1	a.m.8	1.66667
Male 1	a.m.9	0.833333
Male 1	p.m.1	52.1111
Male 1	p.m.10	0
Male 1	p.m.11	0
Male 1	p.m.2	54.3333
Male 1	p.m.3	49.7222
Male 1	p.m.4	45.9444
Male 1	p.m.5	26.1111
Male 1	p.m.6	0
Male 1	p.m.7	0
Male 1	p.m.8	0
Male 1	p.m.9	0
Male 2	a.m.0	0
Male 2	a.m.1	0
Male 2	a.m.10	8.47368
Male 2	a.m.11	20.1053
Male 2	a.m.12	33.4737
Male 2	a.m.2	0
Male 2	a.m.3	0
Male 2	a.m.4	0
Male 2	a.m.5	0
Male 2	a.m.6	0
Male 2	a.m.7	0.157895
Male 2	a.m.8	1.52632
Male 2	a.m.9	1.26316
Male 2	p.m.1	50.1053
Male 2	p.m.10	0
Male 2	p.m.11	0
Male 2	p.m.2	58.1579
Male 2	p.m.3	51.8421
Male 2	p.m.4	32.2632
Male 2	p.m.5	13.1579
Male 2	p.m.6	3.78947
Male 2	p.m.7	0.263158
Male 2	p.m.8	0
Male 2	p.m.9	0
Male 3	a.m.0	0
Male 3	a.m.1	0
Male 3	a.m.10	4.11765
Male 3	a.m.11	10.7059
Male 3	a.m.12	28.9412
Male 3	a.m.2	0
Male 3	a.m.3	0
Male 3	a.m.4	0
Male 3	a.m.5	0
Male 3	a.m.6	0
Male 3	a.m.7	0.0588235
Male 3	a.m.8	0.588235
Male 3	a.m.9	1.35294
Male 3	p.m.1	41.5294
Male 3	p.m.10	3.52941
Male 3	p.m.11	3.52941
Male 3	p.m.2	44.4706
Male 3	p.m.3	46.1765
Male 3	p.m.4	48.8235
Male 3	p.m.5	29
Male 3	p.m.6	8.47059
Male 3	p.m.7	4.35294
Male 3	p.m.8	3.52941
Male 3	p.m.9	3.52941
Male 4	a.m.0	0.631579
Male 4	a.m.1	0
Male 4	a.m.10	2.26316
Male 4	a.m.11	15.4211
Male 4	a.m.12	43.2632
Male 4	a.m.2	0
Male 4	a.m.3	0
Male 4	a.m.4	0
Male 4	a.m.5	0
Male 4	a.m.6	0
Male 4	a.m.7	0.315789
Male 4	a.m.8	1.84211
Male 4	a.m.9	1.36842
Male 4	p.m.1	49.3158
Male 4	p.m.10	0
Male 4	p.m.11	0.315789
Male 4	p.m.2	52.3684
Male 4	p.m.3	49.3684
Male 4	p.m.4	46
Male 4	p.m.5	27.1053
Male 4	p.m.6	5.15789
Male 4	p.m.7	3.31579
Male 4	p.m.8	1.63158
Male 4	p.m.9	0
Male 5	a.m.0	0
Male 5	a.m.1	0
Male 5	a.m.10	20
Male 5	a.m.11	26.5294
Male 5	a.m.12	53.4118
Male 5	a.m.2	0
Male 5	a.m.3	0
Male 5	a.m.4	0
Male 5	a.m.5	0
Male 5	a.m.6	0
Male 5	a.m.7	0.235294
Male 5	a.m.8	2.23529
Male 5	a.m.9	4.58824
Male 5	p.m.1	54.7647
Male 5	p.m.10	1.05882
Male 5	p.m.11	0
Male 5	p.m.2	57.1765
Male 5	p.m.3	57.5882
Male 5	p.m.4	56.0588
Male 5	p.m.5	57.0588
Male 5	p.m.6	41.8824
Male 5	p.m.7	10.1765
Male 5	p.m.8	3.64706
Male 5	p.m.9	3.52941
Male 6	a.m.0	0.705882
Male 6	a.m.1	0
Male 6	a.m.10	13.2941
Male 6	a.m.11	19.8235
Male 6	a.m.12	37.1765
Male 6	a.m.2	0
Male 6	a.m.3	0
Male 6	a.m.4	0
Male 6	a.m.5	0
Male 6	a.m.6	0
Male 6	a.m.7	0.294118
Male 6	a.m.8	5.58824
Male 6	a.m.9	11.5294
Male 6	p.m.1	47.5294
Male 6	p.m.10	0
Male 6	p.m.11	0.352941
Male 6	p.m.2	39.7059
Male 6	p.m.3	42.9412
Male 6	p.m.4	40.7059
Male 6	p.m.5	28.7059
Male 6	p.m.6	14.4706
Male 6	p.m.7	4.41176
Male 6	p.m.8	3.29412
Male 6	p.m.9	0
Male 7	a.m.0	0
Male 7	a.m.1	0
Male 7	a.m.10	19.4706
Male 7	a.m.11	32.2941
Male 7	a.m.12	44.5882
Male 7	a.m.2	0
Male 7	a.m.3	0
Male 7	a.m.4	0
Male 7	a.m.5	0
Male 7	a.m.6	0
Male 7	a.m.7	0
Male 7	a.m.8	4.05882
Male 7	a.m.9	7.70588
Male 7	p.m.1	55.4118
Male 7	p.m.10	0
Male 7	p.m.11	0
Male 7	p.m.2	54.8824
Male 7	p.m.3	21.5294
Male 7	p.m.4	0.294118
Male 7	p.m.5	0
Male 7	p.m.6	0
Male 7	p.m.7	0
Male 7	p.m.8	0
Male 7	p.m.9	0

## Sheet: Fig 1F (right), Fig 2A (top)
Gender	Breeding stage	Hatching or feeding ratio (%, per day)
Female	Nur1	NA
Female	Nur4	0.694826
Female	Nur7	0.527932
Female	Nur10	0.506286
Female	Nur13	0.49474
Female	Nur16	0.415445
Female	Nur19	0.221145
Female	Nur22	0.31054
Female	Nur25	0.230677
Female	Nur28	0.036855
Male	Nur1	NA
Male	Nur4	0.305174
Male	Nur7	0.472068
Male	Nur10	0.493714
Male	Nur13	0.50526
Male	Nur16	0.584555
Male	Nur19	0.778855
Male	Nur22	0.68946
Male	Nur25	0.769323
Male	Nur28	0.963145
Male	Cease	NA
Male	Incub1	0.241187
Male	Incub4	0.198778
Male	Incub7	0.216374
Male	Incub10	0.208599
Male	Incub13	0.213113
Male	Incub16	0.241254
Female	Cease	NA
Female	Incub1	0.758813
Female	Incub4	0.801222
Female	Incub7	0.783626
Female	Incub10	0.791401
Female	Incub13	0.786887
Female	Incub16	0.758746

## Sheet: Fig 2A (bottom)
	Cease-1	Cease-2	Cease-3	Cease-4	Cease-5	Cease-6	Incub1-1	Incub1-2	Incub1-3	Incub1-4	Incub1-5	Incub1-6	Incub4-1	Incub4-2	Incub4-3	Incub4-4	Incub4-5	Incub4-6	Incub7-1	Incub7-2	Incub7-3	Incub7-4	Incub7-5	Incub7-6	Incub10-1	Incub10-2	Incub10-3	Incub10-4	Incub10-5	Incub10-6	Incub13-1	Incub13-2	Incub13-3	Incub13-4	Incub13-5	Incub13-6	Incub16-1	Incub16-2	Incub16-3	Incub16-4	Incub16-5	Incub16-6	Nur1-1	Nur1-2	Nur1-3	Nur1-4	Nur1-5	Nur1-6	Nur4-1
Cease-1	1	0.99702	0.763779	0.991975	0.980034	0.972215	0.786216	0.938681	0.748505	0.794748	0.67253	0.810703	0.888252	0.931734	0.943995	0.916133	0.942866	0.77494	0.837942	0.723495	0.834091	0.902813	0.929703	0.885077	0.871746	0.867385	0.802155	0.901831	0.898719	0.791143	0.31083	0.301324	0.317314	0.165594	0.488037	0.456081	0.113783	0.0989776	0.151409	0.16604	0.0938363	0.100058	0.075417	0.0845865	0.0664425	0.0989886	0.0798365	0.0998099	0.09964
Cease-2	0.99702	1	0.778997	0.991671	0.979817	0.978862	0.809654	0.946909	0.769052	0.815805	0.696229	0.832008	0.901416	0.943552	0.954179	0.93102	0.954594	0.796035	0.856038	0.744395	0.85298	0.914884	0.940424	0.896671	0.886358	0.886597	0.823096	0.915597	0.911557	0.802985	0.322877	0.311436	0.32915	0.177417	0.50176	0.46306	0.12534	0.108592	0.162007	0.17809	0.103812	0.109023	0.0852066	0.0918804	0.0725056	0.111785	0.0883016	0.107373	0.110475
Cease-3	0.763779	0.778997	1	0.803504	0.845511	0.859697	0.918624	0.877322	0.89862	0.907395	0.920969	0.903424	0.834178	0.883193	0.855879	0.90431	0.839051	0.92882	0.878616	0.829941	0.904465	0.818661	0.903843	0.911346	0.917893	0.902318	0.908394	0.860135	0.890282	0.941154	0.715614	0.670995	0.736282	0.56858	0.82391	0.733018	0.487278	0.44817	0.534098	0.609015	0.465381	0.452376	0.43223	0.451732	0.396138	0.491662	0.403307	0.505761	0.450062
Cease-4	0.991975	0.991671	0.803504	1	0.988022	0.9815	0.800714	0.954772	0.783552	0.811043	0.71393	0.825412	0.901456	0.941375	0.959568	0.936281	0.952692	0.80994	0.865773	0.754924	0.863439	0.911478	0.945156	0.908203	0.904038	0.893863	0.834718	0.916759	0.924143	0.814031	0.340052	0.324285	0.354689	0.186677	0.51868	0.474599	0.129859	0.111801	0.168416	0.192949	0.110699	0.115634	0.0892162	0.102739	0.0797238	0.117146	0.0910814	0.118307	0.117509
Cease-5	0.980034	0.979817	0.845511	0.988022	1	0.976434	0.841116	0.948817	0.78907	0.829711	0.74218	0.845093	0.883792	0.944253	0.944404	0.937266	0.934465	0.821989	0.849949	0.739247	0.858009	0.884621	0.956226	0.906989	0.903527	0.892627	0.833694	0.907263	0.918174	0.851514	0.417432	0.405113	0.433426	0.262625	0.597445	0.543437	0.207149	0.181136	0.244228	0.279044	0.182194	0.177672	0.155581	0.168027	0.138645	0.1921	0.153242	0.184646	0.18537
Cease-6	0.972215	0.978862	0.859697	0.9815	0.976434	1	0.878017	0.982161	0.851273	0.886959	0.796537	0.902358	0.937081	0.972219	0.978343	0.969047	0.971082	0.884276	0.916598	0.820514	0.918899	0.939054	0.963899	0.952215	0.938068	0.934363	0.901087	0.948767	0.950076	0.867049	0.405415	0.380324	0.422895	0.249627	0.580612	0.513109	0.182834	0.162188	0.226095	0.259418	0.161936	0.163039	0.137846	0.15006	0.116065	0.176312	0.133335	0.177413	0.167985
Incub1-1	0.786216	0.809654	0.918624	0.800714	0.841116	0.878017	1	0.892683	0.903441	0.967538	0.924382	0.972185	0.860861	0.92047	0.872503	0.927398	0.868709	0.938263	0.881847	0.8244	0.903141	0.84052	0.915763	0.907897	0.898301	0.921053	0.920482	0.885897	0.895743	0.932811	0.590041	0.55214	0.61019	0.446334	0.752252	0.60658	0.369595	0.33162	0.414484	0.485562	0.328777	0.306942	0.296894	0.297422	0.23768	0.368987	0.272488	0.349996	0.336691
Incub1-2	0.938681	0.946909	0.877322	0.954772	0.948817	0.982161	0.892683	1	0.890924	0.913359	0.862064	0.935516	0.928623	0.967693	0.974322	0.975705	0.971177	0.925014	0.941439	0.850378	0.945067	0.936722	0.959969	0.971742	0.960465	0.955392	0.940637	0.948973	0.965214	0.895476	0.436888	0.404859	0.462081	0.280688	0.606152	0.5258	0.208871	0.191102	0.256209	0.302293	0.189253	0.190518	0.163032	0.17922	0.139614	0.20613	0.153668	0.207734	0.201072
Incub1-3	0.748505	0.769052	0.89862	0.783552	0.78907	0.851273	0.903441	0.890924	1	0.960398	0.948527	0.908659	0.929243	0.92316	0.906652	0.929451	0.900063	0.970559	0.961	0.932819	0.951874	0.903992	0.906711	0.93947	0.952127	0.956229	0.976584	0.940585	0.942348	0.921454	0.534568	0.499928	0.58341	0.39774	0.677853	0.552632	0.32821	0.3018	0.371788	0.465737	0.301736	0.28248	0.266776	0.28843	0.232983	0.328579	0.242161	0.321239	0.320087
Incub1-4	0.794748	0.815805	0.907395	0.811043	0.829711	0.886959	0.967538	0.913359	0.960398	1	0.941475	0.964281	0.923142	0.947688	0.910439	0.949635	0.9095	0.968517	0.941389	0.900648	0.94445	0.902209	0.928217	0.943349	0.935482	0.955208	0.963015	0.93694	0.937651	0.947071	0.569127	0.5317	0.595801	0.435046	0.71965	0.590732	0.356834	0.332373	0.406723	0.476331	0.324428	0.306767	0.293764	0.301691	0.24426	0.358569	0.27078	0.351085	0.336583
Incub1-5	0.67253	0.696229	0.920969	0.71393	0.74218	0.796537	0.924382	0.862064	0.948527	0.941475	1	0.932931	0.815391	0.860308	0.825836	0.890213	0.822688	0.964047	0.896758	0.865395	0.917734	0.803305	0.863494	0.897202	0.910517	0.914714	0.946602	0.850579	0.890975	0.931742	0.627945	0.57304	0.681201	0.487412	0.766654	0.605405	0.398969	0.372894	0.45094	0.55629	0.370389	0.351405	0.334144	0.353688	0.285235	0.409295	0.301331	0.394928	0.395499
Incub1-6	0.810703	0.832008	0.903424	0.825412	0.845093	0.902358	0.972185	0.935516	0.908659	0.964281	0.932931	1	0.870776	0.926688	0.896039	0.94173	0.898928	0.951641	0.912725	0.844318	0.926588	0.868506	0.915975	0.932263	0.918709	0.938621	0.946719	0.898457	0.915095	0.921791	0.547441	0.505218	0.566156	0.408597	0.701338	0.575598	0.328077	0.304144	0.378982	0.436766	0.297489	0.287007	0.27099	0.273114	0.21887	0.332077	0.248119	0.325475	0.306796
Incub4-1	0.888252	0.901416	0.834178	0.901456	0.883792	0.937081	0.860861	0.928623	0.929243	0.923142	0.815391	0.870776	1	0.966963	0.977087	0.956245	0.971391	0.913476	0.968019	0.920859	0.946105	0.983466	0.941951	0.957626	0.95091	0.946862	0.936832	0.987018	0.959871	0.870141	0.400093	0.374782	0.424066	0.26228	0.55592	0.482205	0.202358	0.18512	0.242111	0.291894	0.183534	0.177166	0.157554	0.17153	0.134681	0.199544	0.148395	0.199638	0.192282
Incub4-2	0.931734	0.943552	0.883193	0.941375	0.944253	0.972219	0.92047	0.967693	0.92316	0.947688	0.860308	0.926688	0.966963	1	0.98244	0.985909	0.979359	0.924308	0.946669	0.86843	0.942243	0.954887	0.979796	0.962051	0.958979	0.968473	0.93947	0.979212	0.974692	0.916033	0.45539	0.43356	0.476981	0.317923	0.626069	0.54868	0.253205	0.236113	0.29911	0.348111	0.228609	0.22067	0.202474	0.213092	0.173048	0.247257	0.190991	0.244878	0.238292
Incub4-3	0.943995	0.954179	0.855879	0.959568	0.944404	0.978343	0.872503	0.974322	0.906652	0.910439	0.825836	0.896039	0.977087	0.98244	1	0.98091	0.993419	0.914896	0.96336	0.887643	0.951187	0.978854	0.972642	0.968255	0.968044	0.963207	0.938623	0.983888	0.980281	0.88358	0.400053	0.374248	0.423799	0.251413	0.572021	0.498066	0.188015	0.169965	0.230167	0.274469	0.16747	0.165935	0.142357	0.155868	0.121667	0.18254	0.135605	0.179649	0.179056
Incub4-4	0.916133	0.93102	0.90431	0.936281	0.937266	0.969047	0.927398	0.975705	0.929451	0.949635	0.890213	0.94173	0.956245	0.985909	0.98091	1	0.980916	0.949705	0.960381	0.888569	0.962657	0.953074	0.986185	0.972564	0.980157	0.982365	0.95611	0.973468	0.988977	0.921361	0.465591	0.438454	0.494456	0.318037	0.640362	0.543648	0.249706	0.228619	0.294395	0.352964	0.224102	0.21372	0.195041	0.208343	0.164031	0.246108	0.182773	0.238346	0.237854
Incub4-5	0.942866	0.954594	0.839051	0.952692	0.934465	0.971082	0.868709	0.971177	0.900063	0.9095	0.822688	0.898928	0.971391	0.979359	0.993419	0.980916	1	0.90853	0.960913	0.883288	0.946371	0.980904	0.97161	0.959683	0.963999	0.964723	0.933697	0.982468	0.978911	0.878387	0.390225	0.370926	0.412847	0.24785	0.560435	0.49074	0.1888	0.172429	0.229473	0.272403	0.166493	0.164422	0.142492	0.154353	0.122641	0.181538	0.136518	0.174072	0.18101
Incub4-6	0.77494	0.796035	0.92882	0.80994	0.821989	0.884276	0.938263	0.925014	0.970559	0.968517	0.964047	0.951641	0.913476	0.924308	0.914896	0.949705	0.90853	1	0.965143	0.93389	0.977714	0.904361	0.922805	0.96265	0.962806	0.957032	0.984526	0.928141	0.949116	0.941018	0.571601	0.523532	0.614701	0.42012	0.71943	0.579422	0.334041	0.306236	0.383963	0.470097	0.308085	0.294912	0.273957	0.293067	0.233498	0.34081	0.249347	0.336889	0.325296
Incub7-1	0.837942	0.856038	0.878616	0.865773	0.849949	0.916598	0.881847	0.941439	0.961	0.941389	0.896758	0.912725	0.968019	0.946669	0.96336	0.960381	0.960913	0.965143	1	0.958433	0.983166	0.971216	0.939196	0.973217	0.977041	0.972154	0.98158	0.973128	0.973405	0.90925	0.490736	0.439129	0.522053	0.335743	0.637278	0.52188	0.252593	0.230782	0.302138	0.365393	0.230777	0.231268	0.204223	0.220108	0.174873	0.256325	0.186501	0.261028	0.246552
Incub7-2	0.723495	0.744395	0.829941	0.754924	0.739247	0.820514	0.8244	0.850378	0.932819	0.900648	0.865395	0.844318	0.920859	0.86843	0.887643	0.888569	0.883288	0.93389	0.958433	1	0.952383	0.922736	0.86387	0.917074	0.921001	0.904405	0.93545	0.91306	0.911393	0.859838	0.488533	0.428043	0.529401	0.342056	0.61908	0.484071	0.255535	0.235312	0.304483	0.383378	0.237044	0.231723	0.208428	0.227404	0.176011	0.266308	0.185684	0.272503	0.256408
Incub7-3	0.834091	0.85298	0.904465	0.863439	0.858009	0.918899	0.903141	0.945067	0.951874	0.94445	0.917734	0.926588	0.946105	0.942243	0.951187	0.962657	0.946371	0.977714	0.983166	0.952383	1	0.954652	0.940552	0.97477	0.973732	0.960454	0.976063	0.950769	0.967342	0.920017	0.513832	0.456813	0.553766	0.358123	0.669331	0.542812	0.267939	0.248714	0.320755	0.393438	0.249267	0.245055	0.219426	0.237746	0.184677	0.2777	0.198248	0.282051	0.266794
Incub7-4	0.902813	0.914884	0.818661	0.911478	0.884621	0.939054	0.84052	0.936722	0.903992	0.902209	0.803305	0.868506	0.983466	0.954887	0.978854	0.953074	0.980904	0.904361	0.971216	0.922736	0.954652	1	0.943964	0.953559	0.947971	0.942455	0.930039	0.977364	0.961496	0.865327	0.400001	0.362597	0.420799	0.254367	0.5558	0.47289	0.183796	0.169892	0.229292	0.272854	0.165264	0.167696	0.142833	0.154591	0.120505	0.183259	0.13354	0.186032	0.17902
Incub7-5	0.929703	0.940424	0.903843	0.945156	0.956226	0.963899	0.915763	0.959969	0.906711	0.928217	0.863494	0.915975	0.941951	0.979796	0.972642	0.986185	0.97161	0.922805	0.939196	0.86387	0.940552	0.943964	1	0.955327	0.969556	0.966861	0.927252	0.96808	0.981278	0.929538	0.498257	0.469883	0.523652	0.337742	0.676056	0.568993	0.268981	0.238463	0.31274	0.379639	0.235322	0.224597	0.205775	0.21577	0.177202	0.258228	0.191266	0.250711	0.249136
Incub7-6	0.885077	0.896671	0.911346	0.908203	0.906989	0.952215	0.907897	0.971742	0.93947	0.943349	0.897202	0.932263	0.957626	0.962051	0.968255	0.972564	0.959683	0.96265	0.973217	0.917074	0.97477	0.953559	0.955327	1	0.980161	0.962434	0.968366	0.965381	0.968546	0.920962	0.494797	0.449334	0.527548	0.336379	0.648672	0.550739	0.254995	0.234223	0.304512	0.365334	0.237429	0.235481	0.207923	0.229726	0.180698	0.258751	0.193189	0.266687	0.24778
Incub10-1	0.871746	0.886358	0.917893	0.904038	0.903527	0.938068	0.898301	0.960465	0.952127	0.935482	0.910517	0.918709	0.95091	0.958979	0.968044	0.980157	0.963999	0.962806	0.977041	0.921001	0.973732	0.947971	0.969556	0.980161	1	0.979543	0.969442	0.970865	0.986378	0.925927	0.4964	0.459475	0.537437	0.335093	0.658897	0.548703	0.262408	0.234019	0.3057	0.385087	0.237934	0.227615	0.204961	0.226932	0.180313	0.259084	0.18828	0.257216	0.253193
Incub10-2	0.867385	0.886597	0.902318	0.893863	0.892627	0.934363	0.921053	0.955392	0.956229	0.955208	0.914714	0.938621	0.946862	0.968473	0.963207	0.982365	0.964723	0.957032	0.972154	0.904405	0.960454	0.942455	0.966861	0.962434	0.979543	1	0.974469	0.968737	0.9805	0.920552	0.490808	0.458487	0.521076	0.341237	0.655433	0.542587	0.269908	0.241263	0.314965	0.376107	0.23866	0.231621	0.210708	0.222196	0.178303	0.264125	0.194918	0.257225	0.253518
Incub10-3	0.802155	0.823096	0.908394	0.834718	0.833694	0.901087	0.920482	0.940637	0.976584	0.963015	0.946602	0.946719	0.936832	0.93947	0.938623	0.95611	0.933697	0.984526	0.98158	0.93545	0.976063	0.930039	0.927252	0.968366	0.969442	0.974469	1	0.951584	0.959648	0.928901	0.532729	0.48462	0.565752	0.381737	0.674841	0.556179	0.303245	0.279299	0.350715	0.423072	0.280579	0.272583	0.249181	0.266416	0.212961	0.309093	0.228154	0.305909	0.293101
Incub10-4	0.901831	0.915597	0.860135	0.916759	0.907263	0.948767	0.885897	0.948973	0.940585	0.93694	0.850579	0.898457	0.987018	0.979212	0.983888	0.973468	0.982468	0.928141	0.973128	0.91306	0.950769	0.977364	0.96808	0.965381	0.970865	0.968737	0.951584	1	0.978901	0.905888	0.445197	0.420185	0.473384	0.295484	0.609089	0.51825	0.234073	0.210085	0.273754	0.334613	0.206216	0.198465	0.178627	0.192087	0.155354	0.225751	0.167822	0.215822	0.22226
Incub10-5	0.898719	0.911557	0.890282	0.924143	0.918174	0.950076	0.895743	0.965214	0.942348	0.937651	0.890975	0.915095	0.959871	0.974692	0.980281	0.988977	0.978911	0.949116	0.973405	0.911393	0.967342	0.961496	0.981278	0.968546	0.986378	0.9805	0.959648	0.978901	1	0.925334	0.47223	0.435665	0.505966	0.315661	0.643735	0.534217	0.242734	0.221581	0.289939	0.359254	0.216072	0.208265	0.186631	0.202115	0.159683	0.238704	0.171389	0.233647	0.236651
Incub10-6	0.791143	0.802985	0.941154	0.814031	0.851514	0.867049	0.932811	0.895476	0.921454	0.947071	0.931742	0.921791	0.870141	0.916033	0.88358	0.921361	0.878387	0.941018	0.90925	0.859838	0.920017	0.865327	0.929538	0.920962	0.925927	0.920552	0.928901	0.905888	0.925334	1	0.721929	0.680823	0.753435	0.582595	0.855762	0.732977	0.495902	0.46691	0.549125	0.623512	0.460949	0.446143	0.427456	0.440201	0.380083	0.495592	0.402113	0.468285	0.476901
Incub13-1	0.31083	0.322877	0.715614	0.340052	0.417432	0.405415	0.590041	0.436888	0.534568	0.569127	0.627945	0.547441	0.400093	0.45539	0.400053	0.465591	0.390225	0.571601	0.490736	0.488533	0.513832	0.400001	0.498257	0.494797	0.4964	0.490808	0.532729	0.445197	0.47223	0.721929	1	0.926064	0.948333	0.91641	0.919967	0.891404	0.826802	0.78894	0.874752	0.911363	0.803348	0.820374	0.797006	0.790539	0.762773	0.840145	0.749462	0.859756	0.761162
Incub13-2	0.301324	0.311436	0.670995	0.324285	0.405113	0.380324	0.55214	0.404859	0.499928	0.5317	0.57304	0.505218	0.374782	0.43356	0.374248	0.438454	0.370926	0.523532	0.439129	0.428043	0.456813	0.362597	0.469883	0.449334	0.459475	0.458487	0.48462	0.420185	0.435665	0.680823	0.926064	1	0.939282	0.964573	0.891287	0.96259	0.940239	0.896589	0.954261	0.962782	0.904366	0.905692	0.899611	0.903302	0.874469	0.922303	0.886103	0.782554	0.910093
Incub13-3	0.317314	0.32915	0.736282	0.354689	0.433426	0.422895	0.61019	0.462081	0.58341	0.595801	0.681201	0.566156	0.424066	0.476981	0.423799	0.494456	0.412847	0.614701	0.522053	0.529401	0.553766	0.420799	0.523652	0.527548	0.537437	0.521076	0.565752	0.473384	0.505966	0.753435	0.948333	0.939282	1	0.909884	0.960272	0.891525	0.830062	0.787001	0.865516	0.921675	0.793674	0.787091	0.772322	0.786176	0.72501	0.833826	0.744553	0.726137	0.817238
Incub13-4	0.165594	0.177417	0.56858	0.186677	0.262625	0.249627	0.446334	0.280688	0.39774	0.435046	0.487412	0.408597	0.26228	0.317923	0.251413	0.318037	0.24785	0.42012	0.335743	0.342056	0.358123	0.254367	0.337742	0.336379	0.335093	0.341237	0.381737	0.295484	0.315661	0.582595	0.91641	0.964573	0.909884	1	0.832061	0.931107	0.956546	0.938088	0.984268	0.965699	0.937965	0.955862	0.947795	0.942667	0.917429	0.9591	0.928159	0.848494	0.935146
Incub13-5	0.488037	0.50176	0.82391	0.51868	0.597445	0.580612	0.752252	0.606152	0.677853	0.71965	0.766654	0.701338	0.55592	0.626069	0.572021	0.640362	0.560435	0.71943	0.637278	0.61908	0.669331	0.5558	0.676056	0.648672	0.658897	0.655433	0.674841	0.609089	0.643735	0.855762	0.919967	0.891287	0.960272	0.832061	1	0.868218	0.736242	0.68522	0.780811	0.845387	0.687407	0.678282	0.661838	0.665284	0.602194	0.734764	0.633213	0.638247	0.714782
Incub13-6	0.456081	0.46306	0.733018	0.474599	0.543437	0.513109	0.60658	0.5258	0.552632	0.590732	0.605405	0.575598	0.482205	0.54868	0.498066	0.543648	0.49074	0.579422	0.52188	0.484071	0.542812	0.47289	0.568993	0.550739	0.548703	0.542587	0.556179	0.51825	0.534217	0.732977	0.891404	0.96259	0.891525	0.931107	0.868218	1	0.913058	0.888505	0.932307	0.914965	0.89403	0.906487	0.89409	0.897979	0.877713	0.900871	0.885303	0.775326	0.88921
Incub16-1	0.113783	0.12534	0.487278	0.129859	0.207149	0.182834	0.369595	0.208871	0.32821	0.356834	0.398969	0.328077	0.202358	0.253205	0.188015	0.249706	0.1888	0.334041	0.252593	0.255535	0.267939	0.183796	0.268981	0.254995	0.262408	0.269908	0.303245	0.234073	0.242734	0.495902	0.826802	0.940239	0.830062	0.956546	0.736242	0.913058	1	0.986625	0.987202	0.94204	0.989335	0.966465	0.982026	0.980327	0.954596	0.989428	0.977679	0.809413	0.972727
Incub16-2	0.0989776	0.108592	0.44817	0.111801	0.181136	0.162188	0.33162	0.191102	0.3018	0.332373	0.372894	0.304144	0.18512	0.236113	0.169965	0.228619	0.172429	0.306236	0.230782	0.235312	0.248714	0.169892	0.238463	0.234223	0.234019	0.241263	0.279299	0.210085	0.221581	0.46691	0.78894	0.896589	0.787001	0.938088	0.68522	0.888505	0.986625	1	0.978306	0.914126	0.994512	0.966533	0.986102	0.985226	0.956049	0.989646	0.983351	0.816875	0.97144
Incub16-3	0.151409	0.162007	0.534098	0.168416	0.244228	0.226095	0.414484	0.256209	0.371788	0.406723	0.45094	0.378982	0.242111	0.29911	0.230167	0.294395	0.229473	0.383963	0.302138	0.304483	0.320755	0.229292	0.31274	0.304512	0.3057	0.314965	0.350715	0.273754	0.289939	0.549125	0.874752	0.954261	0.865516	0.984268	0.780811	0.932307	0.987202	0.978306	1	0.959777	0.977211	0.977189	0.98059	0.975626	0.95267	0.984251	0.967156	0.85219	0.961957
Incub16-4	0.16604	0.17809	0.609015	0.192949	0.279044	0.259418	0.485562	0.302293	0.465737	0.476331	0.55629	0.436766	0.291894	0.348111	0.274469	0.352964	0.272403	0.470097	0.365393	0.383378	0.393438	0.272854	0.379639	0.365334	0.385087	0.376107	0.423072	0.334613	0.359254	0.623512	0.911363	0.962782	0.921675	0.965699	0.845387	0.914965	0.94204	0.914126	0.959777	1	0.918041	0.913586	0.91373	0.917426	0.889261	0.936306	0.884803	0.829482	0.918293
Incub16-5	0.0938363	0.103812	0.465381	0.110699	0.182194	0.161936	0.328777	0.189253	0.301736	0.324428	0.370389	0.297489	0.183534	0.228609	0.16747	0.224102	0.166493	0.308085	0.230777	0.237044	0.249267	0.165264	0.235322	0.237429	0.237934	0.23866	0.280579	0.206216	0.216072	0.460949	0.803348	0.904366	0.793674	0.937965	0.687407	0.89403	0.989335	0.994512	0.977211	0.918041	1	0.96941	0.988108	0.988923	0.962246	0.992731	0.982693	0.836348	0.962616
Incub16-6	0.100058	0.109023	0.452376	0.115634	0.177672	0.163039	0.306942	0.190518	0.28248	0.306767	0.351405	0.287007	0.177166	0.22067	0.165935	0.21372	0.164422	0.294912	0.231268	0.231723	0.245055	0.167696	0.224597	0.235481	0.227615	0.231621	0.272583	0.198465	0.208265	0.446143	0.820374	0.905692	0.787091	0.955862	0.678282	0.906487	0.966465	0.966533	0.977189	0.913586	0.96941	1	0.992378	0.985733	0.987971	0.964903	0.982337	0.855371	0.943637
Nur1-1	0.075417	0.0852066	0.43223	0.0892162	0.155581	0.137846	0.296894	0.163032	0.266776	0.293764	0.334144	0.27099	0.157554	0.202474	0.142357	0.195041	0.142492	0.273957	0.204223	0.208428	0.219426	0.142833	0.205775	0.207923	0.204961	0.210708	0.249181	0.178627	0.186631	0.427456	0.797006	0.899611	0.772322	0.947795	0.661838	0.89409	0.982026	0.986102	0.98059	0.91373	0.988108	0.992378	1	0.9933	0.986159	0.98162	0.992664	0.845013	0.958374
Nur1-2	0.0845865	0.0918804	0.451732	0.102739	0.168027	0.15006	0.297422	0.17922	0.28843	0.301691	0.353688	0.273114	0.17153	0.213092	0.155868	0.208343	0.154353	0.293067	0.220108	0.227404	0.237746	0.154591	0.21577	0.229726	0.226932	0.222196	0.266416	0.192087	0.202115	0.440201	0.790539	0.903302	0.786176	0.942667	0.665284	0.897979	0.980327	0.985226	0.975626	0.917426	0.988923	0.985733	0.9933	1	0.983259	0.978727	0.990906	0.82927	0.966154
Nur1-3	0.0664425	0.0725056	0.396138	0.0797238	0.138645	0.116065	0.23768	0.139614	0.232983	0.24426	0.285235	0.21887	0.134681	0.173048	0.121667	0.164031	0.122641	0.233498	0.174873	0.176011	0.184677	0.120505	0.177202	0.180698	0.180313	0.178303	0.212961	0.155354	0.159683	0.380083	0.762773	0.874469	0.72501	0.917429	0.602194	0.877713	0.954596	0.956049	0.95267	0.889261	0.962246	0.987971	0.986159	0.983259	1	0.945246	0.98001	0.838012	0.928994
Nur1-4	0.0989886	0.111785	0.491662	0.117146	0.1921	0.176312	0.368987	0.20613	0.328579	0.358569	0.409295	0.332077	0.199544	0.247257	0.18254	0.246108	0.181538	0.34081	0.256325	0.266308	0.2777	0.183259	0.258228	0.258751	0.259084	0.264125	0.309093	0.225751	0.238704	0.495592	0.840145	0.922303	0.833826	0.9591	0.734764	0.900871	0.989428	0.989646	0.984251	0.936306	0.992731	0.964903	0.98162	0.978727	0.945246	1	0.971143	0.84177	0.964536
Nur1-5	0.0798365	0.0883016	0.403307	0.0910814	0.153242	0.133335	0.272488	0.153668	0.242161	0.27078	0.301331	0.248119	0.148395	0.190991	0.135605	0.182773	0.136518	0.249347	0.186501	0.185684	0.198248	0.13354	0.191266	0.193189	0.18828	0.194918	0.228154	0.167822	0.171389	0.402113	0.749462	0.886103	0.744553	0.928159	0.633213	0.885303	0.977679	0.983351	0.967156	0.884803	0.982693	0.982337	0.992664	0.990906	0.98001	0.971143	1	0.787315	0.968612
Nur1-6	0.0998099	0.107373	0.505761	0.118307	0.184646	0.177413	0.349996	0.207734	0.321239	0.351085	0.394928	0.325475	0.199638	0.244878	0.179649	0.238346	0.174072	0.336889	0.261028	0.272503	0.282051	0.186032	0.250711	0.266687	0.257216	0.257225	0.305909	0.215822	0.233647	0.468285	0.859756	0.782554	0.726137	0.848494	0.638247	0.775326	0.809413	0.816875	0.85219	0.829482	0.836348	0.855371	0.845013	0.82927	0.838012	0.84177	0.787315	1	0.705645
Nur4-1	0.09964	0.110475	0.450062	0.117509	0.18537	0.167985	0.336691	0.201072	0.320087	0.336583	0.395499	0.306796	0.192282	0.238292	0.179056	0.237854	0.18101	0.325296	0.246552	0.256408	0.266794	0.17902	0.249136	0.24778	0.253193	0.253518	0.293101	0.22226	0.236651	0.476901	0.761162	0.910093	0.817238	0.935146	0.714782	0.88921	0.972727	0.97144	0.961957	0.918293	0.962616	0.943637	0.958374	0.966154	0.928994	0.964536	0.968612	0.705645	1
Nur4-2	0.0877572	0.0958566	0.45618	0.101156	0.173767	0.14901	0.319739	0.175999	0.295649	0.319976	0.360129	0.286358	0.173957	0.223161	0.156976	0.215407	0.15928	0.29665	0.219447	0.224909	0.233371	0.15596	0.233436	0.222106	0.228225	0.232155	0.267547	0.202522	0.210608	0.458885	0.824232	0.911135	0.787339	0.944732	0.68084	0.892055	0.98117	0.982105	0.978968	0.931832	0.986654	0.975171	0.987389	0.983295	0.976061	0.980413	0.973	0.879666	0.939455
Nur4-3	0.0827996	0.0898081	0.444179	0.0936622	0.166101	0.138066	0.305509	0.160767	0.275323	0.304597	0.334437	0.270236	0.160855	0.2103	0.144303	0.200397	0.147429	0.278202	0.20477	0.210282	0.215623	0.144593	0.22607	0.203682	0.212766	0.218677	0.247293	0.191336	0.198198	0.441746	0.840476	0.892956	0.762679	0.92773	0.66086	0.868177	0.941685	0.934238	0.95253	0.916713	0.942857	0.956107	0.958327	0.944861	0.961208	0.938844	0.929398	0.921663	0.874426
Nur4-4	0.123403	0.134148	0.557648	0.148692	0.228131	0.212508	0.417806	0.257126	0.408428	0.420188	0.499116	0.382672	0.24535	0.295818	0.227521	0.298537	0.225572	0.416274	0.320111	0.339932	0.347045	0.230904	0.316188	0.320095	0.329182	0.320905	0.375572	0.281548	0.305382	0.571675	0.897509	0.920518	0.885134	0.94862	0.788372	0.885734	0.950676	0.949956	0.961226	0.960477	0.954828	0.921291	0.93262	0.936998	0.897886	0.967718	0.902745	0.88898	0.912903
Nur4-5	0.106715	0.119465	0.488559	0.122149	0.202543	0.184634	0.401114	0.212125	0.348416	0.385497	0.425903	0.351388	0.213889	0.268426	0.192638	0.266746	0.193265	0.355657	0.256683	0.268489	0.281368	0.187361	0.275505	0.263973	0.269184	0.278208	0.315773	0.238673	0.251528	0.503273	0.762426	0.915053	0.811539	0.933648	0.729006	0.88339	0.969893	0.960952	0.959824	0.924034	0.95401	0.924645	0.946073	0.951112	0.906032	0.958736	0.954167	0.714658	0.97941
Nur4-6	0.104363	0.113485	0.460257	0.118269	0.186443	0.16987	0.335392	0.201174	0.313498	0.339882	0.387073	0.310583	0.194311	0.243878	0.178934	0.23746	0.180496	0.318848	0.242775	0.249798	0.262434	0.18003	0.24609	0.246998	0.245706	0.249061	0.291682	0.218782	0.232217	0.477034	0.797821	0.893184	0.792485	0.937898	0.687967	0.888199	0.980196	0.997075	0.976476	0.916138	0.992878	0.966377	0.984305	0.984372	0.955091	0.989081	0.978617	0.832275	0.966189
Nur7-1	0.096591	0.106132	0.496629	0.11292	0.186115	0.169536	0.354415	0.197097	0.3259	0.348802	0.385367	0.319185	0.202633	0.249758	0.177549	0.241544	0.174631	0.327489	0.236884	0.244764	0.258962	0.169404	0.246549	0.254414	0.253325	0.249613	0.295608	0.218736	0.224624	0.454302	0.793552	0.859429	0.726315	0.900987	0.624644	0.858534	0.916603	0.914865	0.928255	0.901887	0.927965	0.9442	0.945483	0.941431	0.951312	0.917521	0.919694	0.906696	0.859208
Nur7-2	0.0904636	0.0989985	0.456807	0.104365	0.174224	0.154075	0.318389	0.181045	0.291716	0.317755	0.354369	0.288748	0.178295	0.224653	0.15994	0.216733	0.160437	0.296147	0.218836	0.221878	0.234114	0.155769	0.225662	0.228088	0.226498	0.228831	0.269111	0.19825	0.206087	0.44526	0.799857	0.892336	0.760105	0.932822	0.650818	0.88844	0.975184	0.981361	0.971874	0.912295	0.987731	0.97936	0.99103	0.987646	0.980512	0.97711	0.979523	0.878181	0.935259
Nur7-3	0.079805	0.0868562	0.452778	0.0923641	0.159085	0.142399	0.30568	0.165687	0.273368	0.304342	0.331994	0.275672	0.167612	0.212404	0.145543	0.20181	0.144391	0.280694	0.204856	0.208909	0.219806	0.143597	0.210885	0.21653	0.210366	0.212769	0.252901	0.181704	0.188171	0.418076	0.806877	0.846162	0.710189	0.901545	0.60423	0.844956	0.900986	0.901541	0.922427	0.879068	0.914406	0.950348	0.942721	0.930828	0.954445	0.905824	0.91225	0.937585	0.832147
Nur7-4	0.0875522	0.0941713	0.467072	0.102374	0.169912	0.151709	0.313063	0.181516	0.297109	0.317722	0.359611	0.286622	0.179349	0.224644	0.159471	0.21526	0.158762	0.300918	0.224773	0.231463	0.240775	0.15925	0.227712	0.232619	0.231517	0.229017	0.273485	0.19969	0.210184	0.443828	0.830005	0.83904	0.727338	0.889912	0.620583	0.835435	0.898978	0.907401	0.916903	0.882681	0.921682	0.931529	0.93203	0.921807	0.935479	0.914452	0.893231	0.965042	0.820253
Nur7-5	0.101872	0.110765	0.501695	0.118101	0.195208	0.171567	0.363442	0.199957	0.33285	0.356916	0.397723	0.320763	0.200714	0.250711	0.180149	0.245143	0.180008	0.335351	0.246769	0.253806	0.261835	0.174497	0.263509	0.254118	0.262037	0.26231	0.300371	0.22991	0.238219	0.484869	0.847996	0.91225	0.787718	0.938394	0.689705	0.888143	0.943999	0.929156	0.956505	0.939568	0.94003	0.958243	0.95705	0.950442	0.960777	0.938209	0.930572	0.906817	0.886585
Nur7-6	0.0943976	0.105301	0.46351	0.110859	0.179554	0.166174	0.339914	0.196554	0.307568	0.337113	0.385426	0.311018	0.18835	0.23468	0.172216	0.231182	0.171289	0.319486	0.24104	0.249353	0.260732	0.173194	0.236584	0.246881	0.241561	0.24466	0.289977	0.210154	0.223374	0.47267	0.799523	0.901354	0.805523	0.94526	0.701548	0.892881	0.983119	0.993409	0.978453	0.912814	0.991491	0.968877	0.984446	0.984966	0.950233	0.991157	0.98317	0.810551	0.975216
Nur10-1	0.0733307	0.0818413	0.400786	0.0834981	0.150377	0.125871	0.278463	0.14446	0.243472	0.271437	0.295055	0.244698	0.145443	0.188584	0.129305	0.18041	0.131481	0.245486	0.174337	0.17298	0.183562	0.121418	0.191224	0.182988	0.184842	0.191788	0.220975	0.165875	0.16616	0.39155	0.728533	0.887571	0.720935	0.912756	0.61358	0.878523	0.970446	0.964171	0.954517	0.886652	0.966757	0.970068	0.981836	0.979369	0.979027	0.951859	0.989036	0.768891	0.955259
Nur10-2	0.0983436	0.107288	0.496127	0.115321	0.184265	0.172636	0.351263	0.20229	0.325642	0.349495	0.390376	0.319317	0.203926	0.249961	0.179733	0.242196	0.176945	0.331263	0.244461	0.251976	0.265461	0.175027	0.24467	0.259546	0.253389	0.251607	0.300128	0.217065	0.227596	0.457383	0.810473	0.856748	0.733683	0.907863	0.628716	0.860108	0.911006	0.913998	0.930601	0.898201	0.92592	0.952453	0.94776	0.942203	0.953906	0.918366	0.918765	0.926873	0.854036
Nur10-3	0.0835894	0.0909872	0.470053	0.0980636	0.169619	0.148991	0.32352	0.172442	0.296146	0.318114	0.348069	0.285426	0.180708	0.225589	0.155531	0.215835	0.153568	0.295623	0.210002	0.216592	0.22775	0.147133	0.226114	0.224715	0.227446	0.224627	0.26452	0.194554	0.200705	0.419578	0.781896	0.822675	0.68001	0.861419	0.580377	0.819568	0.87319	0.867657	0.888229	0.867983	0.886694	0.911691	0.909914	0.899895	0.927055	0.87397	0.873445	0.928256	0.791756
Nur10-4	0.126733	0.141346	0.570201	0.147438	0.24096	0.219747	0.478004	0.252152	0.418374	0.454372	0.501354	0.412877	0.25693	0.314848	0.230953	0.316563	0.228986	0.424037	0.306762	0.32325	0.333861	0.221023	0.33141	0.31434	0.328897	0.333256	0.377271	0.288511	0.303394	0.570259	0.843164	0.925358	0.845584	0.927872	0.775624	0.877265	0.953271	0.935861	0.947515	0.95035	0.942399	0.890842	0.918191	0.918843	0.873014	0.95541	0.900063	0.818894	0.913143
Nur10-5	0.0718661	0.0762382	0.39915	0.08002	0.138203	0.119423	0.246961	0.133112	0.218941	0.247137	0.254425	0.224193	0.140986	0.17955	0.119484	0.16425	0.117438	0.221118	0.158445	0.15657	0.169946	0.113247	0.172097	0.175618	0.168552	0.168693	0.201916	0.146523	0.145723	0.334783	0.714529	0.70931	0.558575	0.765888	0.460634	0.726479	0.778392	0.787472	0.798475	0.752676	0.811307	0.841887	0.83727	0.820131	0.864784	0.790619	0.793627	0.941214	0.668178
Nur10-6	0.0537109	0.056427	0.357676	0.0600394	0.114062	0.0920662	0.199684	0.10465	0.182731	0.204569	0.212798	0.181124	0.112321	0.147803	0.0929783	0.13056	0.0926648	0.181221	0.127265	0.124182	0.135129	0.0880957	0.140566	0.14126	0.135914	0.135482	0.165876	0.118258	0.115984	0.299764	0.69535	0.704768	0.541226	0.761911	0.434195	0.724061	0.786671	0.798579	0.800932	0.746477	0.821402	0.852992	0.849538	0.832354	0.882523	0.796207	0.80976	0.927684	0.682336
Nur13-1	0.128274	0.138131	0.505517	0.145128	0.212289	0.200379	0.359686	0.219979	0.319898	0.349623	0.377384	0.328881	0.219446	0.263617	0.19999	0.255915	0.193478	0.331943	0.251224	0.25169	0.273916	0.190161	0.255503	0.272212	0.260015	0.26109	0.305078	0.22509	0.232296	0.450214	0.782963	0.861125	0.724106	0.908259	0.625018	0.878253	0.925562	0.928127	0.935615	0.881289	0.941379	0.96192	0.961299	0.956672	0.961175	0.930183	0.94465	0.885618	0.878718
Nur13-2	0.220976	0.234426	0.669057	0.247779	0.335295	0.318106	0.537392	0.345201	0.482996	0.513775	0.566608	0.479496	0.336416	0.388337	0.318755	0.397892	0.311759	0.505083	0.399914	0.41044	0.428814	0.31103	0.419455	0.413473	0.420695	0.413239	0.455959	0.369275	0.38897	0.642662	0.928758	0.959547	0.912462	0.954937	0.850166	0.925789	0.9293	0.899232	0.946711	0.964057	0.91462	0.903238	0.905153	0.906619	0.875466	0.935908	0.876985	0.868121	0.881626
Nur13-3	0.336475	0.349303	0.778694	0.368791	0.45946	0.438826	0.653611	0.466732	0.607168	0.630197	0.680746	0.59292	0.454305	0.514182	0.441877	0.526661	0.43135	0.625182	0.51214	0.51654	0.546694	0.421428	0.550415	0.534834	0.550236	0.536518	0.570138	0.490341	0.517287	0.741708	0.913946	0.926698	0.903924	0.889624	0.876492	0.901124	0.854432	0.816621	0.878814	0.931699	0.834338	0.812312	0.814259	0.822383	0.785372	0.854452	0.778798	0.831323	0.794843
Nur13-4	0.438556	0.452681	0.828564	0.46468	0.553026	0.533831	0.738404	0.553445	0.664403	0.709099	0.729915	0.674251	0.534869	0.606373	0.529604	0.616064	0.521627	0.687003	0.576296	0.562318	0.609673	0.49918	0.6346	0.608159	0.620328	0.617435	0.636414	0.572704	0.594065	0.795795	0.876127	0.906333	0.87401	0.848864	0.879688	0.89706	0.817321	0.778379	0.841004	0.888489	0.791191	0.763767	0.7674	0.77682	0.733527	0.811261	0.740707	0.770048	0.760395
Nur13-5	0.170863	0.182797	0.55589	0.190861	0.269449	0.247152	0.429659	0.268129	0.387205	0.413389	0.449944	0.383506	0.266739	0.316583	0.250132	0.316221	0.246463	0.394673	0.302802	0.305159	0.326548	0.235787	0.326678	0.32023	0.32612	0.32335	0.358928	0.290285	0.298264	0.530484	0.801425	0.931475	0.814228	0.936868	0.730474	0.92096	0.975748	0.963589	0.964626	0.934278	0.971315	0.947086	0.964727	0.970042	0.942176	0.968254	0.963652	0.791835	0.956726
Nur13-6	0.423119	0.431246	0.748304	0.444252	0.512336	0.493499	0.611073	0.507022	0.570644	0.599116	0.607777	0.579433	0.486844	0.547816	0.48709	0.541634	0.477297	0.586309	0.513156	0.485525	0.537862	0.458977	0.556734	0.545989	0.54523	0.537727	0.558601	0.507733	0.523151	0.687508	0.849858	0.820885	0.745929	0.806298	0.72513	0.862843	0.780184	0.76831	0.815215	0.825091	0.79189	0.799898	0.790448	0.786106	0.792781	0.7903	0.743135	0.908069	0.680088
Nur16-1	0.0972313	0.101932	0.425408	0.106957	0.16168	0.150406	0.273723	0.162911	0.239472	0.27093	0.277896	0.252999	0.16692	0.205884	0.147056	0.190365	0.141429	0.248879	0.186794	0.183937	0.203392	0.140853	0.193163	0.206813	0.191295	0.193069	0.229534	0.164785	0.168225	0.348385	0.714083	0.691432	0.55354	0.757526	0.464348	0.719631	0.741666	0.750103	0.776098	0.734302	0.774224	0.827425	0.811704	0.793115	0.841395	0.758108	0.764309	0.935769	0.635718
Nur16-2	0.080601	0.0825906	0.414076	0.0922444	0.148002	0.129096	0.239547	0.144826	0.229255	0.247097	0.265887	0.219985	0.147687	0.182204	0.128429	0.170289	0.125416	0.233051	0.173642	0.174748	0.185456	0.124711	0.181262	0.190502	0.184188	0.176805	0.212234	0.155307	0.157934	0.346532	0.737055	0.713931	0.582462	0.765701	0.477897	0.727184	0.767621	0.776547	0.791515	0.754687	0.803592	0.833763	0.825711	0.81393	0.856474	0.784275	0.779273	0.953498	0.657275
Nur16-3	0.90019	0.90477	0.926658	0.912129	0.950398	0.929696	0.900034	0.91395	0.841565	0.881724	0.820551	0.879549	0.868354	0.935583	0.908701	0.933508	0.899479	0.86994	0.853891	0.768338	0.872457	0.85733	0.957812	0.904656	0.907642	0.898837	0.861131	0.896028	0.913559	0.920251	0.597303	0.594732	0.60425	0.465769	0.73427	0.70005	0.413217	0.379334	0.451068	0.50164	0.384434	0.374843	0.358451	0.369055	0.338274	0.398845	0.344106	0.39297	0.375028
Nur16-4	0.964055	0.965243	0.85948	0.966925	0.983339	0.968994	0.872782	0.950843	0.802985	0.859681	0.779023	0.87995	0.874692	0.952766	0.934832	0.942762	0.928873	0.838349	0.847639	0.736632	0.865081	0.876945	0.953898	0.902971	0.895322	0.896259	0.8466	0.900025	0.918532	0.877999	0.466119	0.448875	0.468671	0.327958	0.627681	0.589091	0.266816	0.25158	0.312391	0.343893	0.244916	0.246189	0.224315	0.231468	0.203725	0.257824	0.216148	0.263913	0.244126
Nur16-5	0.969334	0.97241	0.875902	0.978606	0.992708	0.980532	0.874772	0.958935	0.825223	0.861658	0.7858	0.876061	0.897298	0.958425	0.952413	0.954238	0.94409	0.858248	0.873327	0.770551	0.885801	0.896722	0.969003	0.927943	0.923291	0.913957	0.863767	0.921473	0.933309	0.872978	0.435807	0.417953	0.456953	0.276399	0.618176	0.546115	0.214214	0.185937	0.254146	0.300221	0.187697	0.18191	0.159704	0.173953	0.139555	0.201834	0.153808	0.200414	0.192788
Nur16-6	0.963585	0.966757	0.879399	0.980879	0.988795	0.977091	0.863062	0.959442	0.839492	0.859972	0.792869	0.866386	0.909715	0.955571	0.963004	0.960802	0.95173	0.869286	0.891425	0.796596	0.900779	0.912089	0.976067	0.936213	0.941119	0.923083	0.875402	0.931752	0.949853	0.875601	0.430026	0.409194	0.456092	0.265928	0.613729	0.535832	0.203679	0.174632	0.242481	0.295806	0.178002	0.170923	0.148397	0.164891	0.130837	0.19168	0.142464	0.188665	0.185802
Nur19-1	0.698999	0.714692	0.977578	0.738273	0.791277	0.810405	0.921001	0.841791	0.879847	0.897259	0.936361	0.903126	0.778679	0.84568	0.802493	0.863171	0.782677	0.918011	0.834641	0.791257	0.876319	0.758866	0.855274	0.874775	0.869473	0.86028	0.887598	0.804808	0.844598	0.930969	0.733316	0.684428	0.757754	0.601057	0.83726	0.738892	0.513701	0.482393	0.566002	0.648408	0.493853	0.481879	0.462693	0.480135	0.419069	0.525279	0.428541	0.533113	0.485608
Nur19-2	0.983527	0.985772	0.847098	0.993142	0.993733	0.984721	0.844008	0.964031	0.814888	0.844432	0.761587	0.860145	0.904741	0.956196	0.963009	0.953506	0.956835	0.843797	0.878485	0.770184	0.882741	0.910834	0.964921	0.924523	0.922735	0.91392	0.859172	0.926777	0.937774	0.85247	0.400271	0.385206	0.414638	0.246662	0.575136	0.524464	0.188877	0.166561	0.22796	0.262971	0.166135	0.167256	0.142666	0.15543	0.130041	0.176002	0.139955	0.17632	0.171235
Nur19-3	0.976576	0.980173	0.855389	0.990708	0.988702	0.982936	0.846117	0.959816	0.832802	0.853294	0.770164	0.855702	0.920422	0.960941	0.971373	0.960135	0.962628	0.855312	0.896066	0.797308	0.89686	0.926362	0.972382	0.932405	0.934437	0.925348	0.871218	0.939319	0.950002	0.861472	0.407573	0.385078	0.42803	0.24902	0.587958	0.518029	0.183826	0.15931	0.225301	0.263747	0.159307	0.159291	0.134357	0.148315	0.118048	0.171845	0.131008	0.17183	0.167494
Nur19-4	0.989683	0.991412	0.821746	0.996692	0.987363	0.986	0.820976	0.96267	0.801106	0.829363	0.73919	0.846131	0.908984	0.950325	0.966002	0.94689	0.960657	0.831521	0.882571	0.777528	0.884977	0.924052	0.955984	0.921265	0.91633	0.906334	0.852853	0.925763	0.935497	0.835178	0.371839	0.347795	0.38747	0.216093	0.548984	0.495789	0.152609	0.134908	0.194689	0.222272	0.132916	0.139406	0.112043	0.124039	0.0988944	0.143099	0.110391	0.145057	0.141178
Nur19-5	0.919898	0.925341	0.916893	0.936515	0.969256	0.949918	0.902919	0.932606	0.856265	0.887454	0.8293	0.880398	0.888757	0.948349	0.931365	0.947446	0.919606	0.883684	0.876374	0.793984	0.892806	0.880413	0.973535	0.922311	0.930455	0.915041	0.875402	0.921733	0.934594	0.92477	0.549478	0.536157	0.584246	0.387357	0.730988	0.631029	0.326284	0.285461	0.362256	0.432712	0.289678	0.269381	0.253385	0.269409	0.225302	0.30954	0.241294	0.281496	0.300642
Nur19-6	0.994599	0.990838	0.773959	0.993776	0.986702	0.970981	0.780953	0.937035	0.744732	0.782738	0.676982	0.80227	0.875356	0.927294	0.938003	0.912413	0.93157	0.77255	0.827763	0.709482	0.829333	0.88482	0.926652	0.881954	0.871605	0.860939	0.797919	0.892704	0.895331	0.793019	0.319355	0.306445	0.331762	0.171506	0.498056	0.46632	0.118177	0.10478	0.156437	0.175858	0.1007	0.106226	0.080528	0.0931186	0.0723146	0.105443	0.0840827	0.106669	0.107198
Nur22-1	0.988303	0.990063	0.819972	0.994971	0.987954	0.979565	0.82162	0.952545	0.803084	0.830094	0.733127	0.836141	0.913626	0.952272	0.966647	0.948357	0.961438	0.825838	0.877764	0.774773	0.877287	0.923589	0.961366	0.912686	0.915965	0.905812	0.846669	0.930182	0.938692	0.836595	0.366822	0.352713	0.381434	0.215225	0.547024	0.496706	0.160436	0.140234	0.198092	0.230413	0.137962	0.138299	0.115303	0.126316	0.102344	0.147154	0.114479	0.141822	0.146012
Nur22-2	0.991739	0.989549	0.791753	0.990765	0.992596	0.970726	0.806515	0.938026	0.749796	0.7976	0.694691	0.818591	0.869011	0.93147	0.934817	0.91964	0.929894	0.783086	0.825107	0.706639	0.831302	0.877996	0.937366	0.881265	0.874641	0.868167	0.801898	0.891888	0.899694	0.812676	0.353914	0.344431	0.364207	0.204902	0.534889	0.495482	0.152386	0.133233	0.189709	0.213993	0.12905	0.13141	0.107925	0.117735	0.0962627	0.136349	0.109263	0.132363	0.135457
Nur22-3	0.990103	0.989894	0.814907	0.990394	0.992882	0.98062	0.832402	0.946646	0.78025	0.827618	0.718204	0.840993	0.896298	0.948995	0.950374	0.933527	0.94229	0.808538	0.85116	0.739485	0.854257	0.90014	0.949222	0.899177	0.89021	0.886417	0.82821	0.912844	0.914067	0.835129	0.382633	0.36761	0.389022	0.232351	0.559401	0.514838	0.176372	0.15559	0.215379	0.240392	0.152692	0.154813	0.131495	0.138801	0.115195	0.162735	0.130095	0.161346	0.155387
Nur22-4	0.993491	0.994771	0.794185	0.992439	0.986668	0.981749	0.820009	0.943844	0.777592	0.821728	0.700833	0.832509	0.907648	0.949772	0.956239	0.93443	0.94996	0.802125	0.85466	0.744322	0.852859	0.909256	0.944333	0.899891	0.889137	0.886605	0.82537	0.918336	0.913222	0.811633	0.332458	0.323365	0.340332	0.189182	0.512667	0.474578	0.138062	0.12064	0.174763	0.192542	0.117022	0.118264	0.0963339	0.104189	0.0813514	0.124921	0.098955	0.121581	0.120538
Nur22-5	0.968726	0.973365	0.87163	0.984889	0.987645	0.9858	0.867043	0.969717	0.83716	0.864624	0.797966	0.878461	0.909022	0.959771	0.966049	0.962993	0.954996	0.872893	0.895396	0.795293	0.905477	0.914498	0.970738	0.939868	0.935269	0.925922	0.8822	0.931073	0.949175	0.874245	0.434265	0.404717	0.454107	0.272074	0.611589	0.537756	0.202674	0.179789	0.246664	0.287661	0.179559	0.181511	0.154678	0.168226	0.135564	0.195587	0.148743	0.195229	0.188628
Nur22-6	0.997318	0.995213	0.753719	0.991316	0.980004	0.967701	0.776082	0.931338	0.733782	0.779387	0.66039	0.798624	0.878026	0.924895	0.938391	0.910358	0.937046	0.763244	0.826831	0.710186	0.825191	0.893783	0.925138	0.874559	0.864558	0.85774	0.790295	0.893598	0.892515	0.782153	0.301461	0.291066	0.308239	0.157639	0.479633	0.451189	0.107163	0.0942961	0.144189	0.157537	0.0882712	0.0951052	0.07043	0.0787408	0.0617854	0.0934004	0.0751082	0.0917478	0.0953015
Nur25-1	0.86455	0.86798	0.742643	0.865142	0.852425	0.892861	0.767816	0.846933	0.819539	0.829111	0.671954	0.758744	0.940659	0.900461	0.903206	0.855559	0.881536	0.790695	0.861884	0.81083	0.831361	0.902766	0.8591	0.873801	0.844019	0.835849	0.819678	0.917575	0.855178	0.777566	0.347459	0.325995	0.365507	0.206643	0.497186	0.439498	0.151681	0.12973	0.186091	0.222131	0.132552	0.130637	0.110009	0.122981	0.0945995	0.14372	0.106932	0.143954	0.137565
Nur25-2	0.990788	0.989701	0.759857	0.988153	0.967615	0.971325	0.773122	0.935591	0.772162	0.796728	0.672423	0.798387	0.919001	0.936506	0.960266	0.919713	0.956795	0.787809	0.866472	0.764102	0.854804	0.931392	0.929498	0.894927	0.887205	0.875379	0.820038	0.923765	0.912075	0.79171	0.30004	0.288508	0.311031	0.154696	0.473613	0.443036	0.104068	0.0905068	0.140548	0.158663	0.087042	0.0934645	0.0679512	0.0794776	0.0610738	0.0914275	0.0722006	0.0913702	0.0943953
Nur25-3	0.989996	0.992027	0.80339	0.995588	0.979242	0.983248	0.806972	0.95532	0.800024	0.823741	0.720188	0.831983	0.920818	0.949667	0.970414	0.943245	0.966059	0.822286	0.886774	0.783144	0.880441	0.935042	0.95131	0.915517	0.912756	0.904642	0.849853	0.933093	0.934393	0.821402	0.346091	0.325051	0.35881	0.192424	0.521119	0.47302	0.132737	0.115177	0.172769	0.196382	0.113124	0.120208	0.093258	0.104344	0.0818615	0.121956	0.0937114	0.124448	0.12036
Nur25-4	0.994524	0.990393	0.751901	0.99174	0.981793	0.96415	0.76605	0.930306	0.721122	0.765876	0.65599	0.791495	0.861031	0.915032	0.929168	0.902217	0.92497	0.754513	0.81269	0.690637	0.814315	0.875812	0.915508	0.866746	0.856517	0.848798	0.780872	0.878208	0.884155	0.775271	0.299467	0.289678	0.30646	0.155694	0.476881	0.452304	0.105168	0.0933158	0.142761	0.154326	0.0876328	0.0955542	0.0697756	0.0796173	0.0624153	0.0914603	0.07501	0.0916421	0.0938872
Nur25-5	0.991393	0.990217	0.806838	0.993846	0.991396	0.979341	0.812142	0.952299	0.770595	0.810348	0.718039	0.832306	0.883836	0.939044	0.947523	0.930374	0.94098	0.806897	0.848636	0.736362	0.857491	0.895186	0.942645	0.90136	0.892657	0.881494	0.82444	0.902886	0.912917	0.822105	0.359112	0.339173	0.373878	0.204969	0.539579	0.491872	0.143899	0.128583	0.185548	0.213814	0.12539	0.130049	0.103697	0.116192	0.0910683	0.134564	0.103441	0.135492	0.133925
Nur25-6	0.993446	0.994589	0.788166	0.993245	0.978972	0.979216	0.802679	0.949098	0.788745	0.820884	0.708894	0.825493	0.916283	0.95011	0.964325	0.937527	0.962337	0.810303	0.875522	0.770649	0.868877	0.929141	0.94783	0.909633	0.902205	0.897505	0.837516	0.929669	0.925856	0.816679	0.337327	0.317325	0.349267	0.187932	0.51414	0.467232	0.126832	0.113108	0.168788	0.188651	0.107328	0.115613	0.0884723	0.0990298	0.0768381	0.116676	0.0905544	0.118134	0.117653
Nur28-1	0.878242	0.896793	0.884228	0.890697	0.891761	0.941367	0.933056	0.938593	0.940225	0.964147	0.872712	0.933192	0.972344	0.982005	0.967306	0.973594	0.965968	0.939771	0.963559	0.906105	0.952241	0.960677	0.961677	0.953614	0.953018	0.967932	0.95354	0.977604	0.96504	0.920378	0.487423	0.455535	0.507218	0.350876	0.648335	0.548588	0.279344	0.25746	0.326478	0.375524	0.251379	0.24176	0.225124	0.231425	0.185547	0.277869	0.210135	0.275489	0.259079
Nur28-2	0.993861	0.992484	0.798247	0.996759	0.988059	0.98077	0.805226	0.955468	0.778086	0.813097	0.714094	0.829889	0.898394	0.941839	0.956369	0.935131	0.950892	0.810122	0.860232	0.751401	0.863361	0.909324	0.944716	0.910418	0.899881	0.886354	0.829966	0.91358	0.920732	0.816225	0.336807	0.320644	0.352111	0.186327	0.517267	0.474441	0.129561	0.115018	0.169383	0.194703	0.111599	0.116084	0.090152	0.103205	0.0798655	0.118537	0.0913666	0.119426	0.120059
Nur28-3	0.846708	0.864846	0.915469	0.872231	0.886016	0.913531	0.930443	0.924268	0.955789	0.951553	0.90949	0.919282	0.945472	0.958812	0.949956	0.971579	0.948652	0.952867	0.956919	0.909349	0.953553	0.935258	0.974144	0.949507	0.975598	0.972138	0.954574	0.968282	0.973657	0.937799	0.523864	0.496146	0.560827	0.364653	0.696128	0.562682	0.301213	0.262862	0.338922	0.430707	0.264181	0.240206	0.228057	0.240844	0.192991	0.290685	0.206789	0.273246	0.279501
Nur28-4	0.997073	0.996312	0.779662	0.995115	0.982539	0.976876	0.793242	0.948446	0.76624	0.805281	0.695558	0.819558	0.89467	0.938957	0.952252	0.928443	0.95103	0.794078	0.853183	0.740788	0.851832	0.910097	0.939269	0.896394	0.887828	0.882148	0.820353	0.910213	0.913302	0.804178	0.323004	0.309596	0.333873	0.175941	0.500803	0.464334	0.121337	0.10749	0.160102	0.179257	0.102498	0.108615	0.0826791	0.0938985	0.0734653	0.108768	0.0859249	0.109314	0.110281
Nur28-5	0.996544	0.993535	0.755496	0.988074	0.979388	0.966379	0.779837	0.931701	0.728813	0.780087	0.663734	0.802716	0.869799	0.922201	0.931573	0.906639	0.930373	0.761606	0.819605	0.701627	0.822258	0.885732	0.921019	0.872126	0.859077	0.852973	0.786639	0.885304	0.886948	0.783768	0.307869	0.294744	0.314529	0.163182	0.485759	0.456379	0.110405	0.0988256	0.149042	0.163341	0.0922994	0.0998789	0.0746451	0.0828574	0.0647035	0.0985191	0.0784105	0.0987533	0.0994198
Nur28-6	0.995819	0.993946	0.770544	0.993528	0.980238	0.975038	0.784557	0.942331	0.76048	0.796276	0.682962	0.808931	0.898311	0.935344	0.952367	0.920836	0.947735	0.786112	0.850764	0.741383	0.848921	0.911501	0.9327	0.892354	0.883405	0.870736	0.813188	0.910469	0.908619	0.799019	0.315587	0.30087	0.326723	0.167947	0.493033	0.459939	0.114959	0.102128	0.152943	0.173764	0.0975082	0.103807	0.0782846	0.0889758	0.0694121	0.103222	0.0807216	0.102754	0.10557
[truncated: 53 more columns]

## Sheet: Fig 2B
Sample	PC1	PC2
Cease-1	-74.0206	-79.9913
Cease-2	-66.1498	-55.8118
Cease-3	-38.9439	-23.2043
Cease-4	-69.4042	-20.2239
Cease-5	-45.2416	-33.6719
Cease-6	-81.6813	-20.6624
Incub1-1	-37.6912	41.8817
Incub1-2	-60.4218	98.2579
Incub1-3	-41.7041	94.7577
Incub1-4	-46.189	63.8388
Incub1-5	-33.4966	84.493
Incub1-6	-39.8765	63.4861
Incub4-1	-69.1751	47.2762
Incub4-2	-49.2172	50.9037
Incub4-3	-67.7741	45.2463
Incub4-4	-62.1269	34.7841
Incub4-5	-58.8257	44.3391
Incub4-6	-59.7858	59.4478
Incub7-1	-75.7705	60.5593
Incub7-2	-85.9807	28.7968
Incub7-3	-81.8803	24.6652
Incub7-4	-81.3252	-4.8535
Incub7-5	-59.8126	-14.8722
Incub7-6	-58.9061	67.3713
Incub10-1	-60.941	71.3225
Incub10-2	-46.2557	55.6694
Incub10-3	-53.756	71.5762
Incub10-4	-45.1418	56.233
Incub10-5	-62.3868	66.3897
Incub10-6	-7.2486	33.5941
Incub13-1	64.0531	-61.2854
Incub13-2	57.0183	-35.1927
Incub13-3	49.4304	-44.4467
Incub13-4	82.5137	-47.3123
Incub13-5	49.1696	-65.9005
Incub13-6	54.1644	-48.4352
Incub16-1	91.3651	25.4887
Incub16-2	94.815	20.498
Incub16-3	80.1007	11.3326
Incub16-4	78.2668	-23.9164
Incub16-5	79.1903	5.35941
Incub16-6	94.6005	44.9197
Nur1-1	112.041	24.1448
Nur1-2	106.784	18.0327
Nur1-3	93.7145	8.43666
Nur1-4	107.386	-20.4953
Nur1-5	113.002	4.28484
Nur1-6	84.4208	-11.9403
Nur4-1	105.068	1.06437
Nur4-2	102.134	-17.5173
Nur4-3	93.8794	0.312629
Nur4-4	103.227	-3.00076
Nur4-5	119.605	-31.7654
Nur4-6	96.3917	-19.9635
Nur7-1	91.8483	30.1268
Nur7-2	89.7508	45.6324
Nur7-3	99.6654	26.257
Nur7-4	112.803	24.8579
Nur7-5	104.897	22.6331
Nur7-6	108.052	50.6325
Nur10-1	101.546	86.8984
Nur10-2	85.0694	37.1663
Nur10-3	59.8356	40.1513
Nur10-4	97.191	3.16978
Nur10-5	55.4011	16.1591
Nur10-6	103.915	48.1313
Nur13-1	80.1579	-23.6358
Nur13-2	83.7302	-59.5801
Nur13-3	45.0385	-72.0107
Nur13-4	14.2783	-63.0239
Nur13-5	68.3607	-56.3002
Nur13-6	10.6199	-48.6975
Nur16-1	-61.3299	-58.6119
Nur16-2	-46.132	-52.8696
Nur16-3	74.4214	-52.3606
Nur16-4	-78.3021	-28.9999
Nur16-5	60.9282	-81.9989
Nur16-6	-85.5982	-44.9924
Nur19-1	-21.4913	-7.41692
Nur19-2	-57.6461	-27.7798
Nur19-3	-68.4355	-35.2897
Nur19-4	-71.9204	-23.3026
Nur19-5	-51.6621	-43.2153
Nur19-6	-69.9862	-35.8884
Nur22-1	-79.9027	-38.8316
Nur22-2	-65.9412	-21.5578
Nur22-3	-51.7681	-41.9044
Nur22-4	-76.2791	-44.7077
Nur22-5	-71.5113	-9.44979
Nur22-6	-76.4502	-30.7204
Nur25-1	-66.5174	-44.9635
Nur25-2	-79.2855	-18.9642
Nur25-3	-85.0987	-10.4447
Nur25-4	-73.2084	4.31111
Nur25-5	-64.2378	-36.1582
Nur25-6	-68.1038	-35.272
Nur28-1	-64.115	47.9925
Nur28-2	-89.9671	-6.30752
Nur28-3	-60.5592	18.411
Nur28-4	-85.2816	-45.011
Nur28-5	-79.5616	-30.2466
Nur28-6	-88.4278	-16.3185

## Sheet: Fig2C(left),S1Fig(left), S2C
Gene ID	K number	PSGs	Duplicated genes	Incub1	Incub4	Incub7	Incub10	Incub13	Incub16	Nur1	Nur4	Nur7	Nur10	Nur13	Nur16	Nur19	Nur22	Nur25	Nur28
evm.model.000170F_arrow_pilon.103	5	No	No	2.38637	2.87221	3.42809	2.51248	5.28209	2.80204	3.23324	3.91739	3.52863	3.16247	5.69108	6.06711	5.23816	5.60901	4.82673	5.43518
evm.model.000170F_arrow_pilon.107	5	No	No	4.00483	5.95153	7.23543	5.00034	6.75806	3.77894	4.81217	5.26562	3.73154	3.9953	10.2106	10.6903	10.215	10.2966	10.6141	8.31026
evm.model.000170F_arrow_pilon.125	5	No	No	18.6862	28.315	46.3501	29.3278	56.0301	42.6752	45.2619	48.2346	20.4074	23.2778	67.1766	81.6222	74.8705	79.4374	80.3864	70.1789
evm.model.000170F_arrow_pilon.130	5	No	No	0.622355	0.5186	1.31462	0.890813	2.9494	1.84219	2.91618	3.21169	1.35841	1.89486	5.60302	5.17295	3.31021	3.62956	3.66299	2.71313
evm.model.000170F_arrow_pilon.176	5	No	No	14.2908	19.257	19.1885	15.0636	35.6704	20.3307	24.2336	26.2101	17.3844	20.3464	34.3413	38.4989	33.5159	38.4673	29.6916	27.0752
evm.model.000170F_arrow_pilon.179	5	No	No	31.5062	43.492	43.1678	38.2785	51.3882	32.8931	44.0779	48.2852	37.7254	40.8954	64.6408	66.6769	63.4136	66.5578	58.4424	58.8649
evm.model.000170F_arrow_pilon.43	5	No	Yes	0.800489	1.07312	1.27579	0.912269	1.43569	0.9259	1.11684	1.17381	0.837877	0.903819	1.65585	2.17493	1.68839	1.74136	1.76454	1.67633
evm.model.000170F_arrow_pilon.44	5	No	No	0.534569	0.70244	0.887451	0.616275	0.789144	0.597213	0.486839	0.618585	0.460241	0.550318	1.17911	1.18839	1.08505	1.08427	0.961454	1.16743
evm.model.000198F_arrow_pilon.36	5	No	No	21.7003	29.7825	26.5717	25.5982	42.2875	31.8034	32.0898	38.7115	26.5186	24.6855	37.8696	45.8766	45.307	40.3975	47.9308	37.6272
evm.model.000199F_arrow_pilon.63	5	No	No	10.6081	20.0216	25.0084	14.0418	37.5987	20.9025	27.4033	22.6438	10.5881	10.2901	43.3554	50.4652	60.0651	48.7895	57.0595	34.7068
evm.model.000214F_arrow_pilon.35	5	No	No	22.3695	31.7014	50.1791	35.2307	63.9416	50.5867	65.1881	75.1519	34.207	32.3549	66.8899	72.4516	65.8757	65.6831	67.483	61.6322
evm.model.000235F_arrow_pilon.51	5	No	No	15.528	24.0726	25.898	24.2753	44.6424	31.0325	39.024	39.7592	28.7694	25.1555	54.7068	53.5718	48.8056	52.649	45.315	36.3303
evm.model.000235F_arrow_pilon.53	5	No	No	14.3423	18.1008	21.253	16.8032	36.532	27.0794	28.3184	28.9601	19.5968	14.8024	39.1852	40.5309	44.8172	40.7922	36.5337	29.9521
evm.model.000235F_arrow_pilon.59	5	No	No	0.755387	1.4103	1.77043	1.37428	2.42734	1.56018	1.57765	1.22859	0.910458	1.05756	2.49207	3.39668	3.27585	2.67402	3.39239	2.81222
evm.model.000317F_arrow_pilon.23	5	No	No	19.5232	21.1411	31.6029	21.4359	76.6959	55.1624	69.3904	71.3721	31.7654	31.063	89.242	75.393	61.2667	62.6633	67.317	48.8496
evm.model.000412F_arrow_pilon.7	5	No	No	1.38069	1.58665	2.09042	1.42658	2.23598	1.68458	2.14196	2.19865	1.44332	1.61474	3.38625	3.47335	2.6048	3.36876	2.62354	2.99097
evm.model.000412F_arrow_pilon.16	5	No	Yes	2.74042	3.57922	3.78348	3.36457	6.59134	5.24295	5.32012	6.2097	3.73502	4.15959	7.74545	7.36374	6.64257	6.60589	6.87703	5.57472
evm.model.000386F_arrow_pilon.13	5	No	Yes	0.520741	0.604824	0.797401	0.606206	0.811603	0.342707	0.62759	0.494175	0.335515	0.384068	1.04008	1.51864	1.43482	1.22085	1.39539	1.21195
evm.model.000388F_arrow_pilon.12	5	No	No	16.7221	20.8223	23.9985	20.8802	31.551	27.4587	28.7346	33.8626	24.942	24.4933	34.1584	35.6012	34.2251	29.7193	36.2009	29.5709
evm.model.000402F_arrow_pilon.4	5	No	Yes	2.65792	3.30025	3.93951	3.22321	4.44813	3.32231	3.89772	3.7255	2.95159	3.3437	5.38821	5.77569	5.21375	4.76254	4.96102	4.89356
evm.model.000388F_arrow_pilon.20	5	No	No	1.07027	2.12266	2.88408	1.49071	2.5885	2.161	2.5846	2.71917	1.12911	1.27482	5.61642	6.60943	6.27783	5.72061	7.22251	4.22414
evm.model.000412F_arrow_pilon.11	5	No	No	3.13643	4.12929	6.68825	4.12434	6.37942	4.32649	4.11254	4.78232	3.48999	3.46473	8.2205	8.67733	8.70597	8.16305	8.29372	7.23827
evm.model.000463F_arrow_pilon.11	5	No	No	43.7826	63.0619	74.1348	56.4846	100.952	67.9414	83.6011	77.5192	52.206	50.4245	114.724	135.464	115.946	102.431	120.05	85.095
evm.model.000463F_arrow_pilon.3	5	No	No	1.56807	2.33899	3.89921	2.0399	2.52753	1.18309	2.61111	2.05366	1.45098	1.64275	4.44648	5.79582	5.38302	4.29308	6.13499	4.78588
evm.model.000512F_arrow_pilon.5	5	No	No	64.8197	80.5707	86.9253	84.9781	125.751	92.4095	102.049	103.57	87.7741	80.1593	144.576	153.918	130.713	140.901	127.636	121.749
evm.model.000577F_arrow_pilon.1	5	No	No	3.13216	4.8307	6.2956	4.93622	4.63871	2.97325	4.75184	4.72356	3.5193	3.44904	8.83517	8.60586	10.0978	8.69541	9.29655	8.46124
evm.model.000761F_arrow_pilon.4	5	No	No	5.41679	8.19945	10.7568	7.06316	14.7157	11.22	12.281	12.4511	7.75495	8.28831	16.8351	18.8123	18.2071	16.3356	16.2557	12.8215
evm.model.000761F_arrow_pilon.5	5	No	No	28.0003	36.093	35.0831	26.5184	59.392	43.8578	57.9426	70.8863	37.8525	37.5303	88.5978	87.2798	100.805	93.9223	81.0711	56.2338
evm.model.001137F_arrow_pilon.3	5	No	Yes	2.74042	3.57922	3.78348	3.36457	6.59134	5.24295	5.32012	6.2097	3.73502	4.15959	7.74545	7.36374	6.64257	6.60589	6.87703	5.57472
evm.model.001547F_arrow_pilon.1	5	No	No	28.2997	41.9345	54.0058	40.4178	91.2504	68.0563	80.2884	90.6318	48.712	46.7293	91.8318	90.2797	86.5869	77.2032	88.4808	62.9679
evm.model.001793F_arrow_pilon.1	5	No	Yes	8.48436	10.3601	12.5325	13.327	15.2712	13.7568	17.5127	17.8599	13.3011	13.751	20.6841	21.0637	18.4965	17.0589	18.5143	14.9441
evm.model.chr12.29	5	No	No	32.2196	53.8701	46.2252	43.9652	58.7782	61.1777	79.0217	69.4652	49.3007	77.1526	91.7133	84.3475	76.5097	75.6763	71.3668	69.1677
evm.model.chr12.454	5	No	No	23.8481	29.4416	35.7191	28.4928	47.1318	29.0895	36.2035	40.0879	29.8731	27.256	59.0361	54.7147	54.8023	54.691	47.9701	41.0265
evm.model.chr12.455	5	No	No	32.0282	41.6243	43.1397	36.8119	69.9509	35.1759	44.0972	48.2089	41.0473	38.9961	86.6052	77.5365	80.3148	82.0859	73.0064	58.2971
evm.model.chr12.465	5	No	No	14.9694	19.4738	20.1016	15.7771	19.4574	13.9983	15.3973	16.7874	15.7102	15.8306	25.0886	28.9105	24.837	29.5782	22.7031	26.5137
evm.model.chr12.467	5	No	No	21.9413	24.6676	29.2278	24.8529	33.6489	21.201	22.702	23.1912	18.761	17.1941	43.9594	45.501	49.0115	49.0069	48.7898	39.5279
evm.model.chr12.492	5	No	No	11.6507	11.7839	14.9446	12.6019	18.0963	18.5034	19.2252	20.1841	16.872	16.9739	23.3812	23.5518	19.68	20.5547	20.0818	17.627
evm.model.chr13.355	5	No	No	18.2099	23.4169	33.1432	25.6499	41.5232	27.2978	37.6433	43.5055	35.6885	29.6392	50.4715	52.639	40.6476	43.6336	40.2341	37.8157
evm.model.chr13.391	5	No	No	7.95769	9.32732	9.60345	7.91049	15.7598	9.69833	12.4236	11.5002	12.318	13.3271	20.7377	18.1053	14.0738	13.9948	12.783	11.4577
evm.model.chr13.417	5	No	No	8.0106	8.37943	9.32276	7.62824	16.6634	9.43739	11.7041	12.9106	10.6853	10.6659	19.415	17.3886	13.8316	13.9106	12.8648	13.4239
evm.model.chr13.427	5	No	No	12.541	17.4266	19.4047	16.0645	33.4086	20.5097	23.3036	22.3242	19.543	18.2007	40.3797	41.642	37.8412	38.5073	33.8872	27.9419
evm.model.chr13.437	5	No	No	6.12685	7.46	10.3335	7.7852	9.74335	4.91733	6.57311	7.69065	7.03318	6.20871	14.8837	14.7873	12.8782	13.2497	13.2414	11.4239
evm.model.chr13.453	5	No	No	4.13371	5.76695	7.28312	5.09212	10.8588	6.80096	8.80461	8.22467	7.14054	5.88473	12.1724	13.0171	10.0952	11.6727	10.2199	8.88938
evm.model.chr13.617	5	No	No	37.1603	47.4092	50.0256	43.7791	62.3244	31.319	36.4438	36.1929	33.4298	36.363	89.8626	88.247	88.5425	97.1422	87.3745	64.03
evm.model.chr14.434	5	No	No	38.7481	69.1155	84.0917	57.9765	102.717	80.1342	117.309	116.416	94.0072	76.0566	149.18	134.097	116.539	125.816	121.44	102.232
evm.model.chr14.438	5	No	No	27.8273	34.079	37.0612	32.9745	42.0316	26.274	32.4535	32.0522	27.6884	25.8155	46.6536	54.3218	57.4608	57.7428	55.6178	42.7665
evm.model.chr14.7	5	No	No	25.0772	34.2981	36.7363	30.1662	43.7247	34.3392	32.1689	40.1882	33.6824	34.3249	53.7674	47.5842	52.1473	58.7019	49.5065	47.9942
evm.model.chr14.735	5	No	No	38.4359	42.7354	45.9695	39.7672	62.7007	63.9686	71.1435	63.9201	60.0363	59.0265	75.085	82.4523	78.1728	70.39	69.3079	58.0089
evm.model.chr15.556	5	No	Yes	3.81266	4.29504	5.83087	4.55082	5.53734	4.11498	3.96143	3.80969	3.15381	3.09586	7.05235	8.01562	8.10021	7.91292	7.92748	7.16512
evm.model.chr17.328	5	No	No	6.3991	7.20238	8.78575	6.82444	11.0372	7.49577	10.091	10.9914	10.6846	9.23388	13.7714	12.1539	10.7439	10.2928	9.45554	9.91584
evm.model.chr17.337	5	No	No	3.55122	4.71311	6.03294	4.60187	8.23412	4.60722	5.4756	6.71652	5.68418	4.91787	11.4158	10.8335	7.74847	8.96974	8.05912	8.85368
evm.model.chr17.340	5	No	No	5.54748	6.51777	8.81659	6.99777	10.3321	7.61541	9.21673	9.89429	7.82568	5.78521	13.6044	14.0039	11.4151	11.7168	14.6673	10.8436
evm.model.chr18.24	5	No	Yes	4.66932	6.47113	8.7215	4.9053	5.96577	3.77358	4.67889	5.19009	5.09238	5.00556	10.6549	11.0678	9.91824	11.56	9.89933	10.6288
evm.model.chr19.38	5	No	No	20.054	24.3281	30.5137	28.4351	22.8394	20.6031	33.476	28.4873	25.8188	25.7551	51.1342	54.3406	49.7249	41.35	45.2489	38.1175
evm.model.chr2.1348	5	No	No	5.79294	5.76302	7.89171	6.73147	13.8459	9.89061	10.6981	10.5773	9.19922	8.57899	14.3478	12.0079	11.0104	11.7477	11.9798	9.79506
evm.model.chr20.474	5	No	No	1.46758	1.76931	2.39016	1.38471	4.76157	2.9595	3.1039	3.56864	2.16594	1.89084	4.80334	4.3739	4.29392	3.92278	4.92687	3.46225
evm.model.chr21.215	5	No	No	4.74744	6.14176	6.88742	4.99692	17.3966	9.35961	10.4263	12.2413	8.56084	7.74778	17.9191	18.4056	13.105	14.1218	13.1369	9.98161
evm.model.chr21.223	5	No	No	4.93605	7.47354	7.81817	5.7557	13.1088	6.82308	7.76727	7.9199	6.32379	6.75099	17.1054	21.5656	18.1153	17.614	14.8059	12.0154
evm.model.chr21.479	5	No	No	4.06977	5.46613	6.54809	5.30563	14.5733	7.23924	9.02002	10.0886	7.35654	7.18747	15.1635	14.5827	11.8034	12.4776	12.7616	10.1925
evm.model.chr21.480	5	No	No	6.15519	7.25299	7.67177	7.11306	10.5597	8.5199	8.40439	10.0769	8.3192	8.58686	13.584	12.183	10.6186	10.843	10.2041	9.60824
evm.model.chr21.572	5	No	No	1.54839	2.03454	2.68871	1.84586	2.7127	1.2596	1.72663	1.63584	1.34887	1.20154	3.493	4.8195	4.16277	3.90672	3.898	3.33203
evm.model.chr21.573	5	No	No	1.68776	1.8194	3.03134	1.49825	2.43238	1.39415	2.08044	1.88997	1.54043	1.47295	4.06568	4.76234	4.83857	4.57832	3.84745	4.11693
evm.model.chr21.578	5	No	No	5.6874	8.22008	8.63484	7.10877	9.4531	5.96527	7.18537	8.02684	6.90157	8.1329	11.0467	11.1575	10.2109	11.5794	10.1986	9.71388
evm.model.chr21.760	5	No	No	8.57429	11.3941	14.7535	10.9912	15.3284	13.7022	14.6825	17.9791	12.1208	15.086	21.2062	21.9687	19.3479	18.4028	16.4369	17.0812
evm.model.chr22.392	5	No	No	10.771	14.4558	17.3949	11.9571	18.921	12.8597	16.4335	16.3527	13.9649	12.7952	21.6635	23.2588	20.2816	23.4566	20.5043	20.3305
evm.model.chr22.52	5	No	No	26.2712	35.0193	46.2796	29.9815	50.8263	47.9235	63.4347	57.2276	40.5926	46.649	68.8025	71.3937	66.4943	54.4512	60.3627	45.9442
evm.model.chr22.593	5	No	No	20.8591	25.6204	24.8184	25.2714	34.9199	27.9932	35.0789	27.4315	29.9183	30.5619	47.2551	43.0363	39.5104	37.7784	33.7567	32.6012
evm.model.chr22.674	5	No	No	102.267	103.659	130.233	92.3604	146.629	86.9745	104.29	115.363	114.64	91.4655	175.23	139.662	172.255	222.601	175.315	190.517
evm.model.chr23.320	5	No	No	42.857	51.1105	57.17	49.3234	79.345	54.6963	57.4605	61.4797	44.7754	47.793	87.7171	82.78	83.1542	84.2224	76.6398	71.5767
evm.model.chr23.469	5	No	No	179.128	183.899	192.193	194.617	252.437	184.556	206.248	190.245	153.608	146.724	266.667	292.185	362.353	374.295	365.947	321.027
evm.model.chr23.650	5	No	No	2.72674	3.42703	5.12842	3.46791	10.5941	7.88112	8.0473	7.89846	4.42174	4.78937	12.2875	10.7526	11.0846	10.2724	10.4632	8.012
evm.model.chr24.194	5	No	No	3.67236	4.75265	5.65074	4.07088	10.3288	6.50576	8.24713	10.048	7.30574	7.30919	13.9127	12.4594	8.95605	9.44833	8.87053	7.01482
evm.model.chr24.195	5	No	No	4.60086	5.42813	6.51277	5.0799	16.483	9.15321	11.6909	11.8925	8.04774	7.54487	17.7648	16.7155	12.9858	13.2599	12.9865	9.66993
evm.model.chr24.201	5	No	No	3.35032	4.27121	5.77374	4.45652	6.69738	4.64301	3.93815	4.32841	3.65219	3.03775	6.72956	8.21824	8.1165	7.62611	8.87041	6.64985
evm.model.chr24.219	5	No	No	1.98119	2.36378	2.95912	2.29181	3.95457	2.60309	2.87748	3.11169	2.24102	2.01343	5.14184	5.8464	5.51001	5.18295	5.01364	4.16228
evm.model.chr24.220	5	No	No	7.23736	10.1293	12.5557	8.87507	18.3054	13.7155	18.2117	16.0033	8.59588	9.11756	21.6528	24.5872	22.9796	20.0428	21.9878	15.365
evm.model.chr24.260	5	No	No	8.4072	10.8003	12.8382	11.2424	14.2984	11.0864	10.2329	11.3932	9.56029	9.57656	17.7084	20.5543	21.1918	19.7279	20.0152	19.1602
evm.model.chr24.398	5	No	No	11.4125	14.14	14.8057	14.0138	28.2678	16.0351	19.4205	22.6916	16.2635	18.0226	37.5965	32.0061	32.357	32.1551	30.4934	24.1625
evm.model.chr24.537	5	No	No	9.70197	14.2684	13.8988	11.4198	22.1723	13.4646	14.0852	13.6575	11.9466	11.398	23.8475	28.5669	27.9531	24.9821	22.258	19.1806
evm.model.chr25.130	5	No	No	5.19592	6.66792	7.56591	6.03188	11.07	6.92254	8.04901	6.60334	4.63992	4.29915	11.0086	13.2916	14.3818	12.5034	13.7529	8.88811
evm.model.chr25.142	5	No	No	7.20596	8.53133	10.1225	8.84697	14.2043	10.325	12.7228	13.9822	9.89178	8.97792	17.273	16.2173	12.9284	14.1546	12.1036	12.0397
evm.model.chr25.146	5	No	No	25.8051	32.4211	37.6612	30.3221	53.6703	35.9683	47.9027	56.3919	37.9827	36.2937	54.0827	54.4991	47.2379	50.3395	52.3171	45.6333
evm.model.chr25.191	5	No	No	13.3284	15.866	19.7625	13.6249	30.1606	20.5362	26.1557	29.1738	14.8499	12.746	36.1937	40.4084	38.7533	38.3433	33.4968	32.0605
evm.model.chr25.20	5	No	No	33.4137	49.0827	53.9783	44.2133	79.8469	53.9391	69.5769	73.7728	48.0777	49.6384	82.3858	75.5549	76.2612	81.3298	83.4957	66.6827
evm.model.chr25.211	5	No	No	22.3583	28.465	31.6232	26.0509	46.869	35.5015	37.6143	39.4888	26.1072	26.7797	50.9076	52.2242	49.9852	50.9909	48.5916	41.6475
evm.model.chr25.213	5	No	No	3.4729	4.68415	6.19331	4.44108	5.63479	2.90856	4.23616	4.60404	3.22532	2.98628	7.24418	8.11033	7.76754	8.50905	7.36867	6.67505
evm.model.chr25.22	5	No	Yes	5.44978	7.45017	8.82142	5.80009	8.01748	5.36663	6.10919	7.35025	5.95458	6.09077	9.19772	11.1371	9.43194	11.0623	9.39381	11.3946
evm.model.chr25.39	5	No	Yes	3.8372	5.41622	6.69473	5.02338	10.0965	5.20464	6.67952	7.70351	6.45726	6.46115	13.5569	13.9485	11.33	11.7128	10.2928	10.07
evm.model.chr25.40	5	No	Yes	7.46284	10.5185	12.8487	9.54722	16.6998	9.44082	12.1429	12.9691	11.9257	13.0893	22.2173	21.9836	17.4529	18.2473	16.7013	17.2802
evm.model.chr25.60	5	No	No	50.1678	69.628	76.5903	65.9912	57.6529	42.8256	59.5467	58.5093	67.6128	67.74	127.276	117.925	91.9965	100.274	108.878	95.9237
evm.model.chr25.94	5	No	No	10.8013	11.757	14.8389	12.8505	22.6504	17.3983	21.637	18.7569	16.9729	15.2217	28.3361	27.5054	23.8709	21.7135	19.7739	18.2872
evm.model.chr26.208	5	No	No	2.40554	3.00354	3.56655	2.69701	4.54209	3.00454	2.87863	3.18017	2.62966	2.74961	4.55551	4.96801	4.99154	4.88661	4.74501	4.76375
evm.model.chr27.160	5	No	No	7.80181	9.33094	10.4118	9.35379	11.8994	11.7785	12.0124	12.4914	11.5639	11.405	11.7163	12.503	13.3827	14.1701	15.5093	14.2458
evm.model.chr27.229	5	No	No	4.16576	5.25499	7.52412	5.46408	14.0335	6.94361	7.5123	8.60096	5.47326	5.87713	16.6067	13.7419	13.2578	14.424	12.2841	10.4061
evm.model.chr27.293	5	No	No	6.13606	7.01597	8.57998	6.30002	9.55163	6.36217	7.96803	8.72652	8.0918	7.37352	12.413	11.3985	10.3854	10.2656	9.88924	9.08767
evm.model.chr27.533	5	No	No	4.49318	6.34708	7.1993	6.26449	8.07647	4.14576	4.84993	4.07246	4.85658	4.36059	11.6871	11.9135	13.8791	12.6355	13.3704	10.7522
evm.model.chr27.535	5	No	Yes	15.1697	23.7095	31.3529	20.058	56.6866	37.0844	49.7459	44.9124	27.4064	25.1205	59.0442	68.7809	56.9776	56.1867	58.5745	45.5931
evm.model.chr27.550	5	No	No	12.33	13.5159	14.4225	13.031	22.4071	14.0976	17.1853	20.4485	20.0955	22.5054	34.5049	24.7525	20.7066	22.2866	21.0289	17.0607
evm.model.chr27.553	5	No	Yes	11.9593	11.2464	14.3454	12.9426	14.809	12.9462	12.6438	15.5894	16.9171	16.1047	24.4095	17.7629	16.6762	18.4778	15.3326	14.9706
evm.model.chr27.554	5	No	Yes	18.4581	19.6714	23.1397	20.4501	25.094	19.8176	23.1258	26.3463	25.0446	26.5492	40.7887	32.755	29.3666	32.0255	26.1585	26.6895
evm.model.chr28.135	5	No	No	43.3082	53.9851	50.9235	46.2384	77.6811	61.696	73.6788	73.5806	61.0999	58.6087	99.1389	87.2914	100.925	101.196	103.355	73.2269
evm.model.chr28.137	5	Yes	No	12.0561	14.7847	18.6791	15.4569	19.2026	15.2857	15.5291	17.2021	15.4213	15.1164	23.2344	26.6693	26.8241	23.291	25.7225	24.6957
evm.model.chr28.225	5	No	No	13.3031	14.403	15.4194	15.438	19.7127	17.9779	19.8443	23.6317	21.8078	18.9312	33.0217	30.4046	23.8123	23.3994	21.2152	21.0581
evm.model.chr28.328	5	No	Yes	2.87802	2.63401	3.95658	2.81884	6.20314	3.48624	3.39961	3.59596	2.90529	2.5849	6.23361	5.95806	7.2149	6.39045	5.87736	4.78722
evm.model.chr29.299	5	No	No	1.94633	2.11833	2.93857	2.05486	2.86647	1.95388	1.99588	2.04377	1.44653	1.63393	3.31222	4.33198	4.13896	3.78538	3.75226	3.66247
evm.model.chr29.300	5	No	No	1.02597	1.20507	1.86877	1.18408	2.64981	1.55543	1.4045	1.66818	1.17133	0.84745	3.42616	3.83495	3.69346	3.75506	3.69742	3.09338
evm.model.chr29.5	5	No	No	5.47905	8.40773	8.91117	7.73417	10.0539	7.11172	7.99537	8.3564	6.46949	6.45048	11.2842	12.6612	11.6121	12.1227	11.567	11.1555
evm.model.chr29.65	5	No	No	3.81848	6.40764	7.90063	4.92562	12.1193	5.46816	6.44154	6.79837	4.00348	4.20257	12.4032	16.1327	14.1456	12.1616	15.6554	10.8233
evm.model.chr29.74	5	No	No	4.67179	6.05127	6.14254	5.09421	11.0355	8.71444	7.82526	9.59322	7.74946	6.44201	12.3752	11.3067	10.1821	8.72188	9.80945	7.24811
evm.model.chr29.78	5	No	No	25.8873	34.3253	48.1591	34.7816	68.3014	48.1247	58.4398	61.6149	49.8452	47.2282	83.4077	68.779	59.9692	61.479	60.1421	52.1795
evm.model.chr3.1623	5	No	No	1.95586	2.91754	4.1198	2.61998	9.3878	5.54464	6.3046	5.77703	3.66596	2.9986	9.65077	10.2166	8.44044	6.92546	7.99643	6.2913
evm.model.chr3.1660	5	No	No	5.45298	5.23146	6.94971	5.66898	9.45975	6.68082	8.47567	8.25336	6.04284	5.48511	10.2312	9.64542	10.056	8.88632	11.3238	8.82214
evm.model.chr3.1675	5	No	No	4.54216	6.69411	7.29737	5.15188	10.0404	4.3093	5.68036	5.13456	4.95852	5.46968	11.7705	14.7084	11.3175	11.6512	10.9356	9.96719
evm.model.chr30.121	5	No	No	3.50493	4.96846	5.46593	4.36372	11.0901	8.16762	10.3801	9.41191	6.71685	5.81659	12.9778	13.1885	10.3627	10.6088	10.5504	7.7912
evm.model.chr30.125	5	No	Yes	7.09861	8.59374	8.83311	7.60301	10.3302	7.43881	7.53666	8.41529	8.74602	9.7013	14.4315	14.2616	12.8939	13.9599	10.771	10.7339
evm.model.chr30.133	5	No	Yes	4.00052	5.41886	6.35	4.61304	7.94026	5.33017	5.14558	6.08776	4.33956	4.65859	9.15011	10.6619	9.92913	10.865	9.74148	7.29629
evm.model.chr30.134	5	No	Yes	5.74641	6.80147	8.91885	6.65721	11.1236	6.2525	7.04243	7.84698	6.3677	6.48272	12.3721	16.2459	16.4479	19.3409	15.4468	12.2666
evm.model.chr30.27	5	No	No	3.99592	5.89322	6.10452	4.96605	6.89232	7.06466	6.72219	6.61064	6.68628	6.27394	9.29935	7.85642	7.84096	7.73746	7.46894	6.77406
evm.model.chr30.307	5	No	Yes	4.63678	6.64394	6.4679	5.05067	5.43728	4.1223	5.08119	4.62481	4.56401	5.18418	8.56498	8.34731	8.04963	9.66751	8.33091	7.54698
evm.model.chr30.46	5	No	No	2.27106	3.16049	2.76933	2.5725	5.08938	2.72063	3.60059	3.87045	2.94771	2.96683	6.31074	5.96519	5.00869	4.94345	4.32085	4.7814
evm.model.chr30.47	5	No	No	44.4228	55.7032	55.1499	48.0339	119.623	71.0492	97.4949	117.726	75.2729	81.1151	143.186	122.449	100.048	114.555	104.189	86.2738
evm.model.chr30.57	5	No	No	23.5545	31.4883	30.6135	27.8086	44.9979	35.1997	38.8835	39.1297	36.0521	36.8951	54.9846	54.0031	46.0853	45.6296	43.0836	35.338
evm.model.chr30.609	5	No	No	2.35006	2.38097	2.75457	2.72371	3.5984	2.83244	2.92825	2.56283	2.07324	2.3106	4.68233	4.60513	4.4891	4.55839	4.75604	4.54993
evm.model.chr31.280	5	No	No	9.91242	11.7651	13.2135	10.8518	21.1414	13.2432	14.7634	14.8328	12.0266	12.122	23.6748	21.2392	22.1513	22.2674	21.0626	15.2197
evm.model.chr31.324	5	No	No	13.315	16.8007	18.8229	16.0097	32.6191	19.3715	19.4959	20.5269	15.5529	14.4581	31.2506	34.8338	34.2568	34.529	29.8107	27.3896
evm.model.chr31.348	5	No	No	11.3061	22.4292	21.2732	16.8472	22.4666	12.0945	20.8861	20.5176	16.0598	14.476	33.08	39.2585	37.4007	39.0776	30.6385	34.3478
evm.model.chr31.444	5	No	No	24.5297	33.4945	47.8396	29.3548	49.1356	30.2163	29.078	31.1985	29.3303	23.9493	57.4267	50.8591	56.3219	59.9918	64.4104	56.3008
evm.model.chr32.153	5	No	No	2.50795	2.76882	3.22969	3.10676	4.12169	2.73819	2.25918	2.8971	2.73465	2.74025	4.24934	5.31526	4.94987	5.19007	4.12846	4.83719
evm.model.chr32.292	5	No	No	46.1352	49.0266	55.9213	50.0194	102.014	77.358	101.66	92.7552	59.6872	53.1662	144.134	126.264	121.384	126.8	117.202	91.3095
evm.model.chr32.328	5	No	No	5.63129	6.5904	8.21544	6.43036	11.4592	5.7147	6.17501	7.9162	6.85823	6.12011	11.9167	12.5116	11.9909	11.2735	12.2491	9.43429
evm.model.chr32.567	5	No	No	8.7338	9.5965	12.1075	10.4219	13.726	9.77846	10.2879	10.8844	7.64411	7.05625	15.2249	19.0417	19.0598	17.2284	18.7996	14.9271
evm.model.chr34.137	5	No	No	75.538	92.7644	103.015	90.2213	107.104	72.0952	70.804	86.7445	73.6108	74.0439	127.394	148.983	151.786	160.751	141.544	135.185
evm.model.chr34.176	5	No	No	11.7772	16.817	20.9798	15.4276	16.8556	13.0672	14.3672	16.67	14.0428	14.0748	21.691	24.516	21.1234	23.3756	22.9168	24.6359
evm.model.chr34.336	5	No	No	21.1154	26.2576	31.4987	24.8617	46.5412	34.2632	41.6228	43.2375	34.9053	33.9392	62.0974	49.0464	43.0005	46.5192	43.2903	36.3537
evm.model.chr34.350	5	No	No	5.54211	3.76556	3.52998	3.20583	3.54567	1.98649	4.51677	4.52629	4.38193	5.41633	11.3366	10.6177	11.4096	9.5796	7.23462	10.0008
evm.model.chr34.352	5	No	No	77.9845	100.548	113.736	108.038	143.064	104.215	131.044	144.407	111.717	110.848	183.361	169.102	175.646	168.659	167.75	141.595
evm.model.chr34.363	5	No	No	5.47827	7.53041	8.07255	7.0862	20.0217	13.365	14.2304	15.31	8.10768	7.92435	19.1889	19.8384	21.7026	17.3239	16.8613	11.9465
evm.model.chr34.503	5	No	No	9.51096	12.5802	14.4044	11.4061	24.6067	12.0142	14.0052	15.5078	10.9913	10.6628	26.9703	27.0604	25.2296	25.9091	26.3257	19.1435
evm.model.chr34.509	5	No	No	15.5141	19.6509	21.5562	19.0067	28.0376	19.1342	22.7948	20.5977	16.3725	15.3439	38.0851	37.2662	37.318	32.7249	38.0425	27.8827
evm.model.chr34.56	5	No	Yes	12.2639	13.3872	16.2615	15.9439	23.2346	23.3226	28.0786	25.4092	20.1519	21.4091	32.3338	31.8552	28.7105	23.3053	25.8636	21.8403
evm.model.chr34.66	5	No	No	4.59635	4.91715	7.25477	5.16238	6.06495	6.24358	6.90611	7.13785	4.52297	5.179	9.26404	9.06453	8.13138	9.5174	9.21756	9.94211
evm.model.chr35.19	5	No	No	10.0896	16.1368	15.5339	14.1146	24.8933	16.572	17.3186	15.659	14.0738	14.3605	26.5696	30.7357	31.7429	27.9165	29.9654	21.778
evm.model.chr35.294	5	No	No	8.73874	12.6658	14.5202	10.176	19.5532	12.0923	14.6395	15.9697	13.2984	14.2049	25.769	25.8327	19.5638	21.2823	16.9609	21.4892
evm.model.chr35.394	5	No	Yes	37.45	41.9862	39.9171	43.3028	49.2649	32.1662	36.8742	40.1597	46.78	40.6996	98.0572	90.0828	94.1332	83.5931	84.515	66.1472
evm.model.chr37.109	5	No	No	4.23877	8.7313	9.33603	7.19138	11.9039	8.61539	9.02094	11.1906	7.67627	7.44192	16.2519	17.9795	14.0311	16.1388	15.1754	10.2325
evm.model.chr37.204	5	No	No	1.1093	1.29337	1.50336	1.2912	2.24099	1.57494	2.17949	2.26145	1.71264	1.94901	2.64407	2.29061	2.00234	2.20752	2.00113	2.12582
evm.model.chr37.209	5	No	No	11.0504	14.734	14.5322	12.7915	17.6085	12.9181	15.2693	13.2206	13.4924	15.0914	26.3229	24.6868	22.1712	23.0335	21.8664	19.3804
evm.model.chr37.232	5	No	Yes	13.9352	16.6488	18.0295	16.0915	22.7577	14.1326	15.0206	15.9954	14.8659	14.2076	26.3436	29.4436	28.1307	26.6471	25.0065	23.5774
evm.model.chr37.233	5	No	Yes	4.84387	7.25028	8.51756	7.22527	16.5017	10.0372	12.1308	14.3314	8.85955	7.94548	18.6233	17.7349	14.2733	15.2631	13.8072	12.5536
evm.model.chr37.286	5	No	No	1.54731	2.01708	2.11263	1.60694	2.82935	1.84851	2.50519	2.83394	2.19153	2.27785	4.35139	4.04116	3.40469	3.09836	3.45824	2.81258
evm.model.chr37.387	5	No	No	9.47226	13.5982	19.7375	10.9448	32.6223	13.531	15.4389	16.3589	14.7483	11.5046	34.3184	42.5477	33.6325	36.7982	31.8391	29.2573
evm.model.chr37.7	5	No	No	2.79959	4.53905	5.35494	3.58717	10.5047	6.66603	7.97897	7.91706	4.65687	4.84066	10.5713	10.1112	9.32909	8.61192	8.18147	6.36648
evm.model.chr38.119	5	No	No	9.51276	10.8608	11.5672	11.4252	14.4013	13.9324	17.4339	17.7022	11.058	13.2209	26.6421	27.3118	18.822	21.1649	15.6858	15.6845
evm.model.chr38.198	5	No	No	26.6727	32.6084	44.2963	33.4335	62.0854	45.675	55.2188	58.4496	43.0848	45.33	67.9006	61.9209	53.2372	54.6124	54.3071	49.5539
evm.model.chr38.311	5	No	No	21.2927	26.8436	26.5294	24.9613	38.3263	24.3219	30.5435	34.4733	30.3105	29.8044	49.2874	40.1815	39.2999	44.1691	37.2068	33.2984
evm.model.chr38.354	5	No	No	8.65333	16.2739	18.0451	10.5748	22.5492	14.4196	14.243	15.5633	11.1935	12.4133	25.4176	28.3526	24.5845	29.7433	29.8823	21.2505
evm.model.chr38.374	5	No	Yes	4.59676	6.73719	6.86898	5.10064	8.38145	5.86639	6.74916	5.85878	3.20728	3.98125	9.82992	14.4162	16.8855	13.9078	14.4664	12.8425
evm.model.chr38.378	5	No	No	9.66034	11.0351	10.7476	10.7819	13.8204	11.0718	13.9835	13.5606	15.2967	14.9144	21.6589	19.3554	16.8619	17.1777	15.1424	13.7236
evm.model.chr38.434	5	No	No	0.169776	0.314984	0.297461	0.287721	0.367913	0.308709	0.315313	0.16531	0.164305	0.227639	0.538063	0.622068	0.721753	0.625399	0.564802	0.604344
evm.model.chr38.441	5	No	No	2.92737	2.92351	4.1571	3.3832	6.80387	4.45532	4.20244	4.39405	3.52986	2.82175	7.11189	7.68904	6.51365	6.60741	6.27564	5.63911
evm.model.chr38.488	5	No	No	4.53098	5.95374	6.72952	5.8562	6.8667	3.94735	5.8316	5.71416	5.31937	5.98492	14.9239	14.9381	12.7431	11.9011	11.527	12.4036
evm.model.chr38.528	5	No	No	8.08904	11.5405	12.32	11.0182	13.2935	11.1311	12.1532	13.4918	11.6978	12.4196	15.0929	14.2156	14.3664	16.0029	15.1561	13.1285
evm.model.chr4.113	5	No	No	12.4908	15.0115	18.9995	12.7934	35.279	17.6592	22.6825	26.5057	20.3498	20.9371	39.8739	33.1303	28.4911	29.6288	26.5401	22.1329
evm.model.chr4.128	5	No	No	1.24614	1.60723	1.85616	1.70601	1.80147	1.49517	1.89596	2.00213	1.57192	1.54959	3.19904	3.44636	2.74782	2.81315	2.79383	3.01783
evm.model.chr4.1303	5	No	No	46.8173	58.9975	54.6256	55.456	58.8009	53.0364	58.1367	55.0092	53.9445	57.1253	86.3022	92.7303	96.4206	90.5345	90.2395	72.1192
evm.model.chr40.129	5	No	No	4.40074	4.80028	6.05858	4.84674	9.32375	6.18058	5.65797	6.67919	6.35404	6.26987	10.7782	9.4086	8.80798	8.10744	9.17893	7.22136
evm.model.chr40.152	5	No	Yes	3.54071	4.63177	4.4178	4.53099	7.59887	6.03051	6.42308	7.06412	5.62012	4.96163	9.88339	8.70771	7.8946	7.12486	6.12223	5.78987
evm.model.chr40.160	5	No	No	6.14765	7.0741	8.26774	6.21034	11.2007	8.03668	9.18592	12.1415	10.0372	10.86	12.5047	16.7674	13.1342	12.6378	11.105	10.4186
evm.model.chr40.161	5	No	No	6.25937	7.18031	7.61936	6.72937	9.05921	7.45495	8.35419	10.4617	10.9278	12.2297	10.5052	13.5322	10.6361	10.3912	9.17138	8.76387
evm.model.chr40.168	5	No	No	15.6741	27.2726	27.3067	21.8796	32.2894	19.4064	22.2597	30.041	26.9151	25.1178	48.3015	45.229	39.8452	44.8916	41.2667	36.3648
evm.model.chr40.244	5	No	No	6.52782	10.0476	13.5418	9.868	12.5405	9.48965	12.7451	14.3598	11.704	10.5722	19.4898	22.8528	17.6673	20.0619	17.7137	17.4663
evm.model.chr40.251	5	No	No	8.68636	18.5224	20.5504	14.841	26.7852	19.5544	24.1966	22.8759	9.58651	10.5862	27.4799	39.9415	35.8121	33.0872	37.5969	32.7238
evm.model.chr40.252	5	No	No	5.62057	9.28814	9.44599	7.86524	12.1728	11.1874	10.9284	11.1777	8.6077	10.2831	11.2693	13.5161	12.4107	14.0772	11.936	11.0848
evm.model.chr40.256	5	No	No	1.23177	1.70382	2.26129	1.75291	2.15868	1.83895	1.911	1.65243	1.4532	1.51081	2.57246	3.03335	2.96636	2.87388	2.5128	2.62123
evm.model.chr5.348	5	No	No	10.6729	16.4786	12.6829	11.4825	18.9797	16.1183	18.289	15.0384	15.2368	18.8701	30.3042	34.7267	24.8957	28.2639	20.0669	21.6593
evm.model.chr5.430	5	No	No	26.117	33.5514	33.2126	28.8508	59.7616	32.1152	45.2298	44.6584	38.2368	31.6685	80.579	74.6279	69.6829	68.069	67.0958	47.3086
evm.model.chr8.1203	5	No	No	27.4065	33.3289	36.9496	36.7107	35.2157	36.2831	44.7788	43.2103	38.0187	36.0257	41.0597	46.8815	51.4784	44.0872	58.591	45.1598
evm.model.chr8.224	5	No	No	1.8016	2.38154	2.47639	1.90741	2.75136	2.00092	2.18763	2.21953	1.91677	2.05381	3.43562	3.9773	3.11417	3.34536	3.09089	3.38529
evm.model.chr8.86	5	No	No	3.48176	4.86941	6.09392	4.16448	9.41289	5.60261	5.79898	6.43548	4.62707	3.95708	11.5049	12.7604	12.5339	11.94	11.9086	8.4812
evm.model.000050F_arrow_pilon.1	8	No	Yes	20.4118	14.3322	10.565	16.3005	11.1682	18.1862	16.5689	12.897	22.5139	18.4727	8.88993	7.12201	9.18329	7.41082	8.31965	8.17616
evm.model.000115F_arrow_pilon.100	8	No	No	38.0902	36.2415	34.3934	39.8205	43.2917	65.4679	61.198	65.3969	58.7832	92.0289	48.2643	38.9208	34.1642	32.7164	35.0273	33.5172
evm.model.000164F_arrow_pilon.51	8	No	Yes	5.30715	4.93392	3.41487	5.07788	21.0171	38.6204	34.4553	35.8778	43.7378	52.1401	18.5813	2.4513	4.45365	3.25715	3.72046	3.244
evm.model.000170F_arrow_pilon.136	8	No	No	58.8336	56.1894	61.4712	81.1251	65.3943	68.7389	69.3826	89.9003	106.242	82.8921	49.6331	38.1046	25.2436	26.8039	24.9453	39.338
evm.model.000170F_arrow_pilon.159	8	No	Yes	20.7167	14.9188	14.5153	18.5995	24.288	22.7485	25.0334	27.7653	30.2639	32.7884	20.3053	15.5462	9.9002	9.27404	8.26169	10.2095
evm.model.000199F_arrow_pilon.93	8	No	No	38.843	34.7989	38.2024	38.2375	62.1123	63.7754	78.2818	84.1361	85.6395	93.3335	58.7349	41.216	28.9467	28.6085	31.4945	34.0612
evm.model.000320F_arrow_pilon.1	8	No	No	34.4272	29.3003	29.3668	31.483	79.0413	113.624	95.0264	120.518	107.144	103.322	61.2292	43.0438	25.6189	24.3774	24.1236	25.4884
evm.model.000320F_arrow_pilon.4	8	No	No	138.307	108.44	99.1252	131.6	225.009	299.319	306.968	284.159	340.104	306.442	162.767	122.913	80.142	73.5318	77.8307	78.4826
evm.model.000337F_arrow_pilon.10	8	No	No	80.8656	78.6423	87.8837	95.2115	147.912	181.956	207.191	254.252	195.215	238.504	129.74	95.1257	71.7108	64.3563	64.514	85.5711
evm.model.000360F_arrow_pilon.7	8	No	Yes	21.124	20.3578	17.2659	21.9871	25.4695	22.2176	26.7231	29.4527	47.8949	41.193	24.0677	16.8852	13.4188	13.4782	14.0669	13.7878
evm.model.000366F_arrow_pilon.7	8	No	Yes	96.7135	72.8198	56.2511	75.7125	68.6507	101.834	114.883	126.311	183.256	174.523	88.8621	61.3727	43.7315	46.5595	42.4785	53.8182
evm.model.000412F_arrow_pilon.2	8	No	No	281.306	246.617	227.277	271.541	453.931	523.538	579.734	568.187	583.574	516.098	400.912	305.202	227.368	196.602	221.408	221.78
evm.model.000412F_arrow_pilon.3	8	No	No	48.6109	39.5064	32.2931	47.9897	42.6798	48.462	65.7661	70.2135	107.404	104.021	44.0377	28.1258	19.5274	19.1226	19.9178	26.3108
evm.model.000485F_arrow_pilon.2	8	No	No	84.7458	69.7177	75.485	79.3435	150.77	139.583	190.313	217.895	217.129	229.717	148.053	94.4935	60.8373	61.6535	59.2952	78.0734
evm.model.000526F_arrow_pilon.10	8	No	No	24.0923	23.2767	21.708	21.8278	40.2303	33.532	39.9275	58.3258	51.3085	40.3182	35.0273	25.2896	18.309	16.6812	17.0135	22.6294
evm.model.000526F_arrow_pilon.9	8	No	No	32.6176	25.803	25.042	29.0183	43.5054	49.2998	55.8989	65.991	78.3911	76.625	47.5068	36.7359	18.4326	19.1464	19.175	23.8429
evm.model.000760F_arrow_pilon.12	8	No	No	28.8384	30.5933	13.8322	21.0914	55.7438	104.779	89.6399	104.724	150.088	203.135	62.6605	11.7062	10.077	10.5489	9.44764	17.0901
evm.model.000950F_arrow_pilon.6	8	No	Yes	18.4327	17.3725	17.1529	19.7394	28.0899	30.0734	29.6363	36.3323	42.0315	39.6982	27.6519	21.0383	15.4199	15.4578	15.8381	15.0274
evm.model.001026F_arrow_pilon.2	8	No	No	11.6723	13.7122	6.14484	5.0289	18.7785	30.7471	45.44	44.0997	48.8403	36.6275	24.5478	18.9226	20.6684	11.2839	14.7098	11.5146
evm.model.001259F_arrow_pilon.1	8	No	Yes	10.1678	9.74605	8.88928	10.9593	15.0595	20.9664	23.8628	23.323	26.0227	21.6169	16.4962	9.80313	8.2334	7.38799	7.54697	7.25653
evm.model.001282F_arrow_pilon.1	8	No	No	2.68733	2.23364	1.06756	6.4079	145.061	210.757	249.232	435.632	220.443	322.62	153.698	10.6078	7.7604	4.3201	2.92612	5.11473
evm.model.001282F_arrow_pilon.4	8	No	Yes	1.33908	0.671663	0.641323	2.81394	18.863	46.0549	35.5192	53.2238	45.3795	78.4298	21.0743	2.06853	1.06949	0.854939	0.527362	1.43183
evm.model.chr1.1039	8	No	No	20.3299	20.0635	17.8308	20.1047	35.9842	36.6589	40.5966	39.3434	39.7928	43.9828	27.2573	24.4824	16.671	19.9127	19.1273	19.0286
evm.model.chr1.1095	8	No	No	24.8497	19.1679	19.0291	26.0622	27.2585	47.5226	45.3307	44.1869	47.6222	51.0836	24.7102	17.7538	14.7682	14.5755	14.9553	17.861
evm.model.chr1.1204	8	No	No	31.0999	24.9975	25.4771	30.8413	55.5013	67.1673	73.126	72.2068	80.9234	71.1526	47.2031	29.676	26.1451	21.0402	21.1283	18.665
evm.model.chr1.1205	8	No	No	40.8771	33.8926	34.5055	40.3331	57.748	78.4844	81.6179	74.0886	80.4006	79.5145	58.7572	40.8511	40.0638	31.536	33.8766	28.9437
evm.model.chr1.1294	8	No	No	215.154	176.338	156.646	229.987	214.52	277.279	291.59	331.59	504.769	414.422	215.108	134.216	101.69	101.191	86.2364	119.887
evm.model.chr1.1303	8	No	No	3.27506	3.12016	2.77464	3.29491	4.00535	5.32377	10.0861	7.21321	8.57148	9.91274	8.00642	4.31202	3.75979	3.00781	2.75167	3.29647
evm.model.chr1.132	8	No	Yes	19.0807	17.8854	16.814	24.2386	30.2956	40.6832	42.752	35.1622	42.4518	34.4433	20.6979	16.7776	14.4995	11.3477	12.8123	12.294
evm.model.chr1.1401	8	No	No	173.074	134.1	121.591	173.69	270.457	369.377	456.349	399.947	416.746	373.691	244.746	198.268	126.535	113.481	118.686	107.532
evm.model.chr1.1409	8	No	Yes	36.751	29.8861	26.877	30.8051	53.6081	57.2618	56.5746	58.5088	77.7596	68.3265	44.872	28.1333	23.5393	25.0878	21.7132	24.9202
evm.model.chr1.1410	8	No	Yes	31.413	24.8514	21.8446	26.546	43.7802	45.0268	45.6827	49.0153	64.4954	55.8864	35.9568	22.1807	18.5297	19.1644	17.0201	20.2814
evm.model.chr1.1417	8	No	No	37.4824	26.3299	18.9541	27.4386	65.5379	82.1532	82.6654	87.038	90.2284	87.191	53.9915	33.335	22.9765	22.2306	18.813	22.5851
evm.model.chr1.1443	8	No	No	40.0643	35.8632	30.2883	38.3124	91.9088	111.688	134.96	120.993	146.529	128.515	102.897	66.4796	45.5644	37.8728	36.4272	31.4276
evm.model.chr1.1445	8	No	No	122.714	99.2773	87.5052	121.881	88.665	133.642	137.708	140.535	163.782	150.544	77.8082	58.079	56.0403	56.7074	58.2909	67.9241
evm.model.chr1.1464	8	No	No	25.0217	20.1502	16.533	22.1017	18.4082	21.4503	20.1629	24.3143	38.3745	35.8167	20.4888	12.6065	9.88335	9.38485	9.58078	12.5065
evm.model.chr1.1627	8	No	No	5.53362	5.14496	5.28321	5.78196	18.8908	23.2679	17.6087	17.9592	28.9098	22.3842	14.6439	10.4037	6.46066	6.95579	6.1414	7.08428
evm.model.chr1.1649	8	No	No	32.1216	28.1164	26.6294	27.0165	40.0551	48.698	70.8178	62.6131	54.2748	56.7284	42.2301	38.4666	22.7799	23.1722	22.4319	25.6738
evm.model.chr1.1663	8	No	No	86.2036	60.6983	55.2489	89.7738	121.581	122.413	204.475	174.512	162.969	173.921	120.396	90.5449	89.7707	66.0947	61.7363	46.7669
evm.model.chr1.1697	8	No	No	1.77562	1.48648	1.39746	2.40423	2.99516	5.32906	3.96157	4.53147	6.5501	6.1275	3.72631	2.74967	2.41195	1.57461	2.00069	1.9705
evm.model.chr1.1718	8	No	No	75.185	55.6951	53.5561	65.5792	82.3541	92.3257	87.1053	132.182	159.028	165.084	67.5981	42.2622	35.6008	34.8877	34.0621	37.1873
evm.model.chr1.1783	8	No	No	15.1488	11.7537	11.5285	15.012	22.6703	20.451	24.821	25.1594	32.8877	20.9207	20.1344	12.538	13.2676	9.78399	9.53773	9.88011
evm.model.chr1.1864	8	No	No	13.7035	11.0852	9.96442	13.3697	18.8376	22.9293	26.2898	31.9113	26.2374	24.4977	22.1752	14.8302	11.8023	12.2893	10.5211	10.7864
evm.model.chr1.1969	8	No	No	6.88544	7.23106	7.52912	8.54927	8.58092	14.0364	12.0585	14.3345	14.6067	11.9873	10.9406	7.683	7.06339	7.37725	6.74291	7.47877
evm.model.chr1.274	8	No	No	2.79393	2.75057	2.53687	4.95535	7.92666	13.0296	18.8506	15.7305	20.164	10.1185	11.1876	2.9301	2.61984	3.44958	3.63962	2.57329
evm.model.chr1.44	8	No	No	86.3898	74.4139	64.1016	81.1815	119.902	257.762	221.211	227.031	219.034	212.331	96.8072	70.4439	50.615	49.8621	43.9973	51.6284
evm.model.chr1.627	8	No	No	149.148	115.78	82.0579	133.374	132.998	238.266	329.231	241.039	253.524	250.356	140.072	113.851	97.3043	98.8255	95.6997	71.7424
evm.model.chr1.845	8	No	No	2.66541	1.39524	1.18813	1.92642	4.37587	5.34728	5.36247	5.84949	7.0421	5.54577	3.11175	2.0162	1.28707	1.23078	0.715525	1.23495
evm.model.chr1.989	8	No	No	3.01883	2.61191	2.96055	2.83767	3.88563	5.24979	4.63586	5.65191	7.21422	7.44223	4.78572	3.15806	1.83209	1.74704	1.85699	2.50824
evm.model.chr10.1008	8	No	No	93.8502	74.6386	74.6096	93.0765	142.444	260.888	335.481	252.652	283.159	255.144	200.45	135.557	95.1458	81.3406	76.5801	68.4673
evm.model.chr10.1012	8	No	No	7.06214	5.66717	6.87493	6.67061	9.45135	10.9479	15.9634	12.3275	13.0309	18.2248	10.4126	8.74471	7.24003	5.95464	5.33273	6.14941
evm.model.chr10.1052	8	No	No	26.0324	27.7443	26.1407	33.9244	79.5048	105.866	116.867	124.937	154.258	148.964	75.8877	38.7548	27.7376	23.867	30.1644	21.7532
evm.model.chr10.1156	8	No	No	418.984	318.126	248.696	355.53	451.859	648.386	638.112	599.367	776.273	712.603	373.488	250.532	262.278	189.542	209.953	225.308
evm.model.chr10.1158	8	No	No	29.2069	28.5675	21.5373	27.6935	32.123	43.1594	52.5536	50.1358	64.339	52.5572	35.7333	24.6322	20.2122	19.0522	19.4982	21.9355
evm.model.chr10.1183	8	No	No	50.2334	43.8791	35.1831	45.7324	64.145	84.0823	72.8363	70.0679	99.8204	125.264	87.496	49.3566	38.7645	32.8355	32.454	30.7499
evm.model.chr10.1203	8	No	No	149.528	115.07	93.8156	135.536	212.263	296.137	329.886	292.478	316.316	289.742	212.117	145.454	99.0378	100.195	95.6003	89.5193
evm.model.chr10.1265	8	No	No	62.3137	47.0133	47.3578	60.3461	38.5073	59.1502	51.4228	49.8522	72.9525	73.7607	34.7063	29.101	30.0909	25.9508	30.2916	34.4845
evm.model.chr10.162	8	No	No	29.0415	21.6733	21.4242	26.7717	33.5944	45.0917	59.7244	57.2262	51.3048	46.144	40.2495	24.8737	21.8203	20.2569	21.2824	17.8624
evm.model.chr10.230	8	No	No	80.8065	78.4607	66.501	82.72	101.023	154.681	151.643	188.347	178.131	166.079	115.856	78.0417	60.5236	60.7392	60.7287	55.772
evm.model.chr10.336	8	No	No	15.1105	15.0456	13.1921	14.0812	30.873	49.5735	54.3298	54.8542	54.2468	61.3314	35.3192	22.4006	12.4936	11.8929	10.8494	12.3207
evm.model.chr10.644	8	No	No	20.9574	15.0771	14.0702	19.7612	15.7995	18.365	19.5896	18.793	22.7876	19.0746	14.1882	10.6829	9.67155	9.0584	10.2438	10.8407
evm.model.chr10.680	8	No	No	10.6607	6.78842	7.59016	9.68983	12.4372	17.8581	17.653	14.5513	16.7111	14.715	10.9244	6.71508	6.46348	6.02116	6.11297	5.11899
evm.model.chr10.683	8	No	No	225.794	170.427	153.068	193.089	384.888	351.736	405.329	405.034	528.683	422.872	374.438	227.91	154.505	142.144	140.079	124.034
evm.model.chr10.76	8	No	No	29.0524	22.4073	18.8934	22.2972	20.9958	29.1672	32.7304	34.4111	42.481	44.7033	23.7059	17.3193	13.5453	13.8808	11.6382	17.4903
evm.model.chr10.79	8	No	No	27.4722	17.9166	24.3944	20.7109	21.8979	34.6367	37.6064	38.1953	35.2041	32.4241	19.6492	13.7509	13.5361	17.2345	16.1336	16.9129
evm.model.chr10.794	8	No	No	139.456	110.918	87.9485	125.375	94.3186	212.995	244.761	182.537	222.721	221.457	101.756	77.8472	80.1464	66.9588	66.6822	73.2385
evm.model.chr10.807	8	No	No	47.6223	32.1397	34.0183	42.1398	54.0688	106.381	111.548	93.658	90.9933	104.061	43.9535	28.7668	31.4942	24.8012	30.266	28.8459
evm.model.chr10.871	8	No	No	46.4467	36.8139	35.0165	48.3044	70.1727	78.6329	80.3802	98.0324	113.783	106.326	73.871	43.6276	33.2181	33.1507	33.6906	28.7992
evm.model.chr10.901	8	No	No	26.3525	20.7035	21.4766	26.5072	48.2352	39.7394	42.2683	50.9191	69.6822	54.0816	45.608	23.8641	20.1473	17.321	18.4845	16.4499
evm.model.chr11.1005	8	No	No	12.3275	12.8404	11.0881	12.0277	16.5433	17.842	19.1521	21.497	24.1964	27.5891	21.091	13.0623	11.9899	10.5719	8.9873	9.87648
evm.model.chr11.1035	8	No	Yes	10.225	10.6843	8.87506	12.3957	15.7396	22.3612	20.6939	19.3386	27.826	27.1877	15.7956	5.80568	10.1826	8.75178	8.04991	9.99383
evm.model.chr11.123	8	No	No	13.4684	13.1079	11.0768	14.3056	19.1164	21.8972	22.9134	30.1081	33.7918	33.1241	21.6454	13.231	9.66883	8.93754	8.2168	9.46217
evm.model.chr11.192	8	Yes	No	58.9534	43.9923	40.1132	55.2759	54.5802	94.7391	90.7866	92.4251	117.645	139.172	61.9928	42.4299	39.0681	31.1599	36.6716	35.0811
evm.model.chr11.22	8	No	No	20.0219	25.3481	17.5952	20.0258	28.2419	48.8152	58.5815	51.0623	55.6402	69.7353	46.929	34.2843	23.3222	19.3145	22.8781	20.3557
evm.model.chr11.328	8	No	No	57.6143	52.4583	40.9274	51.076	74.2474	98.8635	114.353	104.328	115.748	99.3942	71.9311	57.3105	47.1389	44.1047	46.6786	39.2162
evm.model.chr11.420	8	No	No	36.9449	28.25	31.0633	31.6275	44.0242	61.5085	76.5384	67.2553	69.0114	56.9898	43.0838	29.7524	24.0666	23.1812	24.1344	22.726
evm.model.chr11.422	8	No	No	38.1711	27.9368	26.4816	39.6651	26.1624	41.8171	40.0503	37.5013	52.5319	40.7846	14.0861	12.8402	13.1955	12.0805	13.4558	18.2007
evm.model.chr11.466	8	No	No	35.434	27.1662	24.4101	35.2029	37.1516	59.0036	77.7296	63.4744	80.8715	64.9313	45.4118	25.9391	22.7283	17.1398	20.1149	19.781
evm.model.chr11.646	8	No	No	41.1393	39.1835	34.9869	41.8049	51.2511	68.5637	74.4551	57.9442	84.7035	70.1278	57.6623	46.4436	32.8799	33.2213	33.0163	31.2139
evm.model.chr11.649	8	No	No	82.0734	65.9035	64.4823	71.8976	103.232	165.78	186.936	160.977	170.058	159.91	102.555	79.9599	61.8556	52.4732	54.6304	54.4594
evm.model.chr11.680	8	No	No	57.3804	49.6242	31.6921	45.9645	60.4119	91.9932	120.092	89.9651	92.8196	107.831	71.4355	63.3626	61.9019	40.1406	44.1351	40.7228
evm.model.chr11.726	8	No	No	194.72	201.666	160.681	203.49	221.914	389.961	461.279	456.539	544.893	627.722	308.72	197.657	175.528	165.158	146.736	161.573
evm.model.chr11.937	8	No	No	42.0254	34.3065	33.2162	40.7215	84.3293	99.2558	118.893	119.872	115.169	105.662	86.9535	52.8334	37.9825	34.5498	34.7204	28.8906
evm.model.chr11.953	8	No	No	70.4157	57.6719	58.913	65.293	150.794	216.611	271.479	245.89	252.522	229.054	155.968	84.5134	59.994	50.2286	49.6236	45.2495
evm.model.chr11.957	8	No	No	0.700325	0.739525	0.707288	0.825725	4.06627	3.38132	6.58791	5.01053	8.21126	5.76949	3.56132	1.52726	0.560405	0.674682	0.51161	0.62965
evm.model.chr11.960	8	No	No	15.6403	16.0182	15.2565	18.9201	14.0751	25.8501	32.1317	25.882	34.9142	24.7529	14.7505	10.8244	10.1821	10.501	10.501	10.9865
evm.model.chr12.132	8	No	No	253.263	213.59	207.003	239.493	345.036	421.348	565.918	494.665	456.576	535.306	407.174	265.777	228.747	220.776	215.034	183.656
evm.model.chr12.150	8	No	Yes	0.835151	0.849834	0.598771	0.799602	1.49154	1.83223	2.13898	2.09854	2.15595	1.8955	1.29544	1.20414	0.921379	0.999909	0.514233	0.578663
evm.model.chr12.157	8	No	Yes	2.14438	1.97579	1.69187	2.02697	3.16961	2.67616	4.45944	4.69581	4.22568	4.33347	3.35281	2.07106	1.70023	1.98318	1.73989	2.02741
evm.model.chr12.182	8	No	No	120.653	81.4689	66.3927	76.0981	118.523	167.433	192.229	241.987	260.827	274.528	141.857	100.421	51.5671	58.7109	63.055	79.5813
evm.model.chr12.228	8	No	No	98.8593	73.04	73.5025	83.8562	91.9826	118.081	145.836	121.748	142.841	136.918	87.4733	60.9965	54.4512	48.2033	52.8227	48.7584
evm.model.chr12.315	8	No	No	82.1312	62.4927	59.8909	68.86	135.719	194.008	262.793	270.184	239.802	214.573	127.59	79.0281	51.0874	46.4655	46.0425	49.343
evm.model.chr12.322	8	No	No	37.3975	33.2839	30.4835	41.4219	60.3439	108.87	108.955	104.074	153.728	154.75	78.8599	46.9302	32.7979	24.4399	23.8806	29.6442
evm.model.chr12.329	8	No	No	11.2738	7.23071	7.73332	10.7603	12.5141	14.535	15.6577	17.9384	24.9282	21.0483	14.1392	9.28306	8.34267	7.18093	7.17824	6.53579
evm.model.chr12.336	8	No	No	10.8341	8.12404	7.97514	9.39095	15.5516	19.0722	17.3829	18.8046	22.1691	21.2798	12.0872	8.32284	7.85852	6.13686	7.17377	7.2581
evm.model.chr12.340	8	No	Yes	57.1581	60.6817	52.5691	62.6408	124.158	166.796	184.458	190.859	182.91	155.868	105.402	66.1846	46.4994	45.69	43.6043	47.3656
evm.model.chr12.349	8	No	No	36.21	25.8961	25.8043	33.473	38.1396	48.6896	61.5375	62.2252	91.99	74.1344	35.1577	22.9611	14.7224	14.7828	13.4777	15.9579
evm.model.chr12.359	8	No	No	23.2306	16.8443	16.5729	22.223	18.8229	20.6981	22.7999	20.8268	27.0259	24.463	13.8129	14.2206	12.9018	10.7204	11.5259	11.248
evm.model.chr12.390	8	No	Yes	20.7807	17.0782	14.1892	18.9624	20.9173	24.9936	35.3926	32.5428	49.7036	43.4402	29.5774	20.2817	15.8348	16.0931	14.3865	14.8701
evm.model.chr12.417	8	No	No	82.2967	60.587	41.7356	57.1673	84.4437	76.0722	92.2981	108.384	163.95	128.043	91.1739	56.6414	41.893	45.2957	30.2655	43.0334
evm.model.chr12.587	8	No	No	50.8711	48.241	44.7636	53.8592	102.266	124.093	136.602	156.125	144.869	150.423	107.61	62.8694	50.437	41.3936	47.7176	40.7765
evm.model.chr12.589	8	No	No	25.4886	25.3626	23.3387	24.722	48.5558	56.9608	65.9652	69.7157	64.2032	61.1157	47.5779	31.935	25.7087	22.2452	21.6832	21.7209
evm.model.chr12.607	8	No	No	7.90228	7.68443	7.36264	8.17486	19.847	21.1351	18.8171	23.9625	21.3607	22.3705	11.6397	9.18198	6.3993	8.91363	8.09304	8.80233
evm.model.chr12.654	8	No	No	131.934	118.593	83.4826	154.072	168.427	277.13	311.336	288.153	330.913	305.831	170.984	120.32	99.1947	82.3163	97.3016	98.4722
evm.model.chr12.673	8	No	No	33.4035	29.3107	29.04	31.0303	36.4916	55.4349	85.5828	63.6202	73.4759	52.286	39.7647	30.5373	28.1382	26.5748	29.1723	26.3711
evm.model.chr12.694	8	No	No	26.6147	21.0272	20.661	26.0501	35.1093	35.9883	40.5481	47.4134	72.106	61.4442	42.6419	23.8116	15.2677	15.4436	15.6283	16.5721
evm.model.chr12.727	8	Yes	No	39.602	36.2162	29.1088	37.4193	53.3815	65.5824	73.0344	89.3346	110.571	102.441	69.6058	38.3821	24.3564	25.2396	21.6861	29.069
evm.model.chr12.796	8	No	No	164.559	141.719	115.784	149.934	230.146	381.159	469.179	402.573	386.806	448.122	268.053	197.493	149.715	138.135	127.354	110.821
evm.model.chr12.810	8	No	No	27.8001	23.8988	21.87	25.0532	27.378	39.5433	60.0052	64.9876	83.4086	71.5281	44.6709	27.6985	18.9706	18.4731	20.5334	19.3723
evm.model.chr12.815	8	No	No	44.8599	48.1923	40.0001	45.2275	59.8666	85.0173	94.0397	93.3229	98.7307	95.6221	73.4522	51.3709	42.9248	39.0953	40.6647	39.5249
evm.model.chr13.341	8	No	No	19.7142	22.2952	19.3216	22.3167	23.084	33.4583	42.0048	45.1258	55.4159	52.4194	31.6599	20.872	16.7451	16.4288	13.904	19.419
evm.model.chr13.483	8	No	No	10.5154	11.0716	8.98126	11.2165	20.8169	31.259	35.5304	35.9254	43.6312	45.5889	32.8636	19.1717	12.3648	11.0147	9.40578	10.5273
evm.model.chr13.592	8	No	No	91.9254	75.7068	78.9468	91.6028	100.67	201.207	227.103	173.985	177.651	184.218	109.661	73.2336	72.0243	57.2367	63.3681	63.4195
evm.model.chr13.600	8	No	Yes	3.55172	2.95014	1.84856	6.35461	88.0054	161.826	173.877	307.731	137.863	237.238	89.7793	9.78287	5.65271	3.56729	2.75194	4.15382
evm.model.chr13.630	8	No	No	55.0297	39.1201	43.202	53.9562	91.6157	110.876	124.616	137.509	155.538	146.151	99.7987	58.7144	30.961	27.7523	30.0174	37.4127
evm.model.chr13.655	8	No	No	136.414	138.039	114.458	146.796	201.153	228.557	254.888	277.136	301.229	264.694	224.954	160.537	129.229	124.406	124.46	118.456
evm.model.chr13.701	8	No	No	844.759	684.497	463.793	678.292	869.07	1172.49	1328.46	1171.4	1340.01	1223.77	752.763	600.362	445.549	442.753	405.302	440.805
evm.model.chr13.732	8	No	No	22.5496	18.284	17.624	20.4698	26.5179	31.1825	32.2064	33.6458	45.1055	39.1202	29.277	18.4223	15.9045	14.3164	15.9654	15.4193
evm.model.chr13.733	8	No	No	2528.68	1965.01	1776.09	2410.76	3356.42	5571.19	5816.6	5899.67	6259.06	5756.3	3025.2	2094.51	1864.3	1489.59	1537.54	1638.3
evm.model.chr13.804	8	No	No	25.3175	20.348	17.9982	24.0089	26.9241	27.3883	24.7326	32.1023	43.9302	41.7831	25.0295	16.7504	13.3478	12.3021	13.0629	15.5547
evm.model.chr13.886	8	No	No	102.54	76.7999	59.7539	95.2309	336.013	631.01	727.263	669.088	730.052	723.844	536.499	290.354	137.873	97.5641	86.4679	77.8527
evm.model.chr13.952	8	No	No	38.0379	37.4679	35.6029	40.3513	61.6484	52.9929	59.7151	74.7	103.577	93.12	74.6305	38.7415	27.0318	27.8842	26.9032	30.6646
evm.model.chr13.958	8	No	No	31.632	25.0667	22.553	28.7657	20.4471	29.1707	29.8778	28.9551	37.0415	37.6403	19.508	16.7129	15.7852	15.0395	14.0523	18.5108
evm.model.chr14.107	8	No	No	8.12254	5.49935	5.57405	6.60503	18.3333	26.3522	30.1765	38.9641	40.5606	35.5827	23.6376	18.9572	7.51614	7.10055	5.78731	5.46932
evm.model.chr14.148	8	No	No	7.48037	4.54136	4.64509	6.2175	11.9883	14.8164	18.3862	17.6201	27.022	22.1611	18.7887	7.00416	4.90762	4.16026	4.38556	3.58567
evm.model.chr14.162	8	No	No	8.4274	6.22207	5.62685	8.67725	8.55558	8.8067	8.41668	7.59139	9.51637	10.0618	5.71373	4.16281	4.27351	3.96529	4.2335	4.40858
evm.model.chr14.169	8	No	No	121.606	119.432	118.025	131.27	123.31	260.477	275.918	232.344	212.603	247.344	125.109	104.9	95.2358	86.5773	96.2094	97.9057
evm.model.chr14.219	8	No	No	24.4492	26.3155	17.454	23.4328	35.8492	60.46	60.3897	62.8124	77.2072	87.0888	43.0221	31.2601	17.7342	18.3885	16.7753	16.7196
evm.model.chr14.226	8	No	No	42.1776	38.3673	32.338	39.9394	89.6795	113.874	127.854	140.76	129.581	125.674	84.9836	54.4911	37.7565	34.2078	30.937	35.7101
evm.model.chr14.227	8	No	No	24.8521	20.2893	18.2275	24.7671	47.0278	55.9121	53.1183	53.1734	58.7917	51.8591	36.5434	22.5051	17.6615	17.0048	18.3269	18.84
evm.model.chr14.230	8	No	No	9.38214	6.81279	7.29336	8.90321	13.104	14.2285	16.1347	17.624	21.104	15.3982	14.404	8.84195	6.76158	5.87023	5.86631	5.53806
evm.model.chr14.326	8	No	No	122.526	110.352	92.6067	111.635	127.171	198.843	281.328	220.401	277.276	294.056	173.493	128.009	102.803	89.7893	79.795	94.6639
evm.model.chr14.383	8	No	No	34.2088	23.8771	26.9497	30.6376	68.7371	76.0852	68.8552	74.9274	80.2065	76.8005	44.7464	31.9367	22.832	21.2762	23.8868	21.5246
evm.model.chr14.386	8	No	No	4.04921	3.70161	3.32495	4.5005	11.5462	15.2317	14.7648	15.0063	20.4042	22.6508	12.2535	6.81901	3.14185	3.98375	3.73013	3.49549
evm.model.chr14.405	8	No	No	43.7625	46.0651	38.8197	41.6883	81.1212	99.3391	140.191	141.22	127.411	120.679	92.3728	67.1704	42.2894	41.3839	38.4445	35.5441
evm.model.chr14.476	8	No	No	39.3371	26.3324	35.7361	33.1284	86.1012	81.9358	97.5552	92.3022	97.9241	84.8828	62.4473	40.9004	24.8502	20.4552	21.3959	21.2639
evm.model.chr14.479	8	No	No	1.31771	0.559857	0.649884	1.06352	2.02048	3.10534	1.92785	3.9649	3.44612	3.67422	1.6495	1.08993	0.970601	0.512711	0.636719	0.683688
evm.model.chr14.498	8	No	No	152.888	122.917	110.264	136.644	201.519	252.263	323.612	327.828	434.116	444.249	214.767	121.59	86.2949	79.0635	83.8497	80.9264
evm.model.chr14.530	8	No	No	68.7649	61.0813	57.4325	74.5775	82.4345	162.083	172.457	131.408	122.723	180.085	113.969	82.3869	78.2731	68.5845	74.42	68.254
evm.model.chr14.531	8	No	No	60.9739	52.1437	39.3034	63.2439	67.7066	141.574	144.924	116.279	139.818	194.457	94.9313	62.634	45.6547	41.294	41.0871	51.5232
evm.model.chr14.552	8	No	No	39.8756	40.4523	36.3715	42.9087	57.7483	81.7354	88.5728	99.8307	100.825	105.332	73.6684	48.7902	37.2607	37.0062	33.7755	39.4025
evm.model.chr14.553	8	No	No	37.8857	38.6569	30.0701	41.8518	43.391	65.8701	72.1288	82.3767	95.5263	101.537	56.1853	35.1796	27.3057	27.8674	24.8535	31.6503
evm.model.chr14.59	8	No	No	35.7822	34.0628	28.4992	33.8355	41.1869	44.6823	52.8711	55.0958	79.3673	65.3493	45.5209	29.9765	23.0588	25.8163	22.8681	22.3506
evm.model.chr14.610	8	No	No	76.167	66.6606	63.5809	68.5744	113.085	139.916	167.093	156.75	158.941	149.543	119.62	85.2411	72.6445	58.1918	56.2923	53.5576
evm.model.chr14.647	8	No	No	108.367	99.7814	104.129	119.74	161.872	179.054	227.345	252.31	295.036	310.714	216.7	132.952	86.5569	84.3162	87.6123	99.3115
evm.model.chr14.740	8	No	No	57.3261	54.461	39.4846	60.431	77.3158	154.244	158.54	145.249	153.741	177.501	76.9891	54.2706	40.5444	38.6859	36.2591	47.309
evm.model.chr14.792	8	No	No	29.9982	26.1049	19.6632	25.9877	51.1494	66.643	75.077	71.255	89.9347	94.6669	62.4064	33.1809	23.009	19.8254	21.1337	19.902
evm.model.chr14.805	8	No	No	45.2849	42.702	43.4786	46.2226	65.1883	84.0388	93.5212	97.893	94.1158	90.6767	65.7135	44.4502	36.2497	35.3228	36.2322	34.9412
evm.model.chr14.869	8	No	No	28.4844	28.1571	23.3081	23.8027	32.8843	53.9127	59.7137	53.2181	53.7501	52.4917	36.3753	25.6481	19.8256	20.5213	20.2847	20.7906
evm.model.chr14.922	8	No	No	58.0663	41.6346	37.6269	47.0421	62.9857	78.8687	98.7086	108.779	124.965	120.791	64.1024	37.0881	25.6924	24.2774	21.2454	28.1333
evm.model.chr14.924	8	No	No	49.5488	40.3138	35.7179	43.9758	67.8055	83.5936	104.15	86.6812	88.2696	91.8894	62.9912	43.5263	44.0498	37.7587	43.6367	38.5848
evm.model.chr14.954	8	No	No	25.782	31.2358	29.1012	26.2116	42.9198	86.305	95.5646	81.4211	84.0505	79.543	48.7284	39.1991	29.5822	25.7142	26.2795	23.8173
evm.model.chr14.955	8	No	No	19.0557	20.7323	20.294	18.2902	28.1749	58.9482	62.7955	51.7793	55.8837	60.3319	29.3197	23.9526	18.356	16.626	16.274	15.9124
evm.model.chr14.963	8	No	No	18.8565	14.0804	13.0908	17.2759	16.0875	26.7628	26.0477	22.6798	27.2823	24.4402	12.7744	10.5249	10.2574	9.15129	11.5001	10.5785
evm.model.chr15.143	8	No	Yes	119.68	102.191	87.2668	106.182	208.453	249.661	306.396	286.965	322.98	301.011	219.204	122.098	85.6039	74.7276	74.1041	73.4772
evm.model.chr15.144	8	No	Yes	112.659	98.2045	88.6696	100.302	209.687	260.347	306.433	287.204	296.764	290.055	213.161	122.25	86.0309	73.7014	72.6276	74.4836
evm.model.chr15.157	8	No	No	19.6359	13.7951	16.3543	19.8226	25.5356	29.9035	29.7039	37.0544	52.3234	47.0757	26.5369	13.4991	10.0863	8.59426	9.36483	10.2349
evm.model.chr15.269	8	No	No	47.8592	51.6631	39.7215	45.1216	186.802	372.315	348.319	281.878	285.531	392.767	151.91	73.2102	43.458	35.5653	38.019	33.2191
evm.model.chr15.299	8	No	No	58.0527	36.8357	36.5199	50.2383	70.6427	88.2418	99.4414	95.0274	97.3017	77.6347	59.1088	38.9132	36.5844	28.4388	29.6881	26.8902
evm.model.chr15.350	8	No	No	76.6702	52.7877	46.6845	64.0562	157.666	191.846	205.954	213.45	271.765	229.592	151.587	82.1946	41.873	41.4367	35.1217	43.3727
evm.model.chr15.355	8	Yes	No	0.607134	0.418829	0.625083	0.425192	0.94926	1.09921	1.11566	1.23849	1.14925	1.07195	0.817225	0.352587	0.409489	0.308833	0.394908	0.332635
evm.model.chr15.373	8	No	Yes	57.1612	43.7826	51.1985	55.5875	94.4817	102	105.607	101.37	116.363	97.1414	84.2175	59.1279	44.8008	39.0811	40.7667	38.8587
evm.model.chr15.494	8	No	No	34.9999	29.6	31.6583	31.5742	55.1506	62.5332	76.439	72.9954	75.9817	73.7373	57.0647	39.7085	29.7507	26.9529	26.6239	24.3458
evm.model.chr15.496	8	No	No	62.9618	60.5741	43.7245	51.1418	145.134	176.004	205.126	253.516	226.566	195.868	138.68	93.569	64.5843	56.0675	44.7635	50.6071
evm.model.chr15.497	8	No	No	13.0002	13.3932	12.9112	12.4069	20.0488	25.5796	41.6317	37.502	39.4079	28.599	23.543	13.9744	10.3741	8.92646	9.18553	8.27341
evm.model.chr15.499	8	No	Yes	8.37257	8.12528	6.79978	7.82178	8.56427	17.3506	12.7253	11.9384	14.1968	14.1247	10.2577	9.09543	8.38517	8.57666	7.23034	8.27465
evm.model.chr15.585	8	No	No	21.7018	19.4624	22.4661	22.6433	32.3694	37.6245	47.0888	47.7134	53.5001	63.0968	34.3847	23.7552	15.5206	14.9566	15.3621	17.1552
evm.model.chr15.646	8	No	No	73.0235	68.4057	52.8744	73.1244	67.7857	129.049	158.809	100.608	131.461	162.302	107.579	76.3413	58.0387	62.0822	50.2233	49.9079
evm.model.chr15.655	8	No	Yes	14.5404	11.4893	10.8554	14.5168	16.5609	15.8882	16.9208	16.3201	22.6957	20.1555	14.9267	9.92607	7.19126	7.21387	8.13802	9.26067
evm.model.chr15.67	8	No	No	55.6873	51.8611	49.4714	53.0626	88.3697	123.324	110.763	113.697	115.435	110.995	65.4024	53.0267	45.321	43.8457	40.9634	39.2541
evm.model.chr15.735	8	No	No	27.4126	18.8245	22.3765	25.0699	31.9304	53.4671	61.1837	49.0176	64.8135	43.0471	23.959	21.4623	14.4124	13.8349	13.8678	13.6601
evm.model.chr15.737	8	No	No	35.4784	26.67	23.2954	29.4467	55.6239	68.8372	88.4881	95.1652	132.265	118.438	75.2411	42.9204	19.6993	17.8148	18.165	19.6068
evm.model.chr15.845	8	No	No	303.392	238.845	246.937	253.914	623.188	672.818	809.615	876.309	921.402	785.381	654.691	414.755	247.778	232.174	234.689	192.828
evm.model.chr15.87	8	No	No	24.7228	21.8583	18.0817	21.5595	29.3084	34.9241	50.919	47.5204	55.6182	54.8275	35.5866	22.1563	19.0608	18.7003	17.8638	18.6767
evm.model.chr15.899	8	No	No	13.9405	9.90332	9.12489	12.2617	11.9074	13.1561	12.1295	12.5765	16.1412	14.6309	8.33512	7.25266	6.84419	6.59872	7.12893	7.49772
evm.model.chr15.900	8	No	No	926.529	875.744	831.679	967.919	1125.37	1631.02	1835.66	1740.86	1766.01	1830.19	1487.56	954.605	832.709	781.84	715.155	721.733
evm.model.chr16.1000	8	No	No	1547.33	911.271	737.679	1091.09	1062.55	2301.68	3468.75	2828.86	2446.84	2903.02	1591.57	1211.68	997.046	866.533	684.86	807.983
evm.model.chr16.262	8	No	No	4.69708	4.40931	4.12633	5.05585	5.79056	5.38914	6.92822	6.57316	9.8198	8.02032	5.97182	4.65653	2.94393	3.51615	3.45116	3.69998
evm.model.chr16.271	8	No	No	31.3653	25.4896	22.9799	31.7675	42.1706	60.6455	77.0329	62.2118	82.3762	78.0271	36.379	34.7531	15.7347	15.9674	15.6418	15.9918
evm.model.chr16.607	8	No	No	28.2753	21.2818	18.5034	23.9244	83.6465	86.9207	99.0541	103.349	103.437	95.5327	57.3842	51.4965	20.1903	19.3968	17.5669	17.2604
evm.model.chr16.625	8	No	No	16.7373	15.9137	12.4255	18.3993	21.975	29.6532	35.1672	30.0508	38.3692	31.4607	21.6442	18.7107	15.0123	13.4583	12.1661	12.0344
evm.model.chr16.643	8	No	No	11.4029	10.0875	8.93245	10.2686	11.2875	19.0326	24.5817	20.5759	25.5715	26.8645	13.6674	12.8335	6.30141	6.24794	6.23781	7.89301
evm.model.chr16.734	8	No	No	2.99068	2.45088	2.30525	3.47288	2.22386	2.98628	3.17006	2.46236	3.153	3.00504	1.6201	2.04963	1.36928	1.41453	1.34114	1.691
evm.model.chr16.991	8	No	Yes	13922.6	11195	8822.79	9362.2	16218.3	45146.8	57959.5	46132.8	49150.3	67946.4	36741.5	38259.2	10591.2	8998.31	7400.44	8515.97
evm.model.chr16.996	8	No	Yes	695.006	534.904	533.601	1503.71	37829.9	105456	154282	108400	121086	197275	65321.4	87564	3477.08	1624.12	667.418	574.353
evm.model.chr16.997	8	No	No	0.812018	0.35376	0.341858	0.895501	20.7835	91.8768	106.208	111.663	100.494	128.63	31.8557	24.3604	0.770732	0.232394	0.214955	0.540911
evm.model.chr17.102	8	No	No	27.5803	24.3714	25.1974	26.5585	42.7078	37.4206	43.1473	52.5206	58.0848	54.8991	44.9107	28.8073	20.7249	23.1865	21.5564	23.9395
evm.model.chr17.138	8	No	No	241.209	213.74	169.722	234.415	300.665	428.314	490.079	431.676	487.698	461.387	288.826	205.038	180.393	169.784	165.631	153.616
evm.model.chr17.171	8	No	No	189.517	164.554	131.08	179.915	114.823	201.705	243.48	203.878	248.232	223.8	119.83	93.3297	104.452	95.1738	91.6136	97.5777
evm.model.chr17.209	8	No	No	64.5975	60.422	46.5861	56.4326	43.9807	59.7044	56.4877	64.5839	63.4577	56.6771	29.8046	30.9633	31.6107	30.8319	29.3469	34.5631
evm.model.chr17.210	8	No	No	39.9661	34.1598	48.5975	41.6616	50.5703	66.9459	69.8796	104.411	83.3882	69.0474	41.9977	28.9931	20.4749	23.1559	18.2415	30.4676
evm.model.chr17.214	8	No	No	210.972	163.746	157.222	224.948	235.809	292.359	247.363	291.775	426.814	367.468	194.025	109.624	81.9958	75.3859	77.2411	112.895
evm.model.chr17.310	8	No	No	15.9171	11.6218	18.9812	19.0418	91.112	222.817	211.874	169.463	197.331	221.606	128.033	68.9553	20.0033	16.6332	24.5008	24.9136
evm.model.chr17.387	8	No	No	29.0989	23.9121	25.3786	26.6015	49.4284	53.8173	63.0277	58.6984	65.4379	56.3186	49.2099	35.1176	27.9647	26.4749	27.6018	22.0141
evm.model.chr17.400	8	No	No	68.4796	48.2008	50.5045	65.2587	112.13	152.443	161.556	155.28	190.037	165.162	96.9757	66.6534	41.8218	37.0303	36.5736	34.6484
evm.model.chr17.455	8	No	No	169.09	144.608	133.838	175.913	475.928	584.214	697.888	757.461	764.463	812.198	505.56	303.42	132.474	110.869	109.321	132.414
evm.model.chr17.456	8	No	No	488.067	377.124	282.349	400.96	770.036	1305.52	1474.24	1406.99	1514.32	1328.27	680.108	485.35	322.203	216.425	243.739	247.626
evm.model.chr17.473	8	No	No	36.8019	30.2872	23.7743	29.3644	52.6599	59.1045	60.7645	66.165	81.656	75.8609	53.1901	36.7695	24.1855	25.7599	21.2962	26.4855
evm.model.chr17.474	8	No	No	34.3883	27.8996	22.105	27.0763	50.6515	61.0238	66.2773	63.9744	73.118	64.3456	52.321	35.1177	24.5753	25.6456	20.792	25.4793
evm.model.chr17.475	8	No	No	33.706	33.9399	28.6987	33.2313	64.3712	84.1004	89.7434	86.5421	95.3667	94.3259	70.2631	44.4087	29.4319	27.9735	29.9911	28.1997
evm.model.chr17.476	8	No	No	26.6599	24.504	21.7049	25.123	51.9427	63.5404	68.9696	62.1442	67.2414	68.1131	50.2524	35.4098	22.0682	20.6759	22.6883	20.4444
evm.model.chr17.480	8	No	No	30.524	35.9341	31.5472	31.9397	20.8234	35.538	47.1244	40.9015	44.3692	49.7395	19.7371	16.9331	12.279	12.693	15.0377	18.9354
evm.model.chr17.698	8	No	No	113.448	89.8974	83.1815	92.6665	346.994	426.442	463.584	545.304	487.367	510.207	343.478	207.643	99.8276	93.0619	88.7836	91.5419
evm.model.chr17.775	8	No	No	29.3999	18.5076	17.6877	27.9999	348.556	414.908	545.817	521.051	566.162	583.7	396.606	187.202	32.9962	26.5126	22.2867	21.4302
evm.model.chr17.777	8	No	Yes	10.0607	9.6486	8.95802	10.2928	37.6408	43.3039	51.8298	49.135	62.4077	60.0508	41.9762	24.4909	12.4248	10.7056	11.7777	11.0958
evm.model.chr17.847	8	No	No	58.1554	53.9407	50.7243	59.7653	87.1152	118.039	125.547	128.955	116.707	112.481	73.6906	61.9299	46.1157	42.1868	43.032	41.3208
evm.model.chr17.877	8	No	No	24.2992	20.0726	17.5266	21.9178	47.6569	56.0416	88.9851	60.6845	70.9467	65.6496	42.8946	26.0689	19.5324	18.2853	16.0289	14.2697
evm.model.chr17.878	8	No	No	112.805	93.2861	81.0219	92.8041	157.263	205.647	272.965	251.657	254.026	225.433	160.391	113.708	88.1321	81.0617	80.7338	70.6624
evm.model.chr18.639	8	No	No	30.0074	25.4302	20.4621	28.0843	22.8859	33.0089	27.3901	21.1374	33.8342	27.342	15.0926	15.925	14.9549	15.0669	16.396	16.7842
evm.model.chr18.668	8	No	No	1.58878	1.22642	0.743175	1.12014	3.04748	3.23508	2.55886	3.42943	3.34518	3.38093	1.89717	1.12433	0.906545	0.715494	0.543546	0.853466
evm.model.chr18.718	8	No	Yes	1.03374	0.761147	0.732076	1.20081	4.26708	11.0639	6.37109	7.37779	8.15673	8.70182	2.91762	0.343325	0.717593	0.771413	0.585625	0.786544
evm.model.chr18.800	8	No	No	117.41	96.9713	86.7867	108.338	101.477	122.701	131.511	126.004	160.175	143.88	89.9753	65.785	71.1296	56.6718	61.7537	59.4707
evm.model.chr18.822	8	No	No	2.65504	1.88174	1.51152	2.15331	4.03587	7.75219	5.50426	5.02979	8.3536	7.3271	2.84439	2.32046	1.97338	2.07029	1.43436	1.54312
evm.model.chr18.868	8	No	No	46.4833	40.2541	40.0236	44.34	67.648	83.9793	94.4766	93.6663	103.667	89.2036	65.3907	47.6276	36.0059	30.5821	28.7223	29.1898
evm.model.chr18.869	8	No	No	6.37109	5.79267	5.51367	6.17852	11.9328	9.48329	11.4759	13.945	18.4565	12.8582	9.59692	6.59344	3.95161	4.08669	4.55731	5.26279
evm.model.chr18.912	8	No	No	14.3031	8.88071	11.3327	12.5529	10.9426	29.2618	30.9813	25.112	22.4123	21.8847	10.9301	7.52975	6.9595	7.02257	7.92749	6.46498
evm.model.chr19.178	8	No	No	11.1074	8.24106	6.84469	8.08794	30.2144	58.7132	62.2888	39.6946	52.7366	61.3787	32.0368	20.1228	11.7326	7.8141	8.10947	9.92758
evm.model.chr19.242	8	No	No	30.4769	27.4775	24.4666	27.1581	49.4504	84.8006	94.3029	81.347	98.7009	86.2037	55.398	33.8937	25.566	20.9084	22.5327	24.8715
evm.model.chr19.467	8	No	No	1008.06	872.734	686.695	815.683	1593.35	1984.21	2146.91	2194.4	2119.74	2186.07	1469.67	1117.89	850.94	759.515	714.258	752.418
evm.model.chr19.566	8	No	No	115.066	78.403	74.059	99.5816	132.302	223.385	257.983	222.233	211.213	199.062	112.857	70.6005	61.926	52.4821	54.4368	53.6116
evm.model.chr19.671	8	No	No	150.941	106.115	63.8065	129.081	186.19	276.873	370.327	304.482	358.498	336.517	306.796	171.631	103.247	104.513	99.4907	100.821
evm.model.chr2.1030	8	No	No	19.3097	14.4975	14.9268	17.814	15.252	34.8594	44.1855	29.5113	32.7983	26.5358	16.3726	13.0719	10.1273	10.4848	11.5288	10.7717
evm.model.chr2.1032	8	No	No	40.4522	28.7853	28.3944	36.2812	31.5706	48.5313	59.757	57.6093	82.5514	73.0831	32.9772	22.4492	16.0441	14.7876	15.1644	19.2786
evm.model.chr2.1085	8	No	No	151.049	115.346	101.046	128.975	256.51	207.675	316.826	393.156	496.264	443.08	312.081	165.287	94.4188	92.6562	90.044	82.4505
evm.model.chr2.1213	8	No	Yes	32.6124	33.0683	29.189	37.9861	60.5261	65.177	69.4863	87.4432	118.608	120.289	65.8273	40.6819	30.9283	30.1138	31.6968	27.1572
evm.model.chr2.1215	8	No	No	34.2904	32.5744	27.777	34.5211	56.5789	70.0262	80.5644	80.8106	86.1466	81.2918	56.8132	40.056	30.843	31.6617	29.7292	25.3815
evm.model.chr2.1216	8	No	No	15.6007	13.0234	13.1204	14.819	21.111	27.4572	31.1104	29.4602	27.0676	25.427	14.8929	12.2805	9.82091	9.51502	10.921	10.8044
evm.model.chr2.129	8	No	No	7.05147	6.75084	6.13697	8.35596	27.4381	41.8666	49.8286	61.9618	65.5891	67.3	34.5784	14.6752	6.33848	4.90617	4.47508	5.22209
evm.model.chr2.1292	8	No	No	103.548	90.0493	82.1409	99.593	148.87	160.613	183.26	197.788	240.706	223.4	171.048	109.267	82.0811	83.656	77.5736	79.9587
evm.model.chr2.1298	8	No	No	72.4052	69.399	65.4355	71.5271	163.763	306.397	346.221	310.247	359.033	301.552	206.887	127.708	83.1542	62.0715	74.3817	55.5347
evm.model.chr2.1396	8	No	No	18.9237	18.5613	15.5896	21.4403	31.8658	48.6533	48.1846	44.1211	49.3482	57.7139	30.777	21.788	19.1037	14.5718	15.13	14.1336
evm.model.chr2.1412	8	No	No	36.4939	29.5551	23.7481	27.2734	43.2595	51.1926	75.4046	74.0427	77.3299	82.2009	65.4313	33.9983	23.2807	23.1353	23.7031	26.4004
evm.model.chr2.1422	8	No	No	17.7209	14.6233	14.5257	18.6948	19.6566	24.0489	21.7065	29.3019	46.4723	36.3824	21.0995	12.9732	9.0559	9.04618	8.86706	12.4096
evm.model.chr2.1629	8	No	No	44.1493	36.9736	30.8357	48.7006	47.3738	63.723	87.0222	55.1706	74.4015	61.9273	61.8631	42.5361	46.4977	37.7751	39.8899	33.581
evm.model.chr2.1643	8	No	Yes	33.7692	22.8541	20.6009	26.6631	22.2055	33.9731	31.0191	27.0766	33.1809	29.7532	18.5006	15.9314	17.6879	15.6409	16.3195	16.7856
evm.model.chr2.331	8	No	No	4.837	3.57866	2.63234	3.47063	7.64028	10.5972	10.8544	10.4349	16.6159	18.8373	13.2793	5.49571	3.12254	3.37777	3.67026	3.39396
evm.model.chr2.553	8	No	No	48.5006	34.4754	34.644	40.5002	89.5281	79.3627	105.952	109.284	128.448	98.4498	77.4794	48.0987	32.9812	26.3979	27.0311	24.8324
evm.model.chr2.617	8	No	No	70.3403	54.3161	53.6481	69.1586	39.7749	75.9805	100.066	70.128	84.5269	74.7912	43.0347	28.7487	27.6111	31.0114	30.9982	30.4558
evm.model.chr2.632	8	No	No	55.0907	60.0616	50.226	71.3483	59.5995	105.979	80.623	83.5672	95.0868	115.825	59.6855	43.6284	47.1771	41.8741	46.631	48.1357
evm.model.chr2.635	8	No	No	76.8685	75.8356	53.1883	81.5526	262.185	370.009	383.594	405.153	452.173	498.692	264.213	133.495	77.3594	61.6655	60.1782	52.1195
evm.model.chr2.718	8	No	Yes	0.479742	0.408872	0.511045	0.59126	1.7951	4.89832	3.52331	4.01857	3.90231	3.83635	1.4718	0.192964	0.418891	0.384771	0.320245	0.478081
evm.model.chr2.822	8	No	No	50.137	45.105	37.0355	55.2024	68.0146	101.212	116.163	106.33	106.551	111.444	73.8973	54.3993	48.9978	40.9427	43.7867	42.0184
evm.model.chr2.904	8	No	No	54.7024	44.7795	39.8358	48.4586	79.0914	109.097	118.395	111.928	103.111	109.407	75.6463	54.2174	42.8555	38.9009	37.2231	34.9301
evm.model.chr2.912	8	No	No	63.1283	52.3495	55.3097	60.2894	83.0689	107.931	121.773	121.879	126.323	113.971	90.2925	55.5294	45.323	44.9037	44.0284	41.8552
evm.model.chr2.913	8	No	No	3.12593	2.69232	2.25225	2.36009	3.38304	4.14983	5.60257	5.03182	7.054	5.86788	3.78855	2.31568	2.04154	1.68631	2.09722	1.71508
evm.model.chr2.923	8	No	No	10.4103	8.72019	9.55796	8.29679	19.5586	16.7942	36.3436	37.0282	30.4509	43.069	27.0191	13.5967	7.14035	7.6919	6.65674	7.92106
evm.model.chr2.93	8	No	Yes	68.601	52.2932	41.01	64.6474	72.5054	85.9198	125.757	104.161	171.311	102.472	114.846	62.5372	53.8643	43.7444	49.0477	48.7196
evm.model.chr20.10	8	No	No	2.13833	3.19857	3.53178	2.43988	6.79255	11.3568	8.90404	8.30702	8.0408	14.623	7.04052	5.73619	3.14264	5.17773	3.27148	3.04674
evm.model.chr20.136	8	No	No	182.236	152.229	133.469	149.43	273.993	373.922	459.824	463.097	462.274	398.581	233.269	176.338	119.907	109.267	105.851	103.876
evm.model.chr20.140	8	No	No	4.97531	3.54754	3.2023	5.25647	22.2725	33.9334	79.0595	97.6271	104.869	84.8269	64.9154	23.9028	4.87949	3.18148	3.85415	3.90241
evm.model.chr20.192	8	No	No	72.4563	59.4738	61.3538	72.2822	78.6811	112.981	122.586	123.992	133.788	106.847	67.5265	50.9197	41.5776	34.6703	37.5956	42.4993
evm.model.chr20.227	8	No	No	1.24091	0.701149	0.989841	1.18678	1.45157	1.48395	1.25991	1.75609	2.09548	1.81344	1.44467	0.90647	0.606559	0.546146	0.566905	0.757485
evm.model.chr20.229	8	No	No	103.764	104.293	67.1761	96.8653	272.369	304.707	409.206	411.365	418.269	334.501	273.827	131.854	99.4389	109.955	93.639	93.6477
evm.model.chr20.237	8	No	No	67.6063	52.0352	51.6384	55.9785	56.2775	107.162	133.907	124.19	130.153	117.262	61.2945	38.7676	35.8314	32.0708	34.887	33.9911
evm.model.chr20.242	8	No	Yes	10.8419	10.5076	8.8491	11.4957	19.8328	39.8271	47.4222	46.6681	56.5879	29.5883	38.1359	16.6917	11.0406	7.83738	10.5654	8.63723
evm.model.chr20.425	8	No	No	55.8805	42.1437	37.49	42.9073	47.6878	54.9591	71.8638	67.894	98.6416	92.1346	60.3865	37.0701	25.6358	27.0743	24.9603	33.2919
evm.model.chr20.462	8	No	No	55.2272	46.5645	36.1294	44.9289	73.1262	81.4208	97.2885	96.2918	126.63	107.71	69.3616	46.0352	33.3343	30.1109	27.5564	32.1259
evm.model.chr20.469	8	No	No	28.5723	21.5438	18.4963	25.8787	39.5579	50.1281	61.2356	61.5593	60.9579	53.3914	30.9144	21.6288	16.9141	12.7822	16.1005	13.2361
evm.model.chr20.471	8	No	No	232.407	170.776	155.788	194.423	383.306	497.428	608.28	562.395	602.694	533.986	362.423	231.847	155.697	127.692	136.541	121.414
evm.model.chr20.74	8	No	No	46.2109	40.2046	39.4665	42.3951	70.1289	70.1176	94.7718	91.549	106.362	94.8494	77.0584	56.643	39.5308	36.1357	36.238	33.6629
evm.model.chr21.177	8	No	No	57.7434	58.8121	54.5301	67.9145	143.331	168.346	162.837	215.207	237.966	162.466	135.389	87.5522	58.7384	49.5523	65.1899	62.0117
evm.model.chr21.189	8	No	No	71.1555	58.5017	40.3456	72.9529	98.8985	112.932	124.987	124.032	254.587	284.164	125.477	58.9654	50.2163	32.5621	28.991	37.9825
evm.model.chr21.257	8	No	No	26.2565	22.5921	24.1525	24.4642	49.7846	52.6106	50.4257	49.105	51.4388	56.1214	44.7373	30.8942	26.4725	21.9602	21.5152	21.2628
evm.model.chr21.296	8	No	No	99.541	74.3693	57.4111	73.4321	89.8846	99.8344	121.564	135.183	187.777	185.052	125.916	79.9569	56.8881	55.3736	49.0028	55.008
evm.model.chr21.368	8	No	No	0.124059	0.137668	0.0540639	0.362407	5.07828	17.7902	20.5732	20.568	15.51	18.7007	4.2279	1.18302	0.0262834	0.114853	0.140099	0.1408
evm.model.chr21.397	8	No	No	27.946	19.1514	19.0827	23.0474	27.3385	37.3874	39.295	37.6382	44.9101	40.4753	23.9979	17.9728	16.3382	13.557	13.6922	13.7999
evm.model.chr21.45	8	No	No	20.2489	18.5936	20.1325	21.9199	39.8809	40.5885	42.4552	53.6105	55.0129	52.2102	43.4403	24.8025	13.7438	17.3511	15.8121	15.8292
evm.model.chr21.509	8	No	No	79.3635	60.2649	67.8305	70.5968	109.395	133.479	162.996	157.148	182.636	169.455	109.313	65.3385	45.373	41.6548	43.0992	46.0092
evm.model.chr21.617	8	No	No	17.6229	17.4032	15.4612	16.5611	30.0666	31.934	34.0563	29.1072	35.5073	33.9873	27.3354	19.1463	16.8362	16.1757	16.2839	16.2261
evm.model.chr21.628	8	No	No	26.2695	18.5239	19.998	24.4346	21.8531	31.6351	30.5549	30.6168	34.4555	29.7927	17.9906	12.8481	13.1891	11.6154	12.6988	13.3169
evm.model.chr21.744	8	No	No	27.608	24.487	21.841	28.4849	20.9578	26.3912	24.8021	23.2875	30.105	32.3442	15.4208	15.0843	13.7306	12.7752	14.0439	17.9507
evm.model.chr21.93	8	No	No	112.051	107.047	88.8428	104.981	164.109	187.664	223.269	249.629	269.881	266.831	163.377	127.201	82.9447	90.1034	82.6055	94.4495
evm.model.chr22.111	8	No	No	149.271	97.6863	88.1521	126.273	143.46	242.134	252.322	222.228	216.979	202.685	123.526	88.2105	83.2891	66.8469	73.6475	67.0279
evm.model.chr22.121	8	No	No	104.408	79.443	76.0797	97.2391	167.502	247.804	298.969	256.851	279.07	264.47	177.65	144.808	76.7466	72.9499	71.5159	67.5288
evm.model.chr22.123	8	No	No	701.871	600.638	500.644	781.701	1002.9	1418.35	1733.15	1675.88	1884.33	1948.49	1043.88	647.499	531.86	470.448	446.125	574.182
evm.model.chr22.126	8	No	Yes	8.2442	7.53928	6.94466	7.99137	13.5366	19.9277	24.5029	25.0871	27.2826	27.7411	14.1285	8.73998	5.92059	6.2558	5.68667	6.39691
evm.model.chr22.127	8	No	Yes	9.65671	9.79656	9.12196	9.67287	22.3292	30.7725	39.0052	38.313	36.6967	39.2181	22.7121	13.2324	9.62185	9.12157	8.70738	8.96816
evm.model.chr22.129	8	No	No	0.127786	0.228009	0.289392	0.236679	0.445069	0.670518	0.744448	0.87836	0.839448	1.35527	0.67615	0.431783	0.180689	0.155923	0.183714	0.314942
evm.model.chr22.347	8	No	No	5.60378	3.34022	3.04869	3.56948	8.44915	7.63344	7.62288	8.68287	11.2835	7.18586	5.46216	3.78756	1.76633	2.65185	1.76316	2.78522
evm.model.chr22.406	8	No	No	152.892	140.885	117.034	161.807	93.0572	157.693	174.941	174.417	210.52	203.01	95.5639	70.3165	55.1342	64.8407	73.379	78.3692
evm.model.chr22.534	8	No	No	26.2933	20.6342	21.8543	24.4632	24.6926	32.9583	35.4624	37.7685	47.489	40.3563	24.1815	16	12.5588	11.2166	12.1879	13.7837
evm.model.chr22.535	8	No	No	38.279	27.254	27.5031	34.871	30.2611	46.2458	54.285	49.6906	70.9227	60.4901	27.4951	18.5613	15.7234	13.2931	14.3794	17.1066
evm.model.chr22.575	8	No	No	39.8826	31.0629	26.6127	38.8538	33.2886	47.254	48.9203	49.4569	68.8968	65.3851	34.2861	21.914	19.0296	20.4509	18.8714	22.1026
evm.model.chr22.618	8	No	No	112.691	83.4789	79.5533	103.938	204.514	224.175	248.889	254.307	291.825	272.407	209.83	120.196	88.6363	78.0354	76.7892	70.6658
evm.model.chr22.625	8	No	No	190.071	130.999	115.242	138.162	263.557	299.395	334.964	383.631	584.321	405.773	283.787	159.393	90.0816	86.3188	84.2997	87.2059
evm.model.chr22.661	8	No	No	66.4822	60.0989	53.1295	60.4517	100.978	98.5382	100.475	112.77	127.551	139.219	103.595	73.446	59.053	58.8249	46.8791	56.2946
evm.model.chr22.754	8	No	Yes	7.21164	7.22154	7.52691	7.76942	6.06218	9.00296	11.3376	12.6083	12.8859	16.7236	12.66	7.71441	5.04033	5.54826	6.06636	6.48781
evm.model.chr22.93	8	No	No	42.1638	34.0982	26.7259	44.4617	82.0408	118.368	147.51	128.021	162.389	164.116	115.305	77.8466	49.1773	40.1373	36.1718	39.4065
evm.model.chr23.224	8	No	No	23.8851	21.9112	20.8318	22.3831	31.6645	42.9797	51.9507	49.7599	61.1173	60.7252	41.584	24.9993	18.8356	17.2981	16.4829	18.789
evm.model.chr23.227	8	No	No	29.0104	32.9619	33.5842	34.0214	64.1978	90.6331	101.197	106.226	101.963	101.985	77.9909	49.6286	32.2416	32.6798	31.758	28.0419
evm.model.chr23.292	8	No	Yes	90.1354	110.39	85.7509	106.707	109.343	149.985	181.612	185.739	234.368	213.926	135.283	98.6904	86.7058	84.0952	81.5188	93.3251
evm.model.chr23.293	8	No	Yes	59.4727	72.1505	57.9367	71.0104	83.4409	95.643	108.171	109.648	134.856	122.495	93.7071	73.9679	63.7142	62.9837	61.7189	65.7297
evm.model.chr23.295	8	No	No	449.466	350.126	363.818	510.859	844.3	1495.67	1356.72	1327.09	1341.56	1185.83	607.717	492.137	328.216	266.437	260.299	245.094
evm.model.chr23.412	8	No	No	55.4069	43.0261	41.957	54.397	38.5616	53.6134	57.9173	48.6238	64.6321	66.8993	35.17	29.5698	25.2632	26.2964	27.0146	31.0558
evm.model.chr23.473	8	No	No	29.3757	33.6097	26.4112	43.9938	115.045	185.451	253.676	264.142	216.887	251.107	180.948	100.512	54.8863	45.4919	45.0587	34.5315
evm.model.chr23.669	8	No	No	118.881	95.5188	84.5692	104.156	263.725	280.162	337.004	380.484	376.804	344.342	241.12	119.736	71.8056	74.8157	64.7189	86.0374
evm.model.chr23.683	8	No	No	1562.57	1423.27	1181.94	1536.9	2292.23	3637.66	5020.53	4712.32	4207.97	3808	2409.13	1769.97	1462.68	1236.52	1385.41	1179.26
evm.model.chr23.81	8	No	No	30.7498	30.5508	26.5173	34.5735	78.0914	67.1028	64.7011	69.6954	88.4192	81.4849	60.0787	36.863	24.7487	24.014	22.5909	24.9826
evm.model.chr24.125	8	No	No	4.60577	3.03016	2.45141	2.57906	3.76192	5.30603	12.9533	10.6213	14.8752	14.604	6.91993	5.02047	2.39502	2.3431	2.0571	2.14191
evm.model.chr24.129	8	No	No	148.031	129.167	120.261	136.616	206.974	219.691	282.168	290.421	313.697	301.353	256.492	173.521	137.382	119.977	120.824	109.787
evm.model.chr24.179	8	No	No	42.9043	38.7884	34.0042	38.078	59.9435	58.2203	65.9048	76.6115	99.3086	102.019	66.2495	45.9751	28.8055	31.3263	29.5455	33.8231
evm.model.chr24.318	8	No	No	32.7893	29.0521	22.086	29.2234	32.1329	48.3229	70.4049	67.1104	91.5088	75.6124	56.7343	34.9	28.928	26.7286	29.0413	25.1013
evm.model.chr24.319	8	No	No	34.6051	29.3485	22.1535	27.4401	32.7232	53.7192	75.191	74.4808	99.0849	81.7797	57.236	37.3393	30.6811	25.1654	29.3272	25.2539
evm.model.chr24.333	8	No	No	48.8726	31.8481	35.3426	41.4922	42.7215	55.677	65.6062	50.0436	64.0406	54.9188	30.5228	25.6033	22.5509	19.7031	22.3963	24.8352
evm.model.chr24.360	8	No	No	27.4134	20.9199	23.1124	25.8145	41.8542	52.7686	56.6873	59.6001	60.9558	52.5178	40.0307	30.3126	26.0873	21.5288	23.7473	19.8998
evm.model.chr24.503	8	No	No	13.8753	15.0476	11.9684	12.8979	18.3001	30.0607	26.6276	24.5137	29.1634	27.1577	17.6339	14.2109	12.7524	11.8254	11.0965	11.626
evm.model.chr24.582	8	No	No	116.794	94.4063	89.9082	103.438	171.618	239.892	297.691	244.049	255.909	244.574	153.885	138.681	84.1848	72.294	77.9498	69.7937
evm.model.chr24.640	8	No	No	61.1368	57.3924	51.698	60.3764	57.2442	116.834	154.206	113.331	112.426	101.274	58.4808	44.23	43.8814	39.7605	40.1309	42.1164
evm.model.chr25.118	8	No	No	109.219	116.6	98.7324	109.324	203.143	271.782	306.35	303.727	260.917	323.702	241.615	169.263	119.301	102.774	83.554	113.507
evm.model.chr25.252	8	No	No	54.4836	44.0171	42.0169	48.2947	57.3664	79.3212	117.217	106.907	91.7513	84.8515	56.5054	49.299	39.245	33.2889	38.4227	36.4216
evm.model.chr25.318	8	No	No	6.67187	6.27701	5.48526	8.14953	5.42259	8.65145	9.10394	9.69798	9.12908	9.43416	3.65546	3.15664	3.66271	3.24501	4.27254	3.9376
evm.model.chr25.325	8	No	No	44.5442	43.1957	44.088	44.8431	57.4841	79.0583	87.2334	86.823	103.236	88.0964	62.6246	45.3935	35.2403	32.8929	34.673	36.0117
evm.model.chr25.346	8	No	No	16.7418	15.3666	16.4285	17.8122	19.4425	24.6149	43.9616	35.8452	39.2475	28.7143	20.5932	14.0151	12.0559	12.0205	12.3278	11.5163
evm.model.chr25.431	8	No	No	75.5224	59.7107	49.7731	63.5148	63.1858	115.639	106.692	84.7261	99.5213	91.6935	44.5321	42.5567	39.1966	31.5785	37.1977	44.3643
evm.model.chr25.439	8	No	No	129.488	118.025	91.7621	121.815	151.925	184.796	207.858	188.571	262.827	250.96	177.564	99.6659	88.4791	81.884	79.6903	88.1767
evm.model.chr25.493	8	No	No	63.7701	58.1884	58.6585	62.4662	104.074	113.169	114.635	119.229	128.742	111.461	89.9619	69.1697	50.3911	49.3477	48.295	49.2197
evm.model.chr25.499	8	No	No	66.7824	55.0593	49.5459	61.3892	95.2527	160.693	145.395	153.293	148.081	145.567	72.0318	50.4417	37.021	36.7005	36.2714	43.7646
evm.model.chr25.530	8	No	No	33.8813	35.0939	26.0042	34.0756	57.9389	102.414	115.343	100.999	108.075	150.438	62.3205	34.8552	25.7396	21.1651	20.7357	25.0302
evm.model.chr25.546	8	No	No	59.9586	55.2407	53.0607	49.5943	70.6683	118.233	136.763	124.111	132.275	116.726	68.292	47.683	36.5157	44.553	36.1273	34.8843
evm.model.chr25.549	8	No	No	108.92	88.3636	80.7101	93.874	68.3497	85.783	93.0632	92.2643	118.405	99.6036	62.8602	52.441	54.9775	50.147	52.6739	57.7393
evm.model.chr25.579	8	No	No	155.226	139.699	142.214	156.416	216.136	290.443	327.561	310.179	346.32	320.923	210.622	190.18	125.338	112.545	109.522	112.559
evm.model.chr26.286	8	No	No	26.2118	20.5486	21.4205	25.5171	38.0967	44.5328	49.6575	49.6445	53.8883	51.718	37.6186	25.6275	21.825	18.2038	18.6252	18.5754
evm.model.chr26.300	8	No	No	38.745	40.619	30.7088	38.1887	71.1916	104.116	125.303	115.61	140.387	141.499	88.2883	45.8037	29.7292	28.1548	28.1595	25.1503
evm.model.chr26.316	8	No	No	203.732	172.485	128.983	209.658	370.728	630.846	715.758	677.062	656.489	681.078	418.735	304.054	207.601	176.534	150.326	173.327
evm.model.chr26.35	8	No	No	14.8233	14.2019	13.989	14.7982	23.6635	22.0568	24.3029	33.5889	39.7521	38.5208	27.6112	16.6056	10.3578	11.5968	10.107	14.2014
evm.model.chr26.376	8	No	No	227.986	168.194	154.002	182.04	383.875	553.676	619.994	584.677	610.868	579.134	313.789	204.808	124.24	130.059	114.363	142.516
evm.model.chr26.387	8	No	No	78.5437	74.1425	57.6071	76.3361	100.24	145.961	153.323	127.204	141.243	126.84	93.514	71.8768	66.3982	55.8388	55.8849	53.1981
evm.model.chr26.397	8	No	No	117.88	104.345	93.3922	135.805	125.623	164.448	159.973	196.711	271.643	257.606	111.312	76.9374	54.409	54.7618	53.0476	72.6434
evm.model.chr26.509	8	No	No	40.024	42.5094	41.5512	54.147	105.019	163.164	170.741	197.344	226.589	193.349	107.023	58.9001	38.2994	36.4112	43.0335	35.1537
evm.model.chr26.510	8	No	Yes	110.01	90.4487	87.4569	98.2795	180.706	174.421	226.211	228.68	280.017	279.565	213.651	126.325	85.8211	75.8502	76.1881	72.8859
evm.model.chr26.526	8	No	Yes	8.06364	5.67733	5.62784	8.59756	36.5081	57.4525	43.705	56.0465	57.7676	70.3834	30.3678	14.6933	5.40682	4.60768	4.09373	4.5456
evm.model.chr26.530	8	No	No	13.9571	10.4979	10.5239	13.3173	123.308	312.793	317.583	333.596	427.804	313.943	119.154	41.0376	10.9971	12.871	9.28439	12.7903
evm.model.chr26.540	8	No	No	117.678	103.133	73.7036	97.3733	175.723	187.722	192.359	260.027	229.171	165.311	109.105	80.8661	71.8424	76.3371	73.7092	87.7688
evm.model.chr26.687	8	No	No	109.203	99.4113	79.2222	87.214	131.482	153.221	172.96	183.393	218.727	211.941	150.264	90.5727	69.9054	64.2121	58.6957	71.5324
evm.model.chr26.702	8	No	No	423.009	301.847	312.919	433.94	610.32	773.928	805.551	849.605	1139.22	1028.9	601.927	339.239	272.09	195.373	191.559	260.889
evm.model.chr27.147	8	No	No	94.6473	78.3666	75.8652	93.6854	113.44	191.225	192.185	222.101	240.665	258.138	101.427	74.8759	36.5685	38.1184	36.3115	53.299
evm.model.chr27.150	8	No	No	21.9846	20.815	22.6042	25.7402	38.3638	35.171	40.5064	45.4557	45.05	43.4203	37.5734	24.7869	17.9195	19.7325	19.609	21.2785
evm.model.chr27.170	8	No	No	37.7935	29.6041	26.4297	29.5223	60.9064	84.3309	105.302	99.8469	100.264	90.9651	58.6757	41.419	25.3045	23.9172	20.9184	22.6959
evm.model.chr27.18	8	No	No	99.4635	94.5023	86.7788	101.289	134.698	170.89	193.293	182.346	172.744	166.309	119.468	94.9564	84.8848	78.1444	82.8438	72.7663
evm.model.chr27.193	8	No	No	62.1698	47.8953	51.3395	56	136.282	162.33	202.493	207.023	207.62	206.218	163.394	99.4205	55.8191	49.793	47.9344	46.3952
evm.model.chr27.277	8	No	Yes	8.72357	8.77531	8.79398	9.29484	7.90589	13.7091	14.5063	17.1537	17.927	14.6876	10.9665	9.03258	8.34567	7.68089	7.29284	8.3026
evm.model.chr27.320	8	No	No	65.9722	57.1263	45.7079	63.1354	84.8369	92.4526	111.86	116.853	194.989	180.645	86.4646	58.4058	37.2004	36.7552	35.9616	32.8347
evm.model.chr27.327	8	No	No	26.3857	22.2008	21.5402	27.5894	38.0827	47.5504	52.474	56.2852	69.8365	73.2826	41.4337	32.4772	22.0887	20.7696	22.3602	24.4236
evm.model.chr27.349	8	No	No	23.7323	17.73	17.0809	19.3872	34.1155	37.3487	43.3557	52.2145	42.5373	42.8658	32.8247	22.8614	18.881	17.338	19.1838	15.7525
evm.model.chr27.350	8	No	No	26.2127	26.1322	22.79	25.4812	44.907	60.7385	59.5701	65.1111	59.6255	62.5896	46.3326	34.9084	28.1848	26.3949	25.3246	24.3262
evm.model.chr27.359	8	No	No	27.9662	24.4638	25.7478	28.2477	48.0992	53.3745	62.0604	62.6359	63.8866	67.2234	51.4283	37.3365	24.7769	24.3078	22.8579	24.3771
evm.model.chr27.570	8	No	No	38.1855	29.9149	30.1993	39.1254	41.1117	67.8916	86.0653	67.237	93.213	99.2913	61.7753	38.2582	27.1983	21.6243	23.6648	25.6215
evm.model.chr27.711	8	No	No	4.01149	2.86135	3.36691	4.54149	5.37023	4.69964	5.64241	6.59319	12.0494	10.7495	5.83355	3.07012	1.52621	1.37334	1.82812	1.9033
evm.model.chr27.782	8	No	No	114.818	89.9436	94.4116	104.964	186.184	218.985	232.532	226.604	235.694	200.794	154.241	110.035	81.8204	68.3878	71.0152	73.2356
evm.model.chr27.94	8	No	Yes	121.686	119.083	105.215	128.182	205.02	218.359	248.67	267.151	318.755	333.951	243.691	148.413	111.946	96.4476	114.135	97.8176
evm.model.chr27.95	8	No	Yes	306.315	265.744	250.812	311.008	492.009	574.312	663.643	718.794	844.193	893.092	618.452	356.786	262.593	225.827	248.181	232.127
evm.model.chr28.130	8	No	No	130.556	125.167	112.62	124.223	171.878	240.199	254.687	192.772	215.85	222.182	147.986	131.406	110.27	117.019	104.643	97.6651
evm.model.chr28.194	8	No	No	37.3642	38.1532	32.2226	33.4933	53.1206	64.0919	73.0223	91.7481	88.3414	86.9064	72.5067	46.0463	28.1382	30.5714	29.0396	34.5021
evm.model.chr28.27	8	No	No	33.4764	28.2219	25.3924	28.3407	66.2892	53.9134	63.9543	69.6191	73.5132	57.7604	50.6425	33.1048	24.4201	24.0296	21.3657	23.182
evm.model.chr28.298	8	No	No	50.005	45.6351	40.9895	47.3099	76.5006	107.073	105.604	116.231	120.605	119.852	81.5838	55.4961	37.6476	37.7002	35.1767	40.4797
evm.model.chr28.48	8	No	No	113.126	90.4531	80.1709	92.1754	222.377	399.113	513.314	476.28	391.533	433.061	244.919	137.804	81.3984	78.1187	71.8222	72.9346
evm.model.chr28.481	8	No	No	30.1567	29.8969	27.8202	32.0422	40.6105	48.7483	52.4641	59.2129	60.8623	65.7886	51.1654	36.7623	29.3333	28.3957	29.4436	26.279
evm.model.chr28.510	8	No	No	83.6481	67.009	60.4413	69.485	86.3626	109.019	117.353	107.321	130.114	113.537	59.1872	51.7175	49.3811	42.0489	42.9873	39.9276
evm.model.chr28.533	8	No	No	217.531	163.451	173.547	185.094	257.488	377.212	443.348	443.866	482.34	445.475	245.984	161.226	121.935	105.978	111.711	117.437
evm.model.chr28.620	8	No	Yes	18.4327	17.3725	17.1529	19.7394	28.0899	30.0734	29.6363	36.3323	42.0315	39.6982	27.6519	21.0383	15.4199	15.4578	15.8381	15.0274
evm.model.chr29.122	8	No	No	18.324	21.6944	22.193	24.9722	27.4886	36.597	37.4739	37.0701	42.021	40.5849	30.7956	28.1264	26.3874	22.3482	24.7368	22.6634
evm.model.chr29.190	8	No	No	31.1368	31.4319	26.3238	36.8637	36.6358	50.6403	54.1638	53.9563	76.433	72.9001	39.7188	26.4052	22.6333	21.0084	22.2894	23.9861
evm.model.chr29.212	8	No	No	55.9405	56.0074	46.1481	52.6294	108.247	98.9236	108.612	121.512	117.52	108.289	81.2152	61.068	49.2292	50.8241	48.4146	46.4922
evm.model.chr29.255	8	No	No	78.2736	65.379	71.5282	71.6233	125.726	144.423	138.261	162.571	179.582	151.756	118.57	80.6841	57.3878	57.6216	52.1566	54.8149
evm.model.chr29.334	8	No	No	19.2591	23.3798	20.5105	20.908	39.8456	67.0452	64.6797	68.819	70.2934	67.383	52.285	29.5244	19.5246	21.2569	17.0163	17.5562
evm.model.chr29.337	8	No	No	131.545	119.154	112.441	126.5	159.987	233.138	244.044	262.132	256.753	268.099	167.489	139.036	126.122	116.364	106.397	101.688
evm.model.chr29.364	8	No	No	30.6919	22.4234	23.4883	26.6553	33.2617	90.3305	128.16	83.8719	82.11	102.982	46.4237	26.8747	20.0159	17.5537	17.1369	18.9447
evm.model.chr29.365	8	No	No	38.2705	35.6902	27.9784	33.4244	47.3565	64.1495	89.4972	86.6276	84.6242	109.086	55.7577	36.6889	26.3756	24.2159	24.5444	25.6587
evm.model.chr29.367	8	No	No	121.832	99.1447	80.6174	107.296	195.19	245.805	297.35	333.229	415.219	369.878	159.197	90.5865	50.2135	48.0439	45.2481	58.9893
evm.model.chr29.386	8	No	No	95.0899	79.9309	76.3131	89.3607	108.374	151.575	177.217	178.541	192.829	190.765	97.5129	75.9556	59.2726	51.5136	54.4098	54.1657
evm.model.chr29.414	8	No	No	4.72094	4.80786	5.12785	4.89945	5.92207	7.27245	9.14027	10.5731	11.3105	11.5239	8.58585	5.62769	3.31715	3.28745	3.61596	4.2256
evm.model.chr29.476	8	No	No	13.2335	9.92915	10.08	9.19422	18.3625	25.7354	33.1574	38.2152	30.4222	31.1799	22.5319	17.7198	10.4111	10.5789	9.87282	10.3568
evm.model.chr29.492	8	No	No	152.553	122.803	103.069	139.514	218.313	345.514	409.329	385.418	414.484	371.349	310.131	172.706	116.691	110.846	104.813	108.924
evm.model.chr29.493	8	No	No	80.2271	61.547	53.7968	68.7769	106.521	137.738	147.866	159.785	152.495	147.488	88.0042	60.8359	40.8211	43.0207	43.5537	51.4349
evm.model.chr29.528	8	No	No	80.9467	68.4236	64.472	82.8083	53.6966	79.6038	83.0999	79.9026	98.9161	98.139	46.3575	44.5172	40.2958	35.857	45.7964	47.3094
evm.model.chr29.541	8	No	No	24.6633	23.2594	21.1509	22.7391	28.6938	41.5037	48.9724	45.8954	52.3999	52.2243	28.1511	19.5913	15.4738	14.0459	14.0596	16.3263
evm.model.chr29.565	8	No	No	57.708	47.5859	46.7285	60.1672	69.0662	65.9362	77.3368	89.5625	135.399	135.24	81.0938	49.8678	33.3008	33.2487	33.4115	35.8148
evm.model.chr29.585	8	No	No	38.2637	31.1064	27.1533	30.878	31.459	31.3091	35.2836	32.5799	38.2341	29.5524	20.5601	19.7409	17.4858	21.2574	18.4294	20.8809
evm.model.chr29.589	8	No	No	20.3413	19.5911	15.3669	20.3554	37.8814	49.1423	61.9313	58.8515	72.948	63.9826	42.2463	25.2961	14.4837	13.416	12.9755	13.9929
evm.model.chr29.593	8	No	No	105.649	88.1765	73.2236	88.9215	175.603	258.267	268.201	313.332	302.111	298.125	155.515	111.642	68.2921	63.4762	63.4066	70.3749
evm.model.chr29.595	8	No	No	36.5194	39.9639	31.8806	39.8283	111.315	160.333	213.142	213.953	219.45	226.618	153.495	95.9187	39.0232	39.0232	35.1779	35.9739
evm.model.chr29.649	8	No	No	10.5349	12.3493	10.1918	11.3532	11.0693	18.883	23.8519	19.1003	25.3836	33.7336	18.3141	13.1065	9.65303	10.179	9.58617	9.87356
evm.model.chr29.650	8	No	No	143.908	123.072	132.739	136.629	368.469	483.002	544.679	601.831	578.245	501.361	379.541	229.689	125.761	118.452	100.975	110.184
evm.model.chr3.1220	8	No	No	24.6567	20.8192	16.3629	21.8859	13.1637	33.771	38.2035	51.91	62.7584	52.3888	12.6647	9.37949	5.28491	4.36361	5.64295	7.88147
evm.model.chr3.1325	8	No	No	35.5862	29.6841	27.8525	31.0805	30.8039	37.2815	41.6507	41.7231	52.4284	44.061	27.7406	22.7338	16.561	17.0539	16.7392	19.8408
evm.model.chr3.1433	8	No	No	15.6472	11.4921	12.6853	16.1208	20.7408	20.2304	21.1224	27.5319	38.1779	32.9274	24.3994	13.9484	10.3704	9.43165	9.43478	10.6262
evm.model.chr3.1465	8	No	No	53.0402	48.6264	41.3473	46.516	82.8034	95.7743	107.875	101.062	114.038	103.529	96.596	62.4516	46.4663	41.1041	37.212	45.9397
evm.model.chr3.1694	8	No	No	8.65954	6.62169	6.79304	10.064	12.5815	11.5804	11.0673	15.9642	21.358	19.6048	11.9628	6.75894	3.30715	3.98049	3.92156	5.12152
evm.model.chr3.322	8	No	No	12.049	11.3869	11.1722	11.3715	18.5026	24.0911	18.01	21.3077	20.8299	22.7626	15.8038	12.081	9.58435	9.38062	9.41426	10.0439
evm.model.chr3.352	8	No	No	0.186124	0.0656261	0.186099	0.228207	0.520806	0.697299	0.54341	0.607773	1.02005	0.655382	0.292817	0.200992	0.161531	0.137853	0.0468762	0.047806
evm.model.chr3.389	8	No	No	110.647	89.9581	90.4947	100.805	188.751	193.141	226.993	208.195	286.164	248.892	179.544	111.981	85.5805	76.5411	71.656	69.2031
evm.model.chr3.443	8	No	No	42.7526	28.4356	33.2118	42.5501	48.2098	72.8623	79.6911	74.4972	91.9813	81.5313	43.1221	31.8699	22.6313	18.829	21.3409	20.4158
evm.model.chr3.52	8	No	No	8.58942	8.5914	7.9485	10.1296	13.677	14.142	13.4042	17.2748	30.5708	36.6674	21.1957	8.70108	8.25587	7.01603	7.19117	8.86828
evm.model.chr3.523	8	No	No	51.3845	48.5703	38.6193	58.1306	110.066	138.508	135.436	149.722	167.149	175.699	115.202	69.5504	52.5619	48.5664	41.1799	44.2014
evm.model.chr3.609	8	No	No	28.8132	30.1585	31.6825	35.2607	66.0883	95.912	84.9972	115.187	108.067	101.079	71.4157	51.8083	47.5116	38.608	25.9588	31.8141
evm.model.chr3.616	8	No	Yes	12.3865	13.2307	14.2352	15.4488	24.1889	32.292	28.5352	40.4668	37.9581	33.1401	25.3063	19.1568	18.0971	15.0654	11.963	15.6333
evm.model.chr3.646	8	No	No	21.0875	18.1081	17.4836	16.8651	23.2548	28.1596	40.4149	41.0897	44.7387	36.2137	26.7926	18.9804	15.4812	12.2123	12.622	12.1965
evm.model.chr3.649	8	No	No	7.05116	4.94494	4.50021	6.40579	15.3061	18.7696	16.8317	18.8762	23.0449	26.531	13.3604	6.52346	4.14109	3.84596	3.51399	3.887
evm.model.chr3.746	8	No	No	77.5075	63.0461	55.9216	68.0786	55.3153	95.5898	105.014	98.1429	122.805	103.194	50.3938	40.6062	38.2105	35.3677	35.169	38.9364
evm.model.chr3.786	8	No	No	4.86171	2.92602	2.70841	3.7375	4.90382	5.59204	6.11101	5.79528	8.78272	6.17446	2.67702	1.74795	1.86997	1.91056	1.8175	1.97427
evm.model.chr3.815	8	No	No	40.621	38.5579	38.184	44.1561	58.9941	59.5289	68.7175	69.8198	81.988	81.5217	66.7631	42.6875	35.6029	34.2241	32.0164	33.9902
evm.model.chr3.824	8	No	No	29.9655	23.7385	23.0151	27.7398	26.7956	29.8712	38.1563	30.8479	35.2968	31.2635	21.9999	14.498	16.5773	14.5824	16.9758	17.8171
evm.model.chr3.83	8	No	No	38.2605	33.8029	33.6507	35.4635	54.9899	59.8492	68.9346	78.2614	82.3446	72.9952	58.1726	37.0979	30.1378	28.698	26.3529	26.0245
evm.model.chr3.920	8	No	No	147.706	138.128	119.706	134.123	185.996	283.93	397.117	316.418	297.94	310.421	225.002	165.353	132.171	118.118	119.11	111.737
evm.model.chr3.948	8	No	No	87.4552	73.1977	62.2796	75.1905	123.175	154.143	174.376	174.503	197.424	152.394	121.817	86.3541	67.5187	57.2811	54.1632	53.5844
evm.model.chr30.223	8	No	No	38.4473	31.2496	30.7852	33.5504	53.1358	64.7124	76.6331	71.1383	76.1904	62.5849	50.5604	35.2787	28.3108	23.4083	24.4421	22.9636
evm.model.chr30.232	8	No	No	10.4339	6.79422	5.84619	8.67225	9.81935	18.2066	14.2386	13.0521	15.6721	14.0406	5.73288	5.19991	4.29692	4.8684	4.1892	6.44313
evm.model.chr30.254	8	No	No	4.07117	2.99573	2.97194	3.9496	5.4413	4.78143	4.36221	5.12412	6.70889	6.02889	3.67855	2.4982	2.10617	2.24009	1.93808	2.56429
evm.model.chr30.257	8	No	No	28.5041	24.0663	23.5853	25.7024	52.6667	61.3495	64.0064	61.6661	66.5431	58.9734	47.5642	32.0899	25.2619	21.9271	22.5961	19.9201
evm.model.chr30.258	8	No	No	0.135267	0.245621	0.238505	0.198349	0.641876	0.841203	0.61295	0.603722	0.963348	0.787539	0.506027	0.160861	0.192196	0.142938	0.184237	0.172621
evm.model.chr30.36	8	No	No	286.092	276.867	238.757	263.339	449.108	480.367	563.93	661.598	544.308	529.677	408.492	299.918	214.739	240.203	230.601	298.277
evm.model.chr30.9	8	No	No	7.32139	8.02301	7.00506	6.90216	9.49286	15.0607	16.4217	12.0779	13.5589	17.0984	11.343	8.08652	7.55794	6.80616	7.17296	5.53309
evm.model.chr31.127	8	No	Yes	4.9101	5.76606	5.39502	5.56922	7.40869	7.78834	8.56582	9.8504	8.5581	9.22638	5.97517	5.446	4.77599	5.50168	4.9405	5.07755
evm.model.chr31.311	8	No	No	115.4	92.0195	85.4865	98.3494	118.99	148.598	162.379	164.351	223.471	226.374	118.252	81.893	55.6531	57.624	54.9452	65.6606
evm.model.chr31.326	8	No	No	65.7867	73.2032	66.8866	71.0122	78.0149	132.02	151.807	146.558	131.751	151.104	115.847	83.4209	65.2418	64.2239	69.165	69.6138
evm.model.chr31.51	8	No	Yes	41.7249	47.9617	43.336	49.4174	54.6103	73.4176	74.2289	80.821	92.6541	100.023	71.011	49.9306	40.2466	42.7132	38.0291	47.3566
evm.model.chr31.53	8	No	No	458.482	230.186	218.473	268.5	861.064	707.021	710.255	1260.31	1136.28	1371.74	795.517	419.326	241.744	233.665	187.393	268.803
evm.model.chr31.57	8	No	No	34.458	31.7592	25.4915	33.1358	33.9144	65.3041	76.3433	66.9872	80.4309	96.4003	42.0387	31.8093	20.8719	21.0208	21.5224	24.6921
evm.model.chr31.58	8	No	No	25.7151	25.0169	20.442	25.4306	27.0277	38.5481	44.2069	40.7704	53.8706	61.441	32.9844	25.4751	18.1294	18.7159	19.1166	19.9739
evm.model.chr31.97	8	No	No	27.1384	25.204	27.7503	31.5566	35.9056	45.5792	53.1221	46.833	50.5415	50.3124	33.4798	25.1331	22.4577	21.6407	21.3814	24.3212
evm.model.chr32.124	8	No	No	15.6204	19.5032	17.2006	17.8394	34.0879	37.7265	36.1676	66.2547	55.5779	43.9436	28.6058	21.4575	12.6437	16.2271	12.2194	19.3838
evm.model.chr32.158	8	No	No	10.9069	11.5811	7.88737	11.2467	15.3319	21.1347	18.7289	15.6419	22.8781	20.4031	14.5349	12.9794	9.87495	10.7468	8.99896	10.3309
evm.model.chr32.169	8	No	No	190.634	191.644	145.671	183.123	195.874	221.245	281.856	342.224	383.66	397.451	325.079	193.739	164.231	161.619	148.352	179.937
evm.model.chr32.170	8	No	No	152.838	153.499	120.809	147.728	146.204	178.214	227.695	280.711	299.546	325.87	257.286	155.026	130.646	128.692	119.262	147.44
evm.model.chr32.250	8	Yes	No	134.294	114.065	89.9671	109.018	269.679	401.734	482.838	437.601	473.156	408.309	242.774	171.258	100.527	84.8293	70.4929	74.2556
evm.model.chr32.306	8	No	No	8.30067	4.54018	3.25553	6.99637	87.4469	154.594	198.38	227.311	200.418	173.889	131.137	72.211	11.9935	7.67125	5.14789	7.94369
evm.model.chr32.382	8	No	No	87.7104	94.0576	90.6103	89.6653	141.395	198.211	238.321	214.855	222.641	213.179	125.526	93.028	78.0612	70.9327	74.1389	63.9462
evm.model.chr32.432	8	No	No	44.84	34.2648	33.1929	42.3355	42.5786	82.2569	83.231	89.3845	88.6642	106.237	37.4642	26.0752	22.5038	18.0306	21.2107	24.5702
evm.model.chr32.459	8	No	No	91.6841	60.8159	70.1438	83.7287	221.198	232.197	273.896	235.891	307.135	232.594	164.055	117.2	64.4746	49.7731	59.5786	60.9278
evm.model.chr32.462	8	No	No	30.5663	28.888	22.9669	27.1336	39.5112	43.1701	48.1122	52.859	61.9266	47.7756	43.3521	34.9594	27.5816	25.7843	24.9212	22.7743
evm.model.chr32.465	8	No	No	15.2358	18.4329	20.1697	13.9238	21.8591	21.4267	32.8864	41.5134	35.7669	36.8832	21.8681	19.7504	20.389	19.2625	16.328	16.4155
evm.model.chr32.470	8	No	Yes	29.6826	28.8439	24.4562	27.9207	53.6078	59.94	67.8718	86.026	77.7133	85.0613	60.0394	36.6534	27.605	27.0554	25.74	25.39
evm.model.chr32.471	8	No	Yes	25.0293	24.8615	20.8987	23.9831	44.529	46.5401	51.8808	69.5305	67.0608	72.6673	51.1579	30.8039	22.8261	23.0196	21.8208	21.5535
evm.model.chr32.474	8	No	Yes	69.3811	63.6226	61.3207	63.6209	154.173	300.113	374.295	475.882	317.292	365.919	189.996	113.237	61.8364	57.748	56.8658	55.2173
evm.model.chr32.483	8	No	No	210.307	192.025	181.645	183.993	273.442	373.341	392.689	449.475	392.771	378.045	261.727	180.043	140.012	143.369	129.087	156.77
evm.model.chr32.540	8	No	No	71.3515	61.0938	67.2664	80.2097	81.9102	116.545	126.925	146.592	139.996	131.539	89.9549	72.1528	51.9778	46.1833	52.8383	51.6396
evm.model.chr33.239	8	No	No	24.1435	26.0772	23.2025	27.3103	37.3343	44.1053	42.3316	39.4531	51.5306	44.2561	36.6537	23.397	17.5007	16.5902	24.3495	20.7519
evm.model.chr33.417	8	No	No	14.5562	13.0885	17.7203	17.3292	15.7957	17.8221	22.8373	24.0242	28.1222	32.09	20.866	15.0154	12.0529	10.207	13.2431	11.6132
evm.model.chr34.174	8	No	No	368.99	307.836	251.019	335.499	485.189	528.221	532.339	540.19	751.784	728.387	453.356	304.511	235.996	241.304	225.482	214.941
evm.model.chr34.181	8	No	No	63.3387	66.4862	60.4106	80.3917	89.1086	117.309	142.907	123.851	147.275	150.965	88.7986	81.5474	57.99	52.0156	54.0461	69.2908
evm.model.chr34.215	8	No	No	14.4976	16.4191	14.599	15.35	17.0852	16.3231	22.1627	24.188	33.3935	27.1978	21.7716	16.5427	13.1236	14.3864	13.8843	16.4582
evm.model.chr34.234	8	No	No	175.032	174.49	128.746	163.213	237.343	330.233	448.128	446.168	437.917	488.64	337.653	206.114	166.222	157.169	144.232	144.716
evm.model.chr34.377	8	No	No	36.1605	41.285	36.7448	38.4172	77.701	90.7906	79.2491	95.1412	76.566	116.216	66.9578	48.8308	37.174	39.2492	38.1701	41.585
evm.model.chr35.264	8	No	No	121.146	98.5692	95.4315	104.828	196.524	264.147	321.305	357.325	358.762	303.276	177.211	117.021	77.8592	74.9265	67.3555	77.6864
evm.model.chr35.332	8	No	No	11.3725	11.726	12.7793	12.3354	13.9428	14.5923	16.0043	20.2953	23.5575	27.3653	17.233	11.1762	9.29471	10.4328	8.50118	10.565
evm.model.chr35.425	8	No	No	64.9312	47.2339	50.8918	56.3648	99.4275	98.3734	122.176	150.267	169.617	157.262	125.46	67.5176	38.8013	42.2805	40.893	45.8775
evm.model.chr35.473	8	No	No	73.543	67.0745	64.053	71.1616	59.5132	93.4889	103.341	108.634	120.975	120.115	55.8587	46.2981	36.5897	35.0745	35.9074	48.5123
evm.model.chr36.30	8	No	No	28.5563	22.0309	25.1407	24.5651	74.4966	67.2934	80.3956	109.77	104.442	109.843	66.8345	40.1414	17.9542	20.9114	17.6437	24.5933
evm.model.chr37.156	8	No	No	22.6094	21.1957	21.8789	24.3606	29.058	45.8644	44.2904	48.9222	48.3511	51.2595	28.3133	18.7623	14.1432	13.8113	17.7448	18.8473
evm.model.chr37.431	8	No	No	4.97467	5.00164	6.82201	6.9382	7.58089	7.21328	7.03422	10.6026	10.2987	9.98184	7.87479	5.12163	3.35715	3.71997	4.0676	4.55126
evm.model.chr37.444	8	No	No	24.7021	17.9954	18.5265	21.4262	34.7358	45.5768	53.4609	52.6507	49.5712	54.6005	40.7732	28.2526	20.6214	19.1709	18.3864	18.6982
evm.model.chr37.64	8	No	No	57.2798	44.2398	39.7853	53.1337	117.989	180.895	242.114	172.805	218.682	203.857	125.577	76.4027	44.0272	36.2002	38.9249	37.7655
evm.model.chr37.95	8	No	No	64.7339	61.5383	58.1463	64.9546	147.648	170.639	205.309	227.761	253.095	262.1	172.289	108.605	55.9513	54.2862	50.5981	55.0471
evm.model.chr38.148	8	No	No	22.4899	19.4809	15.2395	27.9491	31.8988	31.1036	31.1168	38.9243	45.1543	32.2931	28.0339	19.6255	15.5027	14.3539	13.1149	17.3112
evm.model.chr38.169	8	No	No	54.3103	52.6089	50.115	59.6318	81.5228	66.2429	70.271	86.1331	125.757	106.015	87.2713	56.3003	43.1531	43.4789	38.6553	43.5033
evm.model.chr38.589	8	No	No	21.9116	21.2136	21.2909	24.8702	39.1569	34.7629	34.5505	35.8904	44.3146	41.2223	32.9154	26.1895	18.9288	19.1379	18.3049	20.0916
evm.model.chr39.102	8	No	No	72.6301	53.6754	54.0417	86.8063	125.422	118.414	131.456	166.291	223.342	177.077	114.916	55.7936	29.3184	34.0462	29.1468	37.977
evm.model.chr39.125	8	No	No	40.7872	33.4761	29.4423	43.4284	75.6093	77.5287	81.6359	86.531	98.2821	94.9461	69.4327	43.9188	36.8452	31.2204	32.762	28.1543
evm.model.chr39.131	8	No	No	67.5233	62.7902	53.9016	73.813	133.356	145.914	142.169	148.75	201.895	165.828	117.594	69.8588	48.5155	46.5768	42.8647	48.366
evm.model.chr39.132	8	No	No	207.169	213.65	176.681	221.819	332.059	617.051	450.95	491.934	471.617	633.106	249.5	196.978	207.495	180.804	187.845	179.685
evm.model.chr39.164	8	No	No	15.0038	15.7058	17.9047	16.5739	21.1832	35.8669	49.6554	59.3966	37.0687	44.1663	27.3696	13.277	12.95	13.0928	13.097	15.102
evm.model.chr39.205	8	No	Yes	8.3112	6.85914	5.19267	12.7275	65.0592	155.676	120.661	128.893	157.692	148.578	40.8671	4.78051	9.76275	5.16753	4.78036	3.23119
evm.model.chr4.1073	8	No	No	2147.49	1777.32	1599.24	2101.24	3666.96	5134.93	5520.17	5199.61	5468.98	5144.55	3497.69	2230.13	2374.02	1877.17	1847.93	1666.61
evm.model.chr4.1075	8	No	No	152.31	114.507	106.6	135.921	201.473	287.849	371.847	307.889	333.243	276.269	248.205	157.487	120.017	95.2848	95.9149	92.0567
evm.model.chr4.1133	8	No	No	16.4351	16.7344	15.3784	18.6977	19.5857	36.7565	45.408	41.3559	42.5066	40.7107	23.0907	16.3039	13.5815	14.2957	16.0525	13.9345
evm.model.chr4.1242	8	No	No	19.9433	27.074	18.5108	22.5114	33.4199	45.0996	46.1344	47.3201	46.1712	62.7054	40.7188	36.963	23.8232	24.5072	21.5584	21.2921
evm.model.chr4.1246	8	No	No	25.4309	27.8597	27.3137	34.6693	88.3828	89.1432	108.123	123.664	112.885	112.766	76.6104	39.0648	23.9274	24.356	24.0964	26.542
evm.model.chr4.1460	8	No	No	1.64091	1.24571	1.26047	1.43413	4.78231	9.24115	17.0674	10.5807	13.1596	19.9016	10.545	5.54402	2.75588	1.86234	1.74049	1.6015
evm.model.chr4.1472	8	No	No	62.2159	41.9716	40.1853	58.1933	55.5005	68.4211	90.8143	70.653	85.5957	66.1135	45.4459	31.8979	34.5912	31.3856	29.4528	25.53
evm.model.chr4.1512	8	No	No	9.88555	7.70553	7.32052	8.26603	16.3768	20.7632	23.5519	20.7803	24.7869	21.5144	18.1332	13.3215	8.41888	7.80571	6.74375	8.10984
evm.model.chr4.1513	8	Yes	No	33.2251	22.0282	17.2929	25.8838	59.1976	72.5336	71.2297	59.3536	77.3452	77.5147	42.9464	27.9734	24.3991	19.1881	17.997	19.6316
evm.model.chr4.1542	8	No	No	15.2927	18.4319	17.9439	16.7357	55.685	79.1573	99.4002	123.789	110.487	103.54	42.9631	22.4095	12.3216	12.7266	14.386	12.5849
evm.model.chr4.1548	8	No	No	65.4571	54.2595	54.3128	63.1963	47.4215	75.4594	97.8979	92.7596	143.597	147.196	76.2217	56.9352	38.6626	40.6904	39.7019	48.5689
evm.model.chr4.1575	8	No	No	36.3621	33.8274	29.626	38.2697	58.8104	95.2378	99.1553	86.7757	103.287	112.205	69.1133	42.4065	32.5961	26.4046	24.9994	27.1787
evm.model.chr4.1660	8	No	No	43.0353	29.808	37.3757	38.4512	36.4195	49.8268	72.7058	58.8978	54.5821	50.807	31.0855	25.0936	21.6607	17.5841	22.8644	23.4643
evm.model.chr4.1684	8	No	No	18.2339	13.3256	13.4616	13.5738	36.6034	64.9004	67.9474	63.3611	66.6632	68.1331	42.143	30.9095	16.0314	12.5048	13.2779	13.6791
evm.model.chr4.1705	8	No	Yes	230.653	227.247	171.951	183.201	659.106	1260.85	1502.11	1305.89	1381.27	1809.7	1076.86	587.146	262.943	231.89	179.043	205.58
evm.model.chr4.180	8	No	Yes	7.81821	6.80837	6.95369	8.07684	13.9911	11.0997	10.6105	12.5343	16.2602	14.5043	11.021	6.77852	6.88597	7.08753	7.11047	6.60432
evm.model.chr4.270	8	No	No	24.0416	20.5362	19.3977	22.8944	17.5911	22.6942	21.275	25.4536	33.8035	29.5047	15.9895	12.3269	10.8204	10.2713	10.7703	12.8134
evm.model.chr4.355	8	No	No	42.0705	41.1774	36.5047	67.9667	165.061	351.975	335.472	322.921	352.054	335.997	154.726	80.288	50.1474	36.6246	33.8325	41.1451
evm.model.chr4.369	8	No	No	17.9941	14.57	16.0343	17.0045	31.6087	35.2488	42.2979	37.7702	41.8214	40.4898	32.2922	21.2191	17.0879	13.8567	12.8836	13.2416
evm.model.chr4.483	8	No	No	20.1437	15.4929	14.4871	18.4632	18.6797	21.6611	25.994	26.678	47.5387	42.6365	18.7208	12.2484	8.14495	7.91004	7.391	9.75357
evm.model.chr4.678	8	No	No	59.3081	59.2126	48.5336	66.6991	73.3401	116.454	140.484	133.686	121.975	126.816	85.3104	61.2616	52.9669	46.782	42.6058	41.499
evm.model.chr4.772	8	No	No	54.0343	44.0378	46.4451	53.4139	87.2689	119.269	131.665	141.411	137.309	141.482	77.9219	61.4669	33.0243	32.6888	35.2416	33.3181
evm.model.chr4.893	8	No	No	12.2265	10.5516	10.1368	11.5727	17.2587	31.5247	35.9922	33.8873	38.3072	33.5736	19.259	10.8447	7.50763	6.5483	7.475	6.93269
evm.model.chr4.934	8	No	No	147.054	106.094	95.0976	120.313	153.545	298.977	337.393	253.481	286.526	291.147	176.812	98.9426	92.6117	79.4552	89.9136	75.5969
evm.model.chr4.958	8	No	No	86.8355	61.4027	62.5927	69.7393	74.8241	107.146	123.03	109.356	112.133	106.929	77.2487	59.2211	47.7204	42.4975	44.5122	43.6723
evm.model.chr40.10	8	No	No	113.094	138.91	117.707	132.423	179.211	197.606	222.034	198.014	208.032	194.998	147.536	121.306	112.128	109.476	110.723	90.3814
evm.model.chr40.15	8	No	No	11.1977	11.9817	10.5026	10.6192	13.8792	18.2329	21.3658	25.1879	25.0456	22.4589	16.8351	10.9652	8.76771	8.78027	8.08452	9.55935
evm.model.chr5.1209	8	Yes	No	19.7406	20.3421	16.582	19.4055	30.2737	27.2057	36.3929	30.8097	40.2097	30.3877	24.6941	26.2117	15.4867	14.3659	14.181	13.4302
evm.model.chr5.1322	8	No	No	19.245	14.5461	15.2081	17.0658	22.6047	38.2002	51.5722	43.2738	46.3727	42.5877	20.0295	18.701	9.85015	8.01743	9.15929	10.4276
evm.model.chr5.1413	8	No	No	24.9136	18.7915	16.0867	21.9757	35.8502	48.1649	60.8148	44.6379	51.7653	47.6908	35.8527	26.9554	21.3095	16.9054	17.8287	16.6851
evm.model.chr5.1475	8	No	Yes	38.9414	33.8825	33.2244	36.764	70.0532	77.3359	102.254	91.4141	102.99	89.4986	68.4025	63.6981	36.8406	28.4092	29.5615	24.9693
evm.model.chr5.1724	8	No	No	0.59519	0.607322	0.554495	0.905611	2.79278	5.1647	5.95077	5.92875	5.56971	6.73518	4.34578	2.25453	0.964871	0.686802	0.424547	0.8972
evm.model.chr5.1725	8	No	No	2.24156	1.49981	1.05019	2.51535	11.3999	28.3444	29.4642	28.5921	25.2832	29.9872	14.0079	10.1483	2.42349	1.4345	0.880169	1.66177
evm.model.chr5.1765	8	No	No	34.8781	30.4342	32.0415	35.7526	51.3565	60.9773	101.495	82.7207	96.5549	73.6747	57.3755	53.5872	24.7934	23.8947	25.2668	21.4225
evm.model.chr5.1810	8	No	No	13.0167	10.567	9.39875	12.2096	17.2197	21.1456	28.893	20.6779	26.9043	21.873	15.3744	14.7191	10.6382	9.64976	8.94718	8.7331
evm.model.chr5.1858	8	No	No	17.5028	20.1457	19.0419	25.4534	21.8663	28.2251	34.2138	32.9632	28.038	31.2681	16.8766	19.5042	17.3023	15.0435	17.4902	17.7746
evm.model.chr5.1936	8	No	No	19.0299	14.4396	15.942	15.4924	15.3721	16.4862	18.4982	17.1015	19.4231	19.1928	14.5567	12.9698	9.25719	10.8882	10.5311	10.9686
evm.model.chr5.1976	8	No	No	18.7444	16.6051	13.5851	20.1098	33.2479	44.9955	51.8345	57.7446	57.0274	50.0762	37.7198	35.2435	18.9548	16.8197	15.4751	14.7168
evm.model.chr5.2053	8	No	No	45.7038	42.2247	30.7527	48.9481	50.2798	70.5864	70.0245	71.3387	65.1249	96.1618	65.8564	47.9341	34.2	28.9671	36.777	35.1093
evm.model.chr5.2224	8	No	No	170.066	162.049	138.535	163.082	283.89	355.447	380.354	385.806	428.451	366.851	261.453	163.555	133.891	128.067	120.689	119.545
evm.model.chr5.2234	8	No	No	81.4807	74.5959	61.9704	68.8355	123.836	160.883	191.237	170.452	194.664	203.93	159.36	126.449	74.8786	71.1837	69.3947	62.7411
evm.model.chr5.487	8	No	No	16.7026	10.7247	13.3148	14.91	20.6766	31.7297	34.9668	27.5776	30.0977	28.1993	17.4122	18.8685	10.0421	8.33999	8.96617	8.77525
evm.model.chr5.558	8	No	No	50.8893	48.6625	45.8535	58.1158	81.8813	99.1513	134.304	113.867	128.044	113.003	83.0418	61.3726	43.8279	38.786	38.6604	39.5189
evm.model.chr5.574	8	No	No	11.7949	10.7302	10.6319	11.9576	19.0214	22.6041	26.7459	28.0999	28.6331	22.3908	17.5498	18.4105	10.5976	9.15797	9.68093	8.71391
evm.model.chr5.575	8	Yes	No	91.2421	84.1612	79.3426	106.401	108.542	136.929	183.845	150.268	174.326	139.438	103.089	122.111	69.143	60.6948	66.9012	69.4086
evm.model.chr5.621	8	No	No	281.924	210.134	174.351	255.839	373.441	707.877	766.446	668.437	703.291	668.611	395.879	292.293	207.357	180.083	179.646	168.428
evm.model.chr5.724	8	No	No	30.7745	22.0006	19.563	28.1171	18.2264	30.3088	36.7381	28.1366	51.3942	47.4569	15.74	16.7053	10.9085	9.70259	9.50827	14.0073
evm.model.chr5.725	8	No	No	15.4262	11.778	10.7748	15.7217	16.6267	24.5426	29.0831	21.0125	27.9642	24.1327	12.9976	15.4381	7.18804	7.30144	7.82414	7.21755
evm.model.chr5.8	8	No	No	33.1177	33.6495	32.6134	34.0323	57.4464	63.5914	59.6773	62.7481	63.6428	71.3941	51.8769	40.2487	31.5522	32.7447	24.803	33.2269
evm.model.chr5.800	8	No	No	33.5605	28.003	25.4402	31.2511	58.8103	60.7516	85.5171	75.9646	78.8489	71.914	47.1016	60.8493	24.9085	22.0614	21.2837	20.7499
evm.model.chr5.801	8	No	No	13.2171	11.6202	12.0335	13.037	14.9375	19.9426	20.8154	24.14	27.9293	30.2473	15.6374	11.2733	8.49756	7.37348	7.92735	7.92719
evm.model.chr5.885	8	No	No	20.8072	17.0786	15.951	13.8204	28.4135	50.4488	55.3878	38.5784	45.6263	56.2266	34.9276	34.6878	21.6183	16.7446	14.8029	15.5525
evm.model.chr5.890	8	No	No	13.3442	11.7061	11.6558	12.6684	32.5155	62.2498	73.838	76.7863	76.1837	75.8308	48.693	43.8066	12.0921	10.1075	11.7053	11.2746
evm.model.chr5.958	8	No	No	12.3175	7.7924	7.7596	10.4844	11.0815	17.6917	18.2331	16.5811	20.5412	20.8585	9.59271	6.25695	6.1159	5.34069	6.12472	6.16344
evm.model.chr5.962	8	No	No	12.5606	4.31012	4.92276	13.1937	91.4543	189.904	304.691	190.227	245.913	226.182	106.399	97.5421	9.86799	7.48496	5.36557	7.34112
evm.model.chr6.1093	8	No	No	33.7678	27.6532	25.0463	31.2442	42.6813	71.6751	94.0057	78.6969	74.4194	71.2658	37.8878	34.4851	22.1104	19.287	21.0327	23.1313
evm.model.chr6.1101	8	No	No	119.439	119.049	103.576	111.356	143.155	216.745	290.714	272.885	278.547	282.515	160.581	115.541	86.7754	82.7407	82.6327	82.3049
evm.model.chr6.1102	8	No	No	176.896	162.794	136.931	165.896	302.241	395.035	492.189	495.499	630.754	610.078	336.443	219.761	117.925	105.753	107.046	104.445
evm.model.chr6.1104	8	No	No	0.647746	0.87475	0.429989	1.08704	7.04331	10.2458	14.1324	20.5344	18.1825	12.9498	5.5004	3.62198	1.13668	0.726865	0.502363	0.845142
evm.model.chr6.1105	8	No	No	9.49148	9.39222	8.33238	10.1231	12.72	16.6573	17.703	19.0627	20.9862	19.6452	15.2382	11.662	10.4649	9.0332	9.39759	9.60868
evm.model.chr6.1106	8	No	No	9.43426	9.41664	8.16053	9.85491	12.8738	17.7159	19.3906	19.8366	22.1121	21.3401	14.6459	11.4499	9.40733	8.11027	8.90997	9.22143
evm.model.chr6.1136	8	No	No	282.269	223.522	192.226	252.24	605.386	603.029	653.302	716.203	740.354	666.974	587.473	290.618	216.774	189.517	169.358	165.102
evm.model.chr6.1225	8	No	No	72.4618	55.7448	54.2584	68.3188	44.0919	85.1071	78.3227	85.5896	90.483	105.334	44.6482	30.3823	33.0876	29.8327	27.4941	38.2187
evm.model.chr6.1256	8	No	No	1.74863	1.54295	1.46506	1.46599	2.63292	2.90601	3.00764	3.5721	4.27785	3.74122	2.46466	1.83629	1.38104	1.38416	1.26466	1.66564
evm.model.chr6.1444	8	No	No	10.6673	9.44033	11.8868	12.0943	17.5083	17.943	26.0582	23.7959	30.2123	28.7853	21.9844	14.7852	10.9008	9.95281	11.9874	10.9056
evm.model.chr6.1469	8	No	Yes	11.9194	11.8229	8.61581	18.1134	68.8814	184.793	139.604	164.1	215.968	227.542	56.9227	5.3666	10.672	6.45177	7.97113	6.55847
evm.model.chr6.200	8	No	No	119.066	98.0718	90.6121	97.4248	184.029	312.233	375.216	356.687	354.992	305.579	169.771	118.41	76.896	66.8869	65.8198	69.8242
evm.model.chr6.215	8	No	No	72.6113	62.47	52.3832	60.0254	110.166	165.272	176.54	145.273	157.193	158.687	98.9298	78.9466	59.7932	50.8774	46.2988	49.4047
evm.model.chr6.219	8	No	No	288.561	215.835	189.212	225.729	427.38	550.742	602.944	608.333	675.412	621.212	399.228	247.062	179.175	178.673	157.812	161.761
evm.model.chr6.221	8	No	No	16.9371	16.8941	11.9483	14.9753	25.6425	25.8111	37.8303	30.086	40.1948	32.5218	24.3111	17.9092	10.9594	11.6557	10.5434	11.9025
evm.model.chr6.310	8	No	Yes	6.21236	5.00373	4.16063	4.3087	6.86076	9.53661	16.3394	13.4855	16.2672	13.0638	9.72697	7.53328	4.71144	3.88171	3.6675	4.05373
evm.model.chr6.311	8	No	Yes	10.5943	9.68243	7.5718	8.5796	18.5848	26.6252	38.487	34.7469	36.2016	30.8469	25.0024	18.8054	10.3597	7.56698	7.73416	8.26496
evm.model.chr6.428	8	No	No	1914.57	1301.65	1409.38	1828.34	3060.55	2881.13	2529.09	4388.47	3849.13	3654.62	2105.15	1265.3	1277.88	1120.55	1159.69	882.933
evm.model.chr6.431	8	No	No	54.374	39.876	33.8141	48.7224	83.0694	127.509	149.821	126.896	140.204	121.502	72.7508	44.6848	35.6478	31.6763	28.7686	32.9497
evm.model.chr6.455	8	No	No	49.7143	41.1197	41.7313	42.466	86.6406	138.494	175.574	182.488	148.594	149.383	86.6238	56.208	41.3401	37.0965	35.7083	33.8053
evm.model.chr6.500	8	No	No	25.1461	24.6326	21.2979	27.9435	26.5266	54.8641	56.0632	38.5963	44.6973	48.6658	22.7703	17.336	17.8704	15.0951	12.9559	18.6295
evm.model.chr6.539	8	No	No	32.0321	25.6025	27.3106	31.4731	54.2001	61.6594	66.3714	68.5203	75.4387	67.9914	50.9105	32.8505	25.9404	20.1635	21.3474	20.2642
evm.model.chr6.593	8	No	No	108.619	83.8214	81.2944	91.9858	127.293	148.629	186.764	190.817	229.94	209.108	128.589	97.9419	63.9045	60.7157	58.1528	62.4979
evm.model.chr6.62	8	No	No	32.893	28.8712	30.6661	35.2124	38.1584	54.4575	59.7183	57.6087	70.959	72.6881	38.9607	26.2044	20.6586	20.6584	20.2848	22.9328
evm.model.chr6.696	8	No	No	62.6676	49.1733	40.9399	48.4346	87.7495	122.238	120.697	124.932	114.296	113.87	71.8264	51.2689	41.6082	40.2	37.3206	41.8532
evm.model.chr6.852	8	No	No	14.1242	13.9454	13.2796	14.2747	19.4563	19.5308	25.1746	23.4015	29.2898	27.6266	23.4569	14.813	12.7336	12.2657	11.0347	11.0499
evm.model.chr6.869	8	No	Yes	6.83833	5.80338	6.03345	6.45973	15.5448	21.9228	34.6628	30.9152	36.4698	33.5383	19.7552	7.76316	6.90316	4.77724	5.33238	4.85269
evm.model.chr6.871	8	No	Yes	10.8239	8.82017	9.47777	11.3304	14.184	22.1645	32.4854	26.3415	30.3087	29.3774	18.0599	10.2981	9.28331	6.86236	8.13579	8.51548
evm.model.chr6.872	8	No	Yes	16.4668	12.2813	13.7931	15.4714	21.2063	32.767	45.3622	37.0101	42.9604	43.8116	24.8466	13.2663	13.8345	10.368	12.0572	11.7188
evm.model.chr6.879	8	No	No	6.26953	5.45801	4.45668	5.77558	7.30081	9.30508	9.5872	9.29427	12.6397	10.8829	8.10065	5.9145	5.80456	3.91511	4.09979	4.27881
evm.model.chr6.903	8	No	No	105.917	87.5896	70.0016	80.6934	99.2431	153.471	194.928	207.792	257.227	255.654	121.178	72.2496	55.6925	54.2158	48.6812	53.7621
evm.model.chr7.1207	8	No	No	21.1965	16.8302	16.2815	21.8891	13.6569	21.5505	22.7819	22.811	33.1273	33.2451	12.6605	9.51889	9.04536	9.27437	9.67216	12.4975
evm.model.chr7.1231	8	No	No	37.5747	27.3391	29.5846	39.7377	32.0849	49.584	48.7393	41.7691	53.404	49.6355	26.7388	18.2035	20.1725	21.5646	22.772	22.2648
evm.model.chr7.1234	8	No	No	377.768	306.009	249.733	363.381	351.824	784.037	876.868	714.854	854.321	898.646	334.888	222.865	201.075	179.106	186.934	182.292
evm.model.chr7.1273	8	No	No	177.818	135.652	121.394	135.78	271.771	345.634	412.35	442.533	502.819	406.923	244.357	168.744	111.594	99.7677	92.0325	95.5102
evm.model.chr7.1420	8	No	No	19.6484	13.5897	9.28625	15.9215	31.7205	44.7964	41.6644	34.2456	38.5883	55.2019	20.8225	13.6143	11.8831	9.09561	7.28707	8.71792
evm.model.chr7.204	8	No	No	196.462	154.436	160.79	169.08	373.293	366.845	505.402	527.82	632.351	498.995	375.604	218.709	141.829	127.796	123.177	116.172
evm.model.chr7.275	8	No	No	53.8118	46.7985	36.255	52.2889	54.7166	105.388	166.458	110.076	103.409	128.124	75.7246	40.5324	35.3241	35.7791	39.1566	33.3339
evm.model.chr7.290	8	No	No	25.1009	23.0493	17.8903	25.3432	43.8008	59.3698	62.0079	57.4492	69.307	91.895	56.1825	39.7831	27.8675	22.531	22.6111	26.6558
evm.model.chr7.34	8	No	No	21.4917	15.1994	15.3964	19.7904	19.9722	29.3835	29.2566	28.8413	32.9943	30.8042	15.172	10.7039	9.38124	9.27236	9.36809	9.41698
evm.model.chr7.587	8	No	No	647.287	556.87	503.551	630.78	1594.75	2723.11	3209.1	3082.74	3262.63	3175.46	1749.82	1004.42	628.785	469.683	418.661	408.212
evm.model.chr7.693	8	No	No	48.573	37.6129	34.4837	39.5947	33.1258	55.4943	49.9792	43.7959	54.8133	49.0769	33.0291	23.9795	22.3581	16.0517	20.6689	25.7453
evm.model.chr7.703	8	No	No	43.4362	36.8325	32.3298	37.6185	60.509	73.9116	85.4375	92.6427	96.5951	83.3055	68.4593	44.6319	35.746	30.1307	29.6442	30.0373
evm.model.chr7.73	8	No	No	46.8196	36.0641	31.861	42.0865	73.4091	142.269	140.47	178.811	153.119	138.338	96.1497	60.2046	45.6458	40.1463	37.5048	34.4503
evm.model.chr7.763	8	No	No	105.937	89.5547	76.039	92.1673	170.091	174.188	212.722	188.83	232.279	198.27	162.887	125.385	114.771	95.8092	96.1722	85.1528
evm.model.chr7.764	8	No	No	58.9963	42.675	37.1715	48.625	69.8502	96.0701	121.442	104.106	116.089	90.91	74.6258	46.9769	34.4023	31.9663	30.6145	31.0059
evm.model.chr7.767	8	No	Yes	19.3894	18.6992	19.4262	21.7877	29.7545	48.1548	48.4441	50.6227	46.5418	52.4268	35.4314	22.6704	20.6621	18.6308	14.9993	18.2797
evm.model.chr7.768	8	No	Yes	20.7286	20.44	20.2059	22.2641	32.5509	51.3441	51.4819	49.643	51.1396	59.4485	37.7386	24.1462	21.5808	19.5478	17.059	20.5157
evm.model.chr7.817	8	No	No	68.0544	46.9792	40.2085	65.2478	87.0081	135.928	178.08	103.738	156.366	136.702	92.3709	68.2707	46.8353	39.2376	40.5097	36.9078
evm.model.chr7.820	8	No	No	31.4855	30.6049	29.9521	30.392	56.5192	45.3829	56.3684	68.1127	73.481	62.3036	52.7717	34.7994	24.5861	23.5676	24.8341	25.2632
evm.model.chr7.835	8	No	No	29.2728	27.2182	18.4956	25.25	31.1437	55.2561	50.0775	45.0208	66.3282	70.0095	47.9016	26.0178	22.6632	20.7453	21.7451	20.9904
evm.model.chr7.836	8	No	No	68.8216	55.5073	48.3118	71.2646	63.216	90.9294	77.9986	73.2711	90.9018	83.4788	39.169	34.1397	32.6337	30.579	32.1285	35.5799
evm.model.chr7.863	8	No	No	5.4473	3.56712	2.84282	3.17671	18.0352	20.2753	23.7409	26.2661	27.8908	23.7356	17.2789	8.95777	4.34019	3.71692	2.43819	3.46612
evm.model.chr7.927	8	No	No	65.2805	64.8079	54.1346	66.2708	76.6574	102.371	126.779	117.489	130.335	109.264	76.0337	61.3677	51.4592	46.2142	48.4969	43.0633
evm.model.chr8.1160	8	No	No	18.2086	13.7444	15.2137	18.055	22.9254	28.5852	43.4418	32.8789	38.6829	34.2779	31.2631	17.5033	17.8794	15.0341	14.9942	15.028
evm.model.chr8.1206	8	No	No	4.13903	4.01519	3.68751	5.68009	7.56058	8.85278	10.6878	9.21907	11.113	9.05917	6.29406	4.54397	3.6767	3.97682	3.5308	4.00775
evm.model.chr8.1252	8	No	No	7.1843	6.18731	5.31659	10.7801	13.2137	11.3433	11.2818	12.4177	18.9104	17.1455	9.56167	6.36802	5.39014	5.64346	4.68298	4.45028
evm.model.chr8.333	8	No	No	42.8039	38.5471	42.3281	46.1182	92.1872	95.1696	142.022	168.635	169.993	176.22	115.908	63.3351	34.886	35.5061	27.2119	34.7823
evm.model.chr8.340	8	No	Yes	13.2354	10.1654	13.2846	28.6052	240.428	408.689	507.473	554.897	615.969	539.129	323.34	143.495	38.7169	15.7655	11.9862	11.741
evm.model.chr8.341	8	No	No	11.2986	9.05302	11.5141	24.2636	252.276	370.849	460.792	511.821	539.387	438.832	309.868	153.163	38.7335	14.6366	13.6054	10.8587
evm.model.chr8.342	8	No	Yes	15.9094	11.1611	16.6979	35.6036	297.933	514.849	651.314	717.553	751.394	678.655	394.095	179.624	46.1324	18.6831	15.7984	14.456
evm.model.chr8.391	8	No	No	30.557	30.671	29.6848	33.0038	38.9611	71.0833	77.2535	57.905	85.9212	77.0662	47.5986	33.799	30.1601	26.1935	26.1797	26.4192
evm.model.chr8.394	8	No	No	0.203379	0.293619	0.387604	0.356139	2.22346	3.0218	4.3589	5.40093	4.13694	4.23252	3.11982	1.20684	0.425613	0.247115	0.377097	0.370971
evm.model.chr8.402	8	No	No	23.5692	23.7635	21.5528	22.7192	29.7078	44.376	42.7604	42.7106	50.1827	55.488	32.7252	25.2884	20.9746	21.1191	18.7125	25.3572
evm.model.chr8.410	8	No	No	79.2587	82.7838	72.3896	79.8763	97.1818	130.648	188.627	166.228	186.138	172.711	137.78	83.8739	69.9095	63.2652	76.2026	61.4325
evm.model.chr8.495	8	No	No	47.2181	52.0129	45.3286	53.8998	68.3716	104.913	114.239	112.89	112.482	103.392	63.174	53.0284	41.4008	44.8243	42.2904	48.6909
evm.model.chr8.518	8	No	No	58.4413	46.3236	41.1724	51.555	83.0746	87.1313	113.245	103.199	128.636	113.097	86.538	55.2865	35.4922	39.2951	34.8675	35.09
evm.model.chr8.542	8	No	No	41.6905	44.8941	41.5208	39.3689	62.2228	94.9717	83.0512	83.0071	81.6952	93.1843	64.3105	45.1716	42.4631	39.2195	44.8878	33.3159
evm.model.chr8.590	8	No	No	83.5782	70.5579	56.5704	75.4775	144.659	257.355	281.424	230.463	245.131	257.714	140.236	89.8562	62.9953	62.6612	56.477	54.8623
evm.model.chr8.609	8	No	No	15.2213	11.3646	9.97919	12.3451	29.4842	30.9291	30.6021	32.9935	37.9934	33.7553	27.5018	15.0469	11.2544	10.6148	8.08364	9.99031
evm.model.chr8.782	8	No	No	11.0047	9.35993	8.25036	11.0469	14.6047	14.8224	22.4298	24.1048	23.4986	28.8108	15.7952	11.8676	10.7296	8.54356	9.22555	9.37956
evm.model.chr8.792	8	No	No	71.2707	54.9749	52.4179	68.7606	129.04	194.817	216.538	197.412	207.967	191.189	121.525	73.4736	54.9328	46.0262	46.9697	42.387
evm.model.chr8.827	8	No	No	102.681	93.6279	82.0141	94.4628	145.528	165.411	172.025	198.108	242.931	214.58	130.106	94.2772	65.7408	63.8195	66.0928	71.114
evm.model.chr8.933	8	No	No	35.5478	28.3713	23.7518	30.6524	33.6539	55.1944	71.438	65.2648	72.7671	66.392	42.0396	24.9885	21.3287	20.7319	21.3005	22.9017
evm.model.chr8.947	8	No	No	323.808	261.067	227.464	308.197	654.888	653.248	663.991	678.862	718.47	701.401	563.975	321.758	249.891	220.275	241.061	238.532
evm.model.chr8.969	8	No	No	108.897	96.2641	87.1788	113.724	157.987	212.959	243.976	223.284	248.642	199.386	143.38	83.2206	78.3005	73.2346	77.2613	66.0114
evm.model.chr9.1	8	No	No	60.2324	59.9618	39.2285	58.3728	111.321	251.928	208.996	207.839	244.311	327.734	115.279	78.3368	53.1351	48.3749	39.0003	37.8872
evm.model.chr9.1018	8	No	No	93.0851	82.9761	83.1808	94.9631	154.064	236.992	325.526	248.679	256.779	269.591	185.691	136.704	89.6561	75.2921	71.0331	77.9486
evm.model.chr9.1101	8	No	No	273.652	137.408	150.216	142.556	278.512	360.712	370.218	408.08	449.145	440.841	198.857	101.239	87.6622	88.4001	85.3097	101.716
evm.model.chr9.1222	8	No	No	12.6739	12.3703	11.7658	15.0952	29.2016	26.9584	30.9483	29.2069	32.18	35.3018	25.3468	16.6657	15.9195	12.9461	14.8748	10.4623
evm.model.chr9.1309	8	No	No	26.3725	20.6404	20.1616	24.1834	21.3574	27.1252	30.2705	31.4857	35.1196	28.2337	19.9014	15.5805	13.4225	12.8154	11.3985	14.0194
evm.model.chr9.1400	8	No	No	116.406	99.4869	86.8079	104.299	167.888	181.996	201.371	196.324	235.143	194.58	175.625	123.114	97.1337	87.9094	81.0567	78.0404
evm.model.chr9.1419	8	No	No	39.7035	30.3921	32.9835	29.0158	53.0409	98.9128	104.08	106.82	92.033	95.7281	38.3372	29.7055	24.5498	22.4951	24.2163	24.2252
evm.model.chr9.1450	8	No	No	58.2908	52.7202	45.5875	58.5067	56.5552	143.177	168.533	147.158	124.19	138.787	47.2676	41.5372	31.568	29.6415	30.7333	35.7943
evm.model.chr9.221	8	No	No	12.7091	12.0015	12.008	12.9757	20.7115	22.6806	23.1286	20.8622	26.3776	27.015	18.7407	12.6999	11.8508	11.3334	10.9904	11.4966
evm.model.chr9.3	8	No	No	21.9616	17.0987	14.3687	22.1647	34.8707	75.1875	90.8363	57.213	80.5489	73.1364	36.8173	20.7754	15.981	13.8981	12.7214	12.2248
evm.model.chr9.382	8	No	No	12.5878	9.56519	10.229	14.4138	27.6996	38.7851	44.5719	41.9983	47.1152	52.4805	32.3179	16.8274	10.7208	9.78739	9.2686	9.52769
evm.model.chr9.444	8	No	No	168.259	135.587	112.679	145.362	240.606	263.623	322.798	346.735	306.025	312.338	246.341	164.438	103.068	100.174	103.043	111.421
evm.model.chr9.644	8	No	No	418.449	337.378	265.936	356.776	612.692	1030.04	1001.66	1022.54	1031.48	1021.73	564.38	367.876	250.913	216.917	234.028	217.003
evm.model.chr9.778	8	No	No	21.8404	13.7256	12.3247	18.4401	17.248	25.4437	25.818	22.4443	26.183	29.1416	18.4097	12.7317	13.4331	10.353	11.9369	11.5166
evm.model.chr9.805	8	No	No	234.546	149.082	126.437	176.612	135.803	203.774	195.541	160.528	220.575	210.578	105.405	80.052	89.549	77.0262	83.7343	112.55
evm.model.chr9.811	8	No	No	70.8983	55.2667	54.4169	70.5739	61.9658	104.989	104.617	102.887	123.05	108.965	59.8672	41.6842	39.4406	33.8266	37.6801	38.3771
evm.model.chr9.870	8	No	No	192.967	147.579	135.634	157.376	380.749	367.284	483.734	516.293	580.949	482.549	397.55	225.739	133.78	118.727	113.693	101.192
evm.model.chr9.873	8	No	No	11.3616	7.68351	7.22611	9.64908	8.59936	9.55402	7.98399	11.0072	14.1445	11.1659	6.51893	4.80866	4.12984	3.92416	3.98088	5.34173
evm.model.chr9.936	8	No	Yes	19.2778	17.2853	15.9472	18.9332	26.5834	28.61	34.3729	42.3181	59.7633	44.1433	34.55	17.658	11.9854	12.1466	11.0424	13.7231
evm.model.chr9.937	8	No	Yes	14.1844	11.4018	11.2789	14.2143	15.8472	16.9347	24.2212	24.3764	35.7342	25.4278	18.1773	9.60266	6.78348	7.04392	6.48359	7.79311
evm.model.000483F_arrow_pilon.3	1	No	Yes	3.0003	3.20272	2.13963	2.77732	1.23871	1.65224	1.28119	1.3075	1.73355	1.29764	1.36727	1.10648	1.50685	1.85329	2.13029	1.78641
evm.model.000717F_arrow_pilon.1	1	No	Yes	3.26071	2.15724	1.65155	2.6362	0.861516	1.11994	1.12651	0.765791	1.55598	1.61434	1.06452	1.12838	1.50682	1.33125	1.81771	1.99992
evm.model.001012F_arrow_pilon.1	1	No	No	39.5974	34.2813	34.3113	37.7245	18.9721	31.7847	25.9646	26.395	28.7682	26.5843	16.1973	15.8531	19.1915	21.4848	20.6422	27.5627
evm.model.001307F_arrow_pilon.5	1	No	Yes	4.67701	6.34516	3.43931	4.69259	1.34001	1.32921	1.26087	1.55014	1.68139	1.97714	1.54252	0.96155	1.7381	2.40378	3.14652	2.96072
evm.model.chr1.1115	1	No	No	34.5506	29.6295	27.856	34.3577	17.7467	16.923	18.8176	18.2411	24.953	25.7817	20.2819	18.4242	22.9292	24.9097	24.5636	25.462
evm.model.chr1.1267	1	No	No	27.6233	24.3879	24.1629	24.9262	17.7347	19.3972	15.1318	14.1114	14.5421	13.4039	10.1081	14.2062	17.0502	18.233	17.68	19.6409
evm.model.chr1.1434	1	No	No	4.54795	2.72085	3.28493	4.25698	0.794251	1.37406	1.14367	1.12961	2.2652	2.6989	1.0302	0.99414	1.05514	0.836522	1.11013	2.0199
evm.model.chr1.1490	1	No	No	10.5902	8.56019	8.26511	10.2279	5.70299	7.68475	7.71738	7.37312	9.93381	10.5818	5.28037	5.18332	5.34307	4.98747	5.29445	6.24972
evm.model.chr1.1620	1	No	No	19.2507	14.0625	13.6352	17.3774	12.4221	16.7695	11.6913	8.56049	9.40199	10.8672	6.15179	9.84299	12.5756	10.3229	12.2259	10.8558
evm.model.chr1.1665	1	No	No	11.7045	8.59639	9.34181	12.0903	8.44331	10.5645	8.86174	7.62339	10.2876	8.6782	5.14437	5.87678	6.27323	6.17045	5.59779	6.79046
evm.model.chr1.245	1	No	No	15.5493	15.0293	12.8685	14.1987	8.63492	12.3172	10.3918	10.5025	12.9259	13.4743	7.54289	7.7415	7.73998	9.18712	8.14173	11.0228
evm.model.chr1.281	1	No	No	24.8386	21.4317	20.6624	20.0365	15.6453	17.0774	18.299	15.8905	18.2068	20.0281	11.7946	11.7564	17.2766	12.9773	14.1738	13.9508
evm.model.chr1.656	1	No	No	33.6953	26.9083	21.7268	27.5952	15.7643	26.0944	26.0629	24.0276	27.6258	28.2051	14.2296	13.8768	15.0026	12.7388	12.6821	14.97
evm.model.chr1.881	1	No	No	2.84903	2.61013	2.77313	2.71203	1.45316	1.98827	1.35204	1.75408	2.13299	2.39059	1.69341	1.6432	1.81743	1.87067	1.62383	2.80795
evm.model.chr1.950	1	No	No	16.5893	15.2324	12.843	15.5578	8.55592	12.5363	10.9382	10.2722	16.3958	16.7329	7.93409	6.29039	6.79491	6.76051	7.23501	10.639
evm.model.chr1.955	1	No	No	8.99886	7.45185	7.50941	8.14871	3.86463	5.00761	4.37347	4.36979	5.61694	5.93651	3.66611	4.2147	5.01405	5.06754	5.19412	6.04147
evm.model.chr1.966	1	No	No	19.0923	17.9491	16.0953	16.8247	7.87291	10.8141	11.6669	10.2021	12.5355	12.7514	9.88492	10.3092	12.1894	13.4702	14.7311	16.3095
evm.model.chr10.1207	1	No	No	30.2463	28.2018	23.8295	29.5719	10.4877	13.6004	12.9138	11.0381	16.3565	18.0353	10.9899	13.9618	17.2717	18.2548	18.6539	19.7744
evm.model.chr10.1208	1	No	No	27.6529	23.5597	19.1761	25.3467	8.37916	10.0542	11.501	8.54002	14.9296	14.2797	9.43215	10.0973	14.543	14.862	14.147	15.2024
evm.model.chr10.745	1	No	No	24.333	17.1397	19.654	21.5183	9.33668	10.5381	9.96157	6.95446	9.21911	7.47661	5.95606	10.1746	12.3669	12.12	14.2543	13.2227
evm.model.chr10.85	1	No	No	1.09466	0.448996	0.433206	0.638889	0.173435	0.229325	0.195616	0.185173	0.185079	0.290103	0.118856	0.153227	0.315221	0.376374	0.275935	0.422606
evm.model.chr11.1039	1	No	No	30.6784	22.6572	20.8973	26.7634	13.9009	14.3781	13.4583	11.8527	16.8122	16.0692	13.0687	16.8095	19.8665	16.7827	17.7795	19.5377
evm.model.chr11.190	1	Yes	No	8.8187	7.48548	8.96117	8.08683	2.68596	3.10582	2.39214	1.85852	3.04432	3.8207	2.26153	3.19688	4.25475	4.20582	3.90539	5.03621
evm.model.chr11.284	1	No	No	21.7709	18.016	13.1852	18.1246	12.66	12.2713	11.4564	10.1131	16.7245	15.1508	10.5118	10.4392	13.0615	11.6639	11.2113	12.7811
evm.model.chr11.330	1	No	No	64.5305	51.4511	51.5024	56.1853	29.846	47.6098	44.9426	40.1509	45.3441	43.7361	30.0029	30.9246	32.855	33.1906	33.8871	38.7322
evm.model.chr11.34	1	No	No	5.72682	4.73819	4.64412	5.75612	2.35678	2.48124	2.66561	2.71814	3.55704	3.71728	3.59297	3.48701	3.23794	3.39308	3.59731	4.45701
evm.model.chr11.364	1	No	No	6.29724	4.31146	4.52605	5.11971	3.47045	3.94155	3.33833	3.54416	3.84098	4.59585	2.92534	2.78543	3.55239	3.22596	3.32241	4.46508
evm.model.chr11.457	1	No	Yes	26.6275	18.5158	18.9087	25.7934	18.5326	20.7865	18.6817	10.7959	9.95714	8.42177	6.06594	11.9076	13.5902	12.971	15.2605	16.7336
evm.model.chr11.458	1	No	Yes	25.386	18.1736	18.0945	25.2906	19.7607	18.8851	17.0907	10.8651	9.13508	6.98491	6.22461	12.4743	14.2	13.0568	16.7798	16.245
evm.model.chr11.47	1	No	No	14.9012	12.1657	9.63975	14.5811	10.1295	10.2931	8.70825	7.55161	10.0632	9.66562	7.6602	7.2432	8.2353	8.18513	8.23336	9.4212
evm.model.chr11.533	1	No	Yes	631.317	525.166	434.336	447.287	132.802	157.38	247.158	216.756	362.573	370.481	251.415	232.962	287.757	350.376	376.046	501.205
evm.model.chr11.620	1	No	No	87.6283	75.0768	60.5152	86.5909	20.8344	61.4688	46.2377	24.0889	31.4146	36.6869	21.4841	37.6139	56.8175	44.5869	59.3727	53.7247
evm.model.chr11.810	1	No	No	8.05251	7.82512	7.60052	6.97307	3.80062	4.01721	3.87382	3.77563	4.74255	5.25514	3.68168	3.84657	4.56422	5.25717	4.94009	5.90356
evm.model.chr11.989	1	No	No	15.6557	10.5059	10.5528	13.5545	8.84774	11.5981	11.2133	9.11726	13.2554	12.9806	6.56534	6.64332	6.86379	5.85058	6.6278	6.87416
evm.model.chr12.198	1	No	No	7.82736	6.26805	5.85671	7.81247	3.8932	5.34969	5.02601	4.40571	5.32397	4.83255	3.11023	2.99736	3.92519	3.73724	3.90729	5.2074
evm.model.chr12.31	1	No	No	10.4545	7.96276	10.1818	10.4106	3.65383	4.35184	3.93625	3.92349	5.81203	6.89944	3.00757	3.67087	3.48194	4.65385	5.72751	6.02567
evm.model.chr12.360	1	No	No	3.43177	3.51783	4.21111	2.83074	2.15086	2.40251	1.75692	2.13222	1.51216	1.53548	1.05653	1.56682	2.01759	1.62192	1.84959	1.76965
evm.model.chr12.361	1	No	No	2.85411	1.85615	1.8766	2.036	1.87955	1.77581	1.63418	1.42192	1.33664	1.33832	1.01457	1.0692	1.31516	1.42236	1.50084	1.56492
evm.model.chr12.711	1	No	No	38.8918	36.5505	31.576	35.308	17.0721	19.3649	23.2848	17.2632	20.599	21.6413	18.4522	21.6799	24.7965	24.4207	25.2868	27.0124
evm.model.chr13.201	1	No	No	29.5116	24.4008	22.1773	29.2123	14.0475	16.4616	15.7472	15.5631	21.3293	23.067	15.3716	15.7557	17.4277	18.4707	19.1074	19.4797
evm.model.chr13.233	1	No	No	19.61	18.5349	17.1854	18.3486	6.35314	9.98751	11.5571	10.3739	13.4548	14.2303	8.63854	10.0729	10.9343	11.4157	12.4301	13.7957
evm.model.chr13.267	1	No	Yes	28.4228	24.4167	22.7901	27.0651	15.6454	20.2269	18.032	14.7376	21.9865	21.4027	13.5742	14.7277	15.3493	16.6039	15.5457	19.6914
evm.model.chr13.268	1	No	Yes	21.3982	18.7083	16.6164	21.0832	8.70269	12.6309	11.0156	10.0832	16.7244	16.1054	7.30188	8.27954	8.46095	9.46087	9.35826	12.3561
evm.model.chr13.303	1	No	No	137.972	141.337	117.031	162.016	42.235	54.2947	53.133	43.9065	75.2798	91.6109	47.781	55.0885	70.4215	71.3636	78.1895	96.1955
evm.model.chr13.350	1	No	No	28.2689	22.5045	23.0842	26.8247	19.371	21.0554	16.7967	16.2533	19.6008	17.2119	13.585	17.9715	20.7416	20.1325	20.3935	22.0374
evm.model.chr13.689	1	No	Yes	30.0586	23.8268	21.7212	27.788	12.224	15.326	13.77	14.4734	17.0317	16.6698	11.86	12.3094	16.7229	17.7089	19.5845	22.1302
evm.model.chr13.850	1	No	No	43.9956	45.004	35.9188	42.8505	24.4286	31.3984	22.433	25.2981	29.942	27.1776	20.7271	24.3757	29.3591	29.0289	29.0753	32.1156
evm.model.chr14.154	1	No	No	35.3895	35.1069	34.8347	34.1765	17.7448	23.1126	22.4546	19.9272	21.9445	25.5447	17.7214	23.5397	24.4697	26.9841	26.5333	25.6528
evm.model.chr14.185	1	No	No	145.696	128.709	135.691	128.953	88.2864	82.7305	47.6695	60.4569	59.296	64.387	41.6863	62.5127	79.9666	80.3624	84.3652	87.3684
evm.model.chr14.211	1	No	No	42.1491	38.1355	39.6657	41.2201	22.373	28.8589	34.399	28.9722	28.9538	24.1586	19.6381	23.8674	26.8909	26.6726	30.624	29.061
evm.model.chr14.222	1	No	No	20.9653	17.4125	19.1786	18.4836	15.1979	19.2385	16.8409	13.4385	12.796	13.3568	9.99376	13.0268	17.192	14.9025	18.0184	16.1477
evm.model.chr14.651	1	No	No	13.1975	13.1318	11.5322	11.9822	4.70031	5.24087	5.15308	4.56731	6.53715	7.57867	4.48536	5.45842	6.15829	7.54373	6.90832	9.21209
evm.model.chr14.717	1	No	No	38.2743	37.603	36.2721	39.879	23.7898	21.3468	18.1724	22.9477	31.1316	34.1799	24.3175	25.8759	26.1525	30.4921	26.479	39.3864
evm.model.chr14.978	1	No	No	7.97369	5.77822	6.67255	7.03435	1.30553	1.62153	1.46545	1.17988	2.33482	2.27662	0.983466	1.31543	1.42057	2.0334	1.97763	3.3049
evm.model.chr15.395	1	No	No	12.8209	12.0699	11.9806	13.2896	11.4699	9.13196	6.47769	7.69487	9.2435	7.7157	5.46228	7.19521	8.31668	9.00461	8.53625	10.3098
evm.model.chr15.731	1	No	Yes	29.0471	22.5851	20.8877	27.0567	18.7665	20.2083	19.8606	18.2006	21.8103	19.0853	12.6916	14.5714	16.2605	16.8794	18.9939	19.3279
evm.model.chr15.814	1	No	Yes	19.4024	18.7297	16.3255	16.5744	6.72345	10.684	10.0104	8.34523	8.86939	11.0849	6.48478	9.74802	10.5757	10.7633	11.9394	15.1538
evm.model.chr16.107	1	No	No	51.1532	48.5011	34.1586	49.407	27.3601	24.7863	28.9883	27.124	31.7907	35.2868	36.3261	32.329	34.5998	37.792	32.3586	38.3763
evm.model.chr16.692	1	No	No	5.26032	4.50633	3.97196	4.85647	2.89361	3.76027	2.99183	3.25356	3.03038	3.49465	2.48605	3.14945	3.09564	3.3357	3.54585	4.38927
evm.model.chr16.748	1	No	No	28.8269	24.1914	21.5709	26.5984	14.466	17.3689	15.9299	14.8928	19.0894	19.9923	8.72323	10.5233	11.2561	11.3438	11.6523	13.8577
evm.model.chr17.135	1	No	No	24.677	24.981	22.5686	21.0389	15.4623	14.7646	14.592	13.6637	15.4948	14.6627	11.8786	14.5039	17.9259	17.3742	16.7319	16.0728
evm.model.chr17.191	1	No	No	54.0443	45.7416	48.7048	53.4127	24.2386	30.994	30.7609	26.6008	35.5613	35.4472	23.7283	26.6466	28.7644	26.4571	29.6381	34.4009
evm.model.chr17.377	1	No	No	40.401	36.5758	32.6178	45.7685	20.3105	28.5332	30.6185	27.8586	30.4563	32.436	20.4839	19.69	19.2977	20.7302	25.4532	23.9465
evm.model.chr17.518	1	No	No	52.0524	42.4519	49.4662	47.1319	28.3481	49.5651	48.9301	41.3754	48.7785	51.3153	24.6693	24.5017	27.8215	27.7942	29.1561	35.5892
evm.model.chr17.528	1	No	No	47.8085	47.3552	39.5175	50.7644	14.6601	29.4983	25.9521	21.302	31.7405	35.6073	15.4993	18.0533	20.6078	24.5523	26.6224	29.8735
evm.model.chr17.536	1	No	No	43.7172	35.3313	27.4309	41.3175	18.3564	25.9228	22.3545	20.1461	27.6988	28.7485	18.8811	20.1507	25.6481	22.2153	24.4104	27.392
evm.model.chr17.763	1	No	No	20.15	17.1987	16.8025	18.6793	11.1698	12.3846	11.1029	10.5187	12.2146	12.7854	9.38063	11.848	13.8425	13.9675	14.2803	15.2347
evm.model.chr17.858	1	No	No	172.867	141.609	116.888	157.118	83.2175	122.435	106.745	98.5888	107.311	105.145	70.9451	67.8085	87.6054	87.1235	107.125	95.3091
evm.model.chr18.1010	1	No	No	26.6346	19.4133	20.6907	20.8897	8.80686	10.6719	8.47573	5.74543	7.36553	7.28385	3.94274	8.55879	11.3948	11.5867	12.7451	14.9882
evm.model.chr18.640	1	No	No	0.582914	0.463022	0.448796	0.474584	0.222565	0.251516	0.236469	0.229576	0.282153	0.353886	0.270598	0.222977	0.273762	0.306512	0.269535	0.514285
evm.model.chr19.228	1	No	No	23.9418	25.7633	18.4092	25.4197	12.7048	12.837	13.5221	11.72	18.7364	17.5145	11.4665	13.5507	17.4975	14.2425	16.5821	16.5626
evm.model.chr19.298	1	No	No	17.5711	14.147	17.2348	14.172	9.7342	9.99246	12.4188	7.34086	10.3357	8.976	7.12008	9.58425	10.8754	11.7342	11.5317	11.5755
evm.model.chr19.319	1	No	No	21.2043	14.3612	13.5616	20.5422	14.6136	20.3501	15.1266	13.685	19.7483	15.7862	8.27405	7.07271	9.71692	8.99411	9.07919	10.9831
evm.model.chr19.423	1	No	No	41.1145	38.6318	35.6428	34.7752	15.3116	17.6122	13.286	13.8817	18.4653	20.0254	11.4601	16.7597	20.3241	20.8693	20.6258	26.2438
evm.model.chr19.720	1	No	Yes	188.839	151.808	133.608	148.492	96.849	138.167	92.7131	77.5274	126.217	78.3349	53.0193	98.5856	113.734	108.556	121.127	135.883
evm.model.chr2.1031	1	No	No	91.7203	84.378	72.0195	83.0164	38.5574	63.476	65.1434	46.7592	52.6869	49.1902	39.919	54.9735	66.5822	57.6302	70.1535	66.0304
evm.model.chr2.104	1	No	No	98.8429	80.7521	67.33	89.8287	39.6794	65.7297	66.9874	59.6939	53.1193	60.5101	37.9614	40.3656	47.0124	49.4106	57.3811	56.3557
evm.model.chr2.1159	1	No	No	28.4744	20.0454	20.7537	25.7072	18.9056	22.6603	20.2763	21.1573	25.7983	21.4231	14.5557	13.5603	15.2781	13.0283	14.8173	13.4572
evm.model.chr2.1254	1	No	No	7.32415	5.27033	5.04297	5.04472	4.01625	5.09714	4.11479	3.73229	3.73985	4.13491	3.45578	4.38091	4.18685	3.92837	4.90124	5.04318
evm.model.chr2.1367	1	No	No	8.4891	6.52383	6.7139	7.16386	4.603	5.36975	5.4449	4.98841	6.30513	6.88825	3.95233	4.3166	4.41481	4.08654	4.86637	4.97477
evm.model.chr2.1459	1	No	No	14.3299	11.6057	10.2269	12.621	4.46691	4.86052	5.01164	3.03273	4.63956	4.38704	2.94746	4.94466	6.25449	6.79972	6.1791	7.89513
evm.model.chr2.186	1	No	No	8.86166	6.67114	6.96023	7.52142	2.55257	4.43255	3.96862	3.16569	5.89847	4.87028	2.24074	2.76877	3.10816	3.47614	3.6113	4.61294
evm.model.chr2.239	1	No	No	7.01942	5.17504	5.42994	7.50294	3.5702	4.47538	3.81039	3.34374	5.27572	4.79592	2.45157	2.79175	2.96816	3.74482	3.48023	4.36617
evm.model.chr2.251	1	No	Yes	73.4425	61.7096	57.842	67.276	33.7643	48.7328	50.6264	45.0328	54.6892	49.3131	39.1812	41.6944	46.8	44.6505	47.6314	44.7768
evm.model.chr2.265	1	No	No	10.8653	8.60528	9.00931	9.57582	5.85081	8.05858	6.99589	6.33041	6.60166	6.392	5.19774	6.50314	7.4395	7.15561	7.37374	7.75693
evm.model.chr2.304	1	No	No	15.2586	11.8263	11.5323	13.4683	8.48031	10.0499	8.72738	7.67882	9.22426	8.95962	6.18083	7.38076	8.76988	8.43404	8.6737	9.55128
evm.model.chr2.715	1	No	No	26.2805	25.4156	20.0394	22.6861	12.1173	12.9849	12.0624	11.16	14.9381	15.5467	9.92737	13.552	14.9021	16.9268	16.7704	16.5273
evm.model.chr21.491	1	No	No	95.5046	127.033	92.4529	127.969	44.2299	72.6184	59.2307	49.0051	55.5877	71.8553	44.7456	57.6649	73.3403	71.0191	92.9214	85.321
evm.model.chr21.726	1	No	No	10.1668	8.98653	9.00192	10.7079	3.30353	5.29889	5.08112	4.47756	5.51621	5.38231	4.57384	5.24096	6.59276	6.13057	7.56346	7.10749
evm.model.chr21.90	1	No	No	5.23291	4.42038	5.72137	4.79505	1.96646	2.27154	2.19307	1.73975	2.88333	2.53984	1.71297	1.88874	2.80988	2.70792	2.97151	3.53465
evm.model.chr22.107	1	No	No	7.4063	5.58884	5.29643	6.74758	4.32704	6.83387	5.36109	4.40081	5.4615	4.843	2.79342	3.09535	3.57432	3.07115	3.39868	3.68656
evm.model.chr22.15	1	No	No	38.2178	32.4903	35.6931	37.4004	15.0616	28.4934	28.0168	20.5158	22.0607	25.0485	17.3015	22.1637	27.4458	24.3439	28.0463	26.4848
evm.model.chr22.483	1	No	No	7.68769	5.56724	6.33605	7.86167	2.6597	3.28188	3.05273	3.28584	4.81457	4.21799	1.77242	2.34024	2.85001	2.82065	3.12032	4.42703
evm.model.chr22.489	1	No	No	136.299	120.168	98.3159	131.937	35.759	57.3249	55.0491	39.9872	53.2912	68.4431	39.9654	52.3818	69.1402	64.394	74.1264	78.5571
evm.model.chr22.576	1	No	No	326.969	272.498	235.963	282.504	167.748	272.814	259.322	240.884	278.681	302.137	176.801	156.498	162.013	167.614	171.597	191.808
evm.model.chr23.192	1	No	No	15.3453	15.1338	9.41361	14.5368	7.80807	7.13512	5.91694	4.9111	6.82143	5.61217	9.22399	6.95633	7.40582	8.7548	7.67025	8.76822
evm.model.chr23.233	1	No	No	37.02	30.1484	27.5126	34.047	14.8169	19.1609	17.8498	16.4244	25.3923	26.4444	14.1833	14.3688	15.9146	15.6486	16.351	22.6736
evm.model.chr24.76	1	No	No	46.3046	36.9332	35.5624	48.6715	26.0733	32.5471	33.1627	31.8733	50.9782	50.9373	25.1269	22.7985	21.3191	20.4836	21.3058	26.4464
evm.model.chr25.255	1	No	No	31.151	23.2511	24.4207	25.9164	11.1724	15.6075	15.4815	14.6686	17.4667	19.938	11.9367	13.5459	13.7807	13.3359	14.2827	19.8414
evm.model.chr25.256	1	No	No	18.4019	13.7819	13.3805	14.8884	6.1093	7.82291	8.82259	8.03369	10.6275	11.656	6.47209	7.01985	7.5808	7.03878	7.55051	10.9812
evm.model.chr27.703	1	No	No	12.5162	10.2551	10.1282	14.3875	10.058	11.9687	9.43309	10.6246	13.2188	12.6959	6.94745	6.10883	5.66086	6.63567	5.56735	8.11991
evm.model.chr28.492	1	No	No	57.6418	56.2932	41.332	55.307	27.5139	41.9132	30.8503	28.3768	36.1625	34.9769	26.8575	34.3287	39.3639	38.2795	41.2892	44.2759
evm.model.chr29.248	1	No	No	29.6832	28.5797	24.8561	28.1652	13.6036	16.6356	14.2952	12.1752	16.7213	18.8617	11.5118	14.267	15.9376	16.3529	18.1258	21.0737
evm.model.chr29.566	1	No	Yes	12.2784	8.89904	8.3397	11.0898	5.42259	6.55606	4.89348	5.24997	5.4962	5.95135	4.64251	5.87561	6.89472	6.15447	7.14744	7.87837
evm.model.chr3.1153	1	No	No	7.40293	7.23761	6.32217	6.78148	4.05009	5.10392	4.60918	4.41566	5.01349	4.51189	3.33173	3.90474	4.60362	4.81872	4.99931	5.69945
evm.model.chr3.1154	1	No	No	7.71198	6.60046	6.16305	6.91612	4.29668	6.15008	5.22575	4.17577	4.71569	5.00234	3.10288	3.49027	4.40454	4.96948	5.21005	5.92732
evm.model.chr3.118	1	No	No	3.08031	2.64392	2.23197	2.91552	1.1384	1.64949	1.23687	1.62662	1.57295	2.18974	1.37558	1.56405	1.59208	1.93688	1.61863	2.68125
evm.model.chr3.1210	1	No	No	12.1616	9.56971	8.80262	10.8545	5.65856	6.48142	5.33741	4.49602	6.1505	6.91599	5.13569	5.38956	6.71885	6.73443	7.19251	7.65846
evm.model.chr3.1314	1	No	No	66.2211	49.2213	44.4219	56.5898	36.1392	48.9805	46.2226	35.3203	44.3194	43.4725	29.6817	30.2212	29.6314	29.1517	35.7943	38.2836
evm.model.chr3.693	1	No	Yes	41.5676	35.0342	32.3046	37.1051	18.3731	30.1672	23.3305	22.6185	19.4926	25.9841	17.0101	20.6345	24.3096	27.1304	23.9106	30.2245
evm.model.chr3.730	1	No	No	41.652	37.6283	34.4192	37.3081	22.7193	26.1872	23.0113	20.7166	24.7949	24.0089	16.8484	21.6014	25.7667	25.6511	26.9605	27.664
evm.model.chr3.914	1	No	No	43.5322	40.3405	36.0422	44.7697	21.4497	28.0786	27.244	22.8006	35.0231	33.4676	22.0979	26.377	29.5029	29.4924	30.3226	31.0319
evm.model.chr3.929	1	No	No	33.7046	27.4634	28.6419	35.1808	27.9046	27.5015	22.889	24.686	34.7526	31.0424	18.2267	18.0148	16.4959	17.7834	17.4876	22.5828
evm.model.chr3.964	1	No	No	120.476	98.1906	86.1358	124.657	59.1151	89.6544	80.3965	57.0868	64.7703	63.6849	45.6551	53.5991	74.5754	71.7619	78.4993	71.9481
evm.model.chr30.209	1	No	No	30.7147	28.9426	30.3521	29.4629	18.6344	22.4244	20.0972	18.4447	18.764	20.1927	13.5576	16.2452	19.9774	18.595	21.7758	24.1243
evm.model.chr30.225	1	No	No	10.1961	9.95366	9.43397	10.0998	5.05778	5.02003	4.84987	5.10513	7.85414	8.62375	5.73454	6.3465	6.76483	7.23772	6.65591	9.66194
evm.model.chr30.357	1	No	No	36.3065	27.0363	22.1898	30.5737	10.8352	18.3969	11.8673	13.1671	27.2223	24.6006	9.51873	9.05027	10.2764	8.56893	9.9945	17.6858
evm.model.chr30.606	1	No	No	69.2082	92.8696	94.3731	95.6906	34.6003	45.1673	30.2909	34.4266	50.9673	63.0515	33.5915	42.2497	49.0528	57.3639	55.3866	71.6043
evm.model.chr31.114	1	No	No	4.7808	4.39762	4.69375	4.60385	2.27596	2.25431	2.23196	2.43398	3.40371	3.29352	2.18348	2.64966	3.00081	3.32368	3.10231	3.56636
evm.model.chr31.360	1	No	No	16.659	14.9566	13.7869	15.1071	7.96892	15.1413	13.1506	10.5696	12.7937	14.4976	6.87098	7.00389	8.68391	8.10583	8.96921	10.7942
evm.model.chr32.351	1	No	No	28.3309	22.8056	23.4387	26.127	15.13	17.3207	21.326	16.3818	17.6972	16.6173	13.7994	16.4331	20.0737	16.7789	17.4649	19.0411
evm.model.chr35.490	1	No	Yes	10.2393	10.9352	7.99407	10.237	3.68981	5.10718	5.24452	3.71595	6.42616	6.84256	4.23454	5.72632	6.719	5.84056	6.90004	8.08555
evm.model.chr39.34	1	No	No	11.998	8.66354	8.59858	10.4722	6.7123	9.61211	6.40754	6.44669	8.77029	8.87841	4.75606	5.2124	5.22963	5.22237	4.8991	8.08335
evm.model.chr39.35	1	No	No	14.0439	10.9884	9.95317	11.5395	7.49557	9.14546	6.83331	6.51114	9.41809	9.49919	5.73782	6.4298	6.68039	7.63255	6.0316	10.3319
evm.model.chr4.1012	1	No	No	33.2654	20.0928	16.9036	25.8549	12.6817	21.3191	19.0089	14.3083	18.3472	19.7655	9.66942	9.42668	11.1813	10.3441	13.9752	14.635
evm.model.chr4.1349	1	No	No	26.7495	22.8735	20.3273	25.666	9.18951	11.1211	8.81588	10.0884	16.7007	17.5981	9.06841	10.3697	11.2148	12.0046	14.0569	19.0114
evm.model.chr4.1588	1	No	No	8.85098	6.65572	6.90634	8.62591	3.44867	4.20223	3.72984	3.40853	6.08432	5.20983	2.6501	2.98904	3.53043	3.38878	4.00406	4.39251
evm.model.chr4.1683	1	No	No	93.1064	89.6584	83.9236	80.1081	27.9774	39.0205	34.5995	36.2978	50.3391	57.2113	35.9005	42.5132	51.6001	55.9959	58.525	68.2597
evm.model.chr4.312	1	No	Yes	5.38853	4.76264	3.02096	4.57705	0.764397	2.19034	2.4526	2.04806	2.44766	3.33641	0.905265	1.00506	1.41761	1.32549	1.49632	2.3352
evm.model.chr4.696	1	No	Yes	124.056	118.627	112.796	124.22	54.1173	72.3972	78.6356	63.179	88.749	90.387	61.6847	77.796	91.1271	88.121	85.1557	94.5629
evm.model.chr4.697	1	No	Yes	140.927	123.735	115.286	139.015	50.355	66.7269	72.5909	55.4004	86.3999	87.8097	58.3933	71.4566	82.6351	80.1719	81.0405	91.3922
evm.model.chr4.793	1	No	Yes	166.092	139.047	111.648	120.178	71.1687	104.694	96.6857	74.4186	59.961	83.5253	56.5936	69.3894	77.6163	65.5003	94.1935	107.29
evm.model.chr4.951	1	No	No	27.2219	22.0925	18.5517	22.8808	10.154	15.4303	14.7436	10.7193	13.1348	13.275	10.5839	10.4503	14.2519	18.4748	17.2143	14.1088
evm.model.chr5.1072	1	No	Yes	1.07609	1.05744	1.07135	0.925405	0.613091	0.703077	0.48728	0.674874	0.64225	0.641935	0.397762	0.590789	0.58511	0.683945	0.737579	1.00229
evm.model.chr5.2142	1	No	No	55.0836	55.2301	36.0465	51.5764	23.6142	36.8316	42.2832	23.7955	28.5283	31.1714	24.5209	35.176	40.4123	37.1023	39.6785	39.3211
evm.model.chr5.2231	1	No	No	17.1963	13.786	13.369	17.1176	9.55389	14.1436	15.9638	12.5967	18.5227	16.5641	7.77381	9.57092	7.60163	7.88901	8.53097	9.33385
evm.model.chr5.668	1	No	No	41.4717	35.8621	35.1487	45.0876	31.8427	38.6481	33.9459	32.939	22.6366	17.4181	14.9181	20.3751	24.3897	25.3256	28.2334	30.4657
evm.model.chr5.744	1	No	Yes	19.8773	18.0635	17.243	19.2861	10.3636	10.4983	8.82195	9.20944	14.7125	17.2912	10.8905	12.4847	11.4455	13.1965	11.5232	15
evm.model.chr5.860	1	No	Yes	9.89981	7.70535	8.62702	9.64515	7.0918	7.48626	7.28887	5.51956	6.00844	5.48629	4.83332	6.89338	6.22353	6.27327	6.98365	5.90716
evm.model.chr6.1199	1	No	Yes	19.184	14.9564	15.0166	15.7911	6.29645	8.13252	9.71003	6.3596	8.11176	10.6982	6.78388	7.92996	10.3871	11.2064	11.2067	12.1821
evm.model.chr6.139	1	Yes	No	43.5408	37.36	35.9874	39.9722	16.8343	20.5207	17.139	16.1703	24.7525	30.6095	20.329	19.4333	20.3821	20.9117	20.6937	31.5115
evm.model.chr6.306	1	No	No	42.4189	41.8347	37.0022	41.8067	19.8668	21.1048	18.7029	15.6979	22.6461	26.4573	19.5302	22.8618	27.518	25.3555	27.4508	30.2621
evm.model.chr6.357	1	No	Yes	2.43501	2.36416	1.77291	1.95515	0.79881	1.65515	0.415444	0.307618	0.225816	0.748292	0.519384	0.618571	1.81023	0.840509	0.936558	1.1301
evm.model.chr6.578	1	No	Yes	25.1419	26.6303	21.3381	23.2041	12.127	16.9694	14.9519	13.9389	22.9727	20.333	10.2333	12.0678	10.7083	11.9472	12.1391	17.4665
evm.model.chr6.907	1	No	No	88.8263	73.1239	61.721	54.0167	30.6517	33.335	36.3043	40.705	51.0916	51.8356	29.9425	31.0827	39.758	47.6727	43.3483	50.4732
evm.model.chr6.930	1	No	No	91.499	77.8096	64.3171	88.3877	38.6973	56.2737	56.2905	52.771	64.8101	64.8342	43.4777	45.457	54.9344	49.4846	58.3542	58.3742
evm.model.chr6.943	1	No	No	128.564	117.828	86.0753	126.639	60.0409	78.7913	73.5375	67.0331	92.1094	91.9374	56.8367	58.9038	68.9955	72.5742	83.4769	82.7942
evm.model.chr7.1212	1	No	No	61.4939	56.6981	56.5562	66.293	31.2065	43.2498	40.097	33.8134	51.2001	47.0512	29.5163	32.344	41.1642	35.8844	37.7176	39.435
evm.model.chr7.1213	1	No	No	3.63574	3.1494	3.01989	3.03232	1.90964	1.82731	1.64873	1.62459	2.06124	3.05086	1.78834	2.12919	2.3231	2.07042	2.34964	3.08084
evm.model.chr7.1281	1	No	No	33.7328	31.0571	29.7592	29.2212	30.1277	28.2753	22.7279	18.6248	23.1039	18.0435	16.1831	21.3821	23.5362	24.9104	27.5632	25.8079
evm.model.chr7.1314	1	No	No	5.23321	3.83617	3.86107	4.3463	3.48469	2.85859	2.9052	2.94336	3.29059	3.5075	2.50612	3.2879	3.00791	3.3283	3.16802	3.91606
evm.model.chr7.1342	1	No	No	4.94638	3.7064	3.77525	4.73549	0.819732	2.98483	2.07932	2.1273	3.13557	4.09889	0.974317	1.06067	0.902262	1.02478	0.996498	1.89265
evm.model.chr7.1360	1	No	No	29.4556	20.0908	18.8482	27.0147	12.9134	21.1945	18.5256	18.5528	28.9741	25.6789	11.6094	10.6185	10.5183	10.3407	12.4582	13.1498
evm.model.chr7.30	1	No	No	19.9451	17.0489	17.1192	19.7294	9.42484	15.9023	12.7026	13.6437	16.4487	14.3963	8.17293	9.53932	10.5731	10.2856	11.4683	11.9555
evm.model.chr7.313	1	No	No	0.790536	0.704419	0.655759	0.619405	0.319061	0.378616	0.335161	0.279781	0.534626	0.550424	0.376481	0.418477	0.400657	0.369482	0.412415	0.472787
evm.model.chr7.57	1	No	Yes	10.7454	8.07657	6.94048	8.30341	6.81255	7.58935	4.22524	5.75791	6.0303	1.95739	2.61078	2.97793	6.19997	5.09873	6.92278	6.70888
evm.model.chr7.702	1	No	No	64.4506	52.2779	46.422	60.6333	30.5411	49.8347	49.1442	41.6143	49.386	48.8814	29.1645	34.7226	30.501	30.5445	34.2088	36.5288
evm.model.chr8.1266	1	No	No	20.9858	19.065	17.9203	22.3344	12.6836	10.5047	7.43975	9.71689	10.2005	11.1082	8.03619	11.7217	11.2345	11.9772	13.6028	15.1821
evm.model.chr8.515	1	No	Yes	15.6928	15.0881	12.1376	12.5367	7.23324	7.41012	6.70704	6.54376	11.4945	13.5109	7.99329	8.53637	8.60384	9.16235	8.27476	11.5309
evm.model.chr8.610	1	No	No	8.05466	6.19738	6.38745	8.42038	2.92367	3.39763	2.44937	2.9627	4.58548	4.01591	2.42431	3.47489	5.28248	4.53048	5.16431	5.58484
evm.model.chr8.768	1	No	Yes	15.1645	10.5887	11.2503	15.4358	2.68392	3.75687	3.39703	3.09751	4.59839	5.32568	2.99629	3.7934	4.65876	5.03678	6.01573	8.69184
evm.model.chr8.769	1	No	Yes	14.6214	12.7424	13.4869	15.7372	4.11682	5.89193	5.09248	4.46679	5.65207	6.55212	4.1412	6.17462	6.89462	7.36608	8.96679	10.8682
evm.model.chr8.799	1	No	No	113.291	118.932	75.9852	137.782	29.6634	44.9272	51.2034	41.017	48.5209	99.8276	37.1188	50.7479	61.7222	57.2623	65.7382	81.474
evm.model.chr8.882	1	No	No	30.2744	23.2047	22.6538	28.061	17.5161	21.7512	18.8789	17.9056	24.1312	22.8183	15.0179	14.603	16.1068	14.8393	17.0388	17.866
evm.model.chr8.883	1	No	No	41.7971	33.2289	29.9223	36.3844	24.8888	25.1048	23.4588	22.1981	27.6839	27.7738	20.9741	20.4869	23.1609	20.856	23.5363	27.18
evm.model.chr9.1048	1	No	No	20.384	20.7248	18.9329	23.6141	7.88464	12.6149	9.46831	8.75278	12.0435	11.6613	6.46938	8.71502	11.34	12.2819	17.5355	14.6091
evm.model.chr9.1072	1	No	No	5.68079	4.18884	4.13617	5.58842	1.72613	2.90178	2.12026	2.31819	2.64304	3.50578	2.53592	2.44164	2.76002	2.62504	2.78902	3.53197
evm.model.chr9.1418	1	No	No	91.4539	83.2361	78.6379	83.8862	50.8675	68.4421	67.5501	52.705	69.375	65.9388	40.5833	48.0023	53.0367	48.534	52.9846	55.7087
evm.model.chr9.215	1	No	No	12.934	10.7765	9.70949	11.3772	4.3566	5.51138	4.56856	4.02502	5.45034	5.60392	3.71802	5.32387	7.32506	5.66716	7.44337	7.57775
evm.model.chr9.377	1	No	No	14.0595	11.9897	10.5047	13.3439	8.4442	9.03219	12.7218	8.93647	11.2041	8.41353	6.41025	7.41641	8.27903	9.00443	8.81134	8.41944
evm.model.chr9.703	1	No	No	5.16211	4.66377	3.89768	5.36139	1.99246	2.18178	2.13919	2.13641	3.13632	4.27377	2.49807	2.64538	3.36143	3.53767	3.56581	4.56426
evm.model.chr9.726	1	No	Yes	2.79981	2.37321	1.92909	2.93808	0.321872	1.00656	0.811888	0.342425	0.551418	1.37143	0.314402	0.796553	1.40016	1.36258	1.73265	1.72217
evm.model.000235F_arrow_pilon.22	6	No	No	2.21755	1.48398	1.74903	2.61518	6.41504	4.72007	3.80473	4.32602	3.83075	3.53249	4.60905	3.33124	2.7723	2.32019	1.66679	2.16302
evm.model.000253F_arrow_pilon.37	6	No	No	8.71297	7.35535	7.80721	8.57795	19.8878	13.4037	12.2493	16.4828	16.5474	12.6072	15.317	10.7069	7.28399	9.01837	6.24473	8.52807
evm.model.000493F_arrow_pilon.1	6	No	No	14.5598	9.08458	8.71315	12.9409	29.1163	32.0673	27.8761	19.954	26.355	17.2696	12.0824	15.2816	10.0728	7.99016	6.45593	6.3138
evm.model.000957F_arrow_pilon.1	6	No	No	21.3138	21.6587	18.8052	23.297	65.6666	60.7332	52.1733	64.0837	55.9268	43.2983	34.0893	31.8748	22.0422	20.6653	17.9123	20.3723
evm.model.chr1.1100	6	No	No	5.7527	6.77294	5.40655	7.59394	12.6755	22.8816	12.0188	15.489	15.9814	14.2104	9.51549	6.61073	4.7983	5.79082	6.96915	5.51106
evm.model.chr1.1113	6	No	No	40.7855	24.5638	20.4189	38.5542	82.2661	111.065	85.3812	77.71	96.8992	68.3976	41.311	32.097	25.8081	22.8276	15.7267	16.9417
evm.model.chr1.1114	6	No	No	41.1734	25.9158	21.4541	39.9516	89.0004	109.928	88.4797	75.3842	84.9017	54.488	41.4751	32.5808	28.1567	25.1581	18.0367	17.7485
evm.model.chr1.1245	6	No	No	23.7956	17.6494	18.1885	25.2112	67.4457	64.8688	48.3734	54.4072	49.1214	34.3971	31.5678	27.6568	21.5085	19.3375	18.6642	16.0478
evm.model.chr1.1275	6	No	No	3.45369	2.37893	1.88242	3.23666	5.34926	6.58995	4.21811	3.66229	4.13278	3.17311	1.90007	1.73247	1.56821	1.76012	1.55065	2.03465
evm.model.chr1.1402	6	No	No	6.25208	3.16782	2.74534	5.76657	14.2481	13.3085	10.1276	9.41392	12.6571	7.98128	6.55552	4.81703	3.12453	3.07741	2.01186	3.12925
evm.model.chr1.1436	6	No	No	8.39185	5.32502	5.83351	8.03161	6.50769	8.47993	7.42653	6.14849	7.53781	7.40685	3.61298	3.22132	3.81052	3.33332	3.86632	3.78233
evm.model.chr1.1481	6	Yes	No	4.14644	3.89383	2.70224	5.55084	28.1293	25.5018	26.8648	22.5601	19.1732	16.7924	12.1472	6.31727	3.89032	2.31537	2.36045	2.97737
evm.model.chr1.313	6	No	No	1.72364	0.903165	0.829515	1.52237	1.68534	2.55008	2.02254	1.87768	2.63946	1.7438	1.11399	0.85243	0.76131	0.846112	0.611062	0.872161
evm.model.chr1.658	6	No	No	7.01613	4.15372	4.39595	5.72428	16.0682	14.3943	11.1037	11.207	10.7899	8.78337	8.42331	6.56292	5.60269	4.93878	3.40664	3.51972
evm.model.chr10.1286	6	No	No	3.90072	2.4513	2.45854	3.22676	8.16665	8.3849	6.061	6.04666	7.0906	5.09278	4.05831	3.08447	3.00023	2.33019	2.09705	2.11739
evm.model.chr10.179	6	No	No	29.4229	25.9992	26.4324	30.8764	50.1119	60.3642	39.5359	49.6743	54.2419	39.8265	36.5353	24.0701	25.6091	24.4012	22.4329	23.2868
evm.model.chr10.413	6	No	No	18.899	16.9523	17.3081	19.9717	37.7635	37.0312	29.6302	33.3482	35.0905	32.3467	18.6957	13.3672	16.0052	13.5382	12.3666	19.3241
evm.model.chr10.713	6	No	No	7.76986	4.93231	4.87006	6.80861	21.3519	16.7586	13.3093	14.5265	13.8077	11.1984	10.8001	8.47648	6.15759	5.11229	4.49701	4.86684
evm.model.chr10.761	6	No	No	20.8783	15.7134	17.9095	26.3629	150.521	143.887	119.863	145.304	75.5627	54.3448	59.6595	40.5653	24.2593	25.6248	20.4923	18.4562
evm.model.chr10.87	6	No	No	24.0896	15.2637	13.5168	20.1101	48.9097	53.8674	42.2985	41.1631	43.576	30.9125	19.7908	16.5426	14.0689	11.3254	10.7126	10.1989
evm.model.chr11.390	6	No	No	19.815	10.3337	9.92799	16.0014	36.6647	52.6812	32.7437	30.0103	34.93	26.497	13.6613	11.6228	10.1632	7.44603	5.47741	6.92692
evm.model.chr11.701	6	No	No	21.7585	17.557	17.0431	22.5437	19.7771	26.0854	23.7791	15.6625	18.8027	15.7115	9.5997	10.6139	13.449	12.4638	12.8021	11.9937
evm.model.chr11.82	6	No	No	27.2358	22.6105	19.0794	32.0056	50.6814	79.006	59.0947	48.7478	38.1172	25.1507	16.1213	16.348	13.8605	13.8786	14.5419	14.9018
evm.model.chr12.103	6	No	No	6.16282	3.78304	3.15702	4.66761	11.2505	9.19282	7.81084	8.90434	10.2351	8.15792	5.84462	4.61103	3.31709	3.7639	2.50167	3.14622
evm.model.chr12.369	6	No	No	34.1296	17.0673	16.8311	28.0228	65.7239	81.5258	67.457	60.6061	65.409	49.5226	28.1589	23.4228	19.253	14.4534	12.782	12.1817
evm.model.chr13.488	6	No	No	27.5206	15.6882	12.2841	22.2636	47.0952	53.2971	40.0489	37.7596	51.6983	40.2294	25.4465	18.9239	15.2614	13.2905	9.4404	11.8307
evm.model.chr13.496	6	No	No	12.6336	6.15577	5.14595	9.52979	24.2651	26.5531	20.5307	21.176	25.388	20.935	10.965	7.41639	5.77043	4.55819	3.6951	4.53094
evm.model.chr13.584	6	No	No	11.8318	5.84503	3.41705	8.36217	13.1124	14.7821	10.8638	9.65216	18.1688	14.9708	7.02619	5.41234	4.2147	3.76159	2.43425	3.87077
evm.model.chr13.585	6	No	No	9.30099	4.18018	3.0243	6.45153	8.8828	11.7313	8.13726	7.00126	12.5682	10.1667	3.96723	3.39238	2.83217	2.37143	1.57357	2.8322
evm.model.chr13.640	6	No	No	36.4565	27.1397	21.8348	32.5225	38.5728	41.2561	31.9056	32.7164	45.7112	35.1014	21.6889	20.3045	17.0739	16.0752	14.6272	21.4347
evm.model.chr13.895	6	No	No	27.4109	14.0213	14.4939	22.6493	70.2136	68.8954	50.7901	49.6259	49.6281	33.0742	28.8986	24.9523	19.9785	15.3674	10.3489	12.5573
evm.model.chr14.253	6	No	Yes	26.1534	15.5001	15.2889	20.8521	21.9096	31.4337	30.2566	24.7425	24.6645	24.0266	16.5019	14.0196	15.3013	12.433	13.2694	14.7201
evm.model.chr14.416	6	No	No	7.52998	4.3077	3.33876	5.85976	18.2974	17.8474	14.0177	14.0442	17.6822	12.0086	8.25529	6.60922	4.58156	3.59421	2.51706	3.25634
evm.model.chr14.466	6	No	No	26.1703	15.4642	15.8173	23.8854	89.1749	71.2707	47.4167	53.584	55.9022	35.7931	46.0365	35.5648	29.7271	25.7682	19.5707	18.9822
evm.model.chr14.580	6	No	No	5.54222	3.85623	3.65822	5.34155	16.094	12.6035	10.4066	11.1647	10.3623	8.92608	9.08858	8.07752	5.83875	5.12042	4.10152	3.53327
evm.model.chr14.595	6	No	No	33.0538	18.8759	13.629	28.697	56.4615	88.1568	56.7096	48.5181	57.6333	48.4778	20.4974	15.4904	15.8646	10.4115	7.83842	9.73608
evm.model.chr14.639	6	No	No	5.74623	2.65161	2.46603	4.29917	13.1056	17.9122	12.3589	8.35908	11.9063	8.90455	4.61747	4.21054	3.21999	2.31544	1.60908	1.65228
evm.model.chr14.640	6	No	No	3.46185	1.55779	1.41958	3.19009	8.80171	10.4036	7.48151	5.47061	7.62051	5.1895	3.19342	2.61372	2.16656	1.70129	1.32067	1.5446
evm.model.chr14.641	6	No	No	0.912059	0.485918	0.48767	0.962696	2.64923	2.78359	1.95415	1.3699	2.03646	1.32896	0.839094	0.768281	0.634036	0.469867	0.331693	0.43684
evm.model.chr14.820	6	No	No	6.6849	5.53344	4.7835	5.51713	14.2214	13.6291	9.66046	10.9144	10.5212	7.42074	5.36363	4.78093	3.75834	4.49596	3.26594	3.81048
evm.model.chr14.939	6	No	No	1.5379	0.916395	0.87124	1.53131	3.00743	2.58468	1.8607	2.25578	2.26411	2.38088	1.44173	0.926793	1.45267	0.820686	0.839819	0.750629
evm.model.chr14.940	6	No	Yes	20.8771	10.7122	8.5523	17.9971	29.4866	40.6813	32.8765	26.8363	33.3026	25.7764	14.2986	11.7746	10.2965	8.09313	6.33422	7.95725
evm.model.chr14.941	6	No	Yes	19.8235	10.499	8.21081	16.9219	28.7738	35.5134	27.7929	22.282	28.7613	22.5814	13.1488	11.2148	10.1236	8.0584	6.27509	8.0646
evm.model.chr14.942	6	No	Yes	18.9228	10.7635	8.74836	16.3957	32.9499	40.4359	32.0239	26.1798	30.1188	23.3334	15.4698	13.7668	11.7738	9.46093	6.90215	8.44128
evm.model.chr14.961	6	No	Yes	9.79258	5.5802	5.4457	8.37261	11.7223	14.3166	10.2832	8.83244	13.3559	10.4284	5.75695	5.01833	4.9749	4.31734	3.49738	4.80804
evm.model.chr14.962	6	No	Yes	9.77233	5.69199	6.01651	8.48075	12.1022	16.4381	11.9043	10.3586	14.4299	11.3455	5.94375	5.72185	4.98933	4.46197	3.56285	5.12375
evm.model.chr15.239	6	No	No	8.88506	4.32498	3.80906	7.91647	11.5344	18.3261	12.3396	8.59145	14.2644	9.75505	3.75963	3.40453	3.41501	2.69946	2.11849	4.05261
evm.model.chr15.243	6	No	No	10.0867	4.71105	4.35336	8.99685	12.642	21.0041	12.8202	10.1072	16.1269	10.4598	3.82352	3.43927	3.48722	3.00316	2.24106	4.22523
evm.model.chr15.263	6	No	No	4.95922	4.70904	3.77343	5.528	46.9523	41.6826	24.9704	22.1611	22.7133	11.0448	10.31	8.50928	5.93623	4.60519	5.0059	3.74163
evm.model.chr15.268	6	No	No	2.6274	1.27085	1.75641	2.00754	9.17326	8.07984	10.4174	6.88073	10.9076	6.66052	5.55407	4.31339	2.55647	1.71509	2.82631	2.06077
evm.model.chr15.281	6	No	No	24.2063	13.1868	16.097	24.1997	60.9505	86.5525	58.72	46.4247	44.9457	32.265	22.7311	21.8128	18.7714	14.2007	13.0361	12.5738
evm.model.chr15.500	6	No	No	48.2796	42.5306	47.4587	47.694	168.025	180.713	145.813	144.589	111.241	92.0114	103.723	89.7771	63.6869	59.4022	56.0932	50.3955
evm.model.chr15.877	6	No	No	10.2069	7.31206	7.02758	9.93024	28.6236	34.0515	27.1557	23.6897	23.5157	18.7793	14.5604	11.9291	9.65677	7.808	7.01167	6.38114
evm.model.chr15.926	6	No	No	4.65369	3.45347	3.40953	5.0944	14.8529	11.1547	9.01869	8.57151	10.8839	7.66554	8.82221	7.06443	5.0483	4.10837	3.02358	3.72074
evm.model.chr16.412	6	No	No	17.9523	11.5416	7.98563	14.2706	23.1857	23.8019	21.2604	18.1713	28.2219	22.5627	12.346	14.3149	7.5806	7.43804	5.57923	7.48335
evm.model.chr16.709	6	No	Yes	11.7899	8.01012	6.39932	9.83063	15.051	13.8512	18.172	12.536	14.8424	11.3633	9.32369	10.8498	6.70318	6.12225	5.77034	6.06817
evm.model.chr16.711	6	No	Yes	18.8629	14.5629	10.65	15.0133	22.7314	21.6878	24.4665	17.9566	22.9777	18.7988	13.23	15.447	10.4319	10.5624	9.14068	9.69207
evm.model.chr16.85	6	No	No	1.91739	1.49321	1.7305	1.16369	2.85226	3.51536	3.25933	2.92481	1.97267	1.95621	1.54413	1.36094	0.88447	0.735913	0.831704	0.765276
evm.model.chr16.934	6	No	No	14.055	13.7375	10.7169	15.2411	25.9206	31.5414	26.1389	28.9256	31.2186	23.9624	19.2512	15.7184	10.2068	9.86347	11.5463	11.3564
evm.model.chr17.136	6	No	No	26.9867	20.3808	17.9932	28.1651	32.4461	41.2059	28.1059	26.9194	33.978	30.843	16.0905	14.903	15.3476	13.61	12.2436	15.1924
evm.model.chr17.213	6	No	No	118.253	105.304	119.143	147.453	234.179	240.235	202.881	251.889	261.684	210.729	209.277	137.782	85.1341	73.687	80.9405	91.5218
evm.model.chr17.372	6	No	No	38.7486	38.8879	30.9083	39.0382	79.3658	70.9975	68.8662	58.58	58.4429	41.9894	36.4222	36.3475	36.0857	31.0707	29.4078	27.3411
evm.model.chr17.376	6	Yes	No	28.9989	25.0232	25.5652	30.1114	40.4468	61.1641	51.8901	42.5834	38.1495	35.9374	28.8408	20.2238	23.507	20.5726	23.452	19.6994
evm.model.chr17.437	6	No	No	20.0497	10.3219	9.25262	15.1651	39.9065	50.8943	32.999	29.5261	30.6971	24.5868	15.2534	13.8653	12.6382	9.75469	7.44186	7.98462
evm.model.chr17.531	6	No	No	25.7921	19.781	14.8117	23.0801	27.8268	47.334	38.0386	34.5764	43.1341	31.2107	17.4471	14.8603	12.4544	11.5457	12.8082	14.2728
evm.model.chr17.762	6	No	No	48.3478	44.0455	42.8603	52.4293	105.045	108.872	92.755	95.6115	85.3463	79.115	81.0083	61.6451	52.3471	49.1357	41.9039	40.2961
evm.model.chr18.418	6	No	No	30.0952	27.0991	26.5857	28.5063	75.8901	77.0115	65.457	82.0128	64.2464	49.7179	42.6936	38.4925	29.7716	29.7151	24.8567	27.3104
evm.model.chr18.998	6	No	No	7.81584	5.4312	4.55151	8.27172	13.3853	18.3382	13.953	17.3755	17.4121	13.9704	9.74158	5.5841	4.81231	3.61564	3.60663	4.0806
evm.model.chr19.161	6	No	No	19.6727	11.9344	14.1035	18.4501	21.4851	32.5983	24.0488	24.5464	28.3119	22.7369	13.4219	10.4152	10.6037	8.98665	8.42916	8.55944
evm.model.chr19.2	6	No	No	2.04161	1.49602	1.32011	1.93563	7.71999	5.97989	4.4221	5.30898	3.86656	3.37372	2.89962	2.23833	1.57994	1.89755	1.19973	1.66237
evm.model.chr19.23	6	No	No	3.99486	2.54444	3.15303	3.65729	18.4315	12.8869	12.9281	13.0804	9.60442	7.0845	9.20768	6.3781	4.03677	4.73594	3.76814	3.11945
evm.model.chr19.3	6	No	Yes	10.7311	8.65794	11.6026	13.0673	43.1541	28.4166	24.6999	27.4934	28.5989	22.2605	25.0854	16.0033	14.3755	10.1578	5.8399	11.6062
evm.model.chr19.666	6	No	No	3.76594	2.62811	2.05949	3.19624	7.61684	7.61868	6.36277	4.99773	6.18619	4.22334	2.67518	1.88495	2.20907	2.14098	1.91306	1.8354
evm.model.chr2.1026	6	No	No	26.8911	24.5317	21.2209	24.5301	55.4349	40.74	38.9919	49.2383	51.0647	39.8803	33.321	25.5629	21.1329	19.9821	19.6122	19.1356
evm.model.chr2.1169	6	No	No	9.27052	6.13446	5.63557	7.15894	30.4904	26.2885	25.2035	24.3274	23.8827	14.6621	13.6953	10.542	7.60686	7.38362	6.60008	7.35138
evm.model.chr2.1317	6	No	No	10.8005	13.764	12.5457	13.4075	33.0467	46.201	38.9067	35.0965	44.0797	26.9699	17.4728	11.6436	8.48069	8.89952	9.97932	9.69164
evm.model.chr2.1354	6	No	No	5.65974	2.48554	1.69778	3.60835	12.4293	11.0854	9.04209	9.75349	11.6078	12.6584	6.45689	3.33136	2.64907	2.29885	1.59945	2.28546
evm.model.chr2.1355	6	No	No	6.15251	2.54909	2.28557	3.91602	16.4443	13.994	10.4894	12.5204	12.335	12.6434	8.54361	4.90551	3.53513	2.96695	2.03541	2.70042
evm.model.chr2.1497	6	No	No	6.40306	6.69259	4.75497	5.69916	27.5709	25.1874	20.1566	22.9662	21.3957	18.3659	19.2423	12.8082	8.10601	7.2949	5.68453	5.15553
evm.model.chr2.191	6	No	No	17.0341	9.3966	7.90201	13.6403	31.2039	40.0974	29.5569	22.714	27.9405	19.0757	14.1574	11.9716	10.5387	8.3644	6.8358	6.9196
evm.model.chr2.193	6	No	No	37.5848	37.1197	31.0139	39.4881	80.1405	83.3714	79.5035	75.0091	63.9591	61.8015	56.0757	38.1387	39.9937	37.09	36.1739	30.1564
evm.model.chr2.802	6	No	No	4.44594	5.90337	4.23772	4.86593	19.3314	17.3242	14.8241	15.1507	15.2593	12.5592	9.37784	7.31317	5.38168	4.5936	3.81429	3.77889
evm.model.chr2.990	6	No	No	8.78315	4.18761	3.92233	7.21282	18.5283	17.8455	11.8734	11.3433	12.2399	10.1847	6.23762	5.84022	5.28899	4.29907	3.048	3.65941
evm.model.chr20.168	6	No	No	12.8269	6.89569	6.30701	11.4044	17.3283	20.3641	13.8251	12.2483	18.8156	14.5215	7.07423	6.21848	6.00415	4.84154	4.96022	5.42915
evm.model.chr20.169	6	No	No	10.8847	5.07386	4.71576	9.02794	19.0679	18.4669	12.8397	11.9985	18.36	13.1352	7.99609	6.56239	5.59993	4.46115	3.80256	4.39314
evm.model.chr20.244	6	No	No	2.72857	1.60777	1.54006	2.21008	4.4935	4.94622	3.76171	3.84897	4.52149	3.83527	2.47434	1.60097	1.5187	1.52302	1.11239	1.4879
evm.model.chr20.245	6	No	No	2.63316	1.58082	1.61629	2.10766	3.80815	4.37744	3.26614	3.6361	4.02314	3.48386	2.15388	1.33304	1.22579	1.27858	0.977981	1.16914
evm.model.chr20.294	6	No	No	8.04029	5.43418	4.64856	8.07268	31.9917	28.6434	18.2072	21.3209	19.1965	13.7595	13.0451	10.8425	8.37447	7.01207	4.71529	5.48748
evm.model.chr20.307	6	No	No	22.0351	12.258	9.77017	18.2751	50.6621	45.1348	34.3691	34.642	43.4331	29.9689	22.9247	20.336	14.5254	14.2465	9.28928	10.9156
evm.model.chr20.89	6	No	No	50.306	38.6316	33.8448	48.6807	124.567	113.643	102.889	109.613	131.178	106.427	81.5299	59.7522	43.3165	36.9391	30.4662	30.3719
evm.model.chr21.24	6	No	No	141.612	126.536	123.655	148.716	388.304	381.414	326.361	361.682	274.441	291.782	232.292	194.977	129.218	147.477	131.731	117.387
evm.model.chr21.445	6	No	No	3.00422	1.81238	1.63879	2.58298	8.28269	5.37088	5.06802	5.54779	6.92111	5.99737	4.43505	2.74927	1.74021	1.95453	1.2009	1.85254
evm.model.chr21.587	6	No	No	7.17622	5.28356	4.35834	6.08476	18.2733	12.68	11.2893	12.4517	14.0942	10.3372	10.3088	8.29759	5.99672	6.37146	4.45904	5.31339
evm.model.chr22.474	6	No	No	15.388	11.8506	11.5206	14.4286	31.1788	24.6161	23.1457	28.8483	29.0043	19.5982	20.9935	15.9982	14.1689	13.6479	12.6492	11.8511
evm.model.chr22.475	6	No	No	13.1059	9.75852	10.4043	11.645	30.0006	21.7392	21.0097	25.9496	23.7679	17.5093	21.672	16.3125	13.1692	12.9877	12.027	10.9596
evm.model.chr22.505	6	No	No	44.6397	21.3704	24.2308	39.6299	138.966	130.37	94.1742	92.7845	89.9975	57.3287	68.836	60.3738	47.0296	33.076	23.7928	22.4589
evm.model.chr22.506	6	No	No	66.2383	32.1401	29.1763	57.7269	144.122	153.65	112.997	110.049	152.392	100.275	69.4976	57.7362	47.4087	33.3617	23.2915	25.7983
evm.model.chr22.522	6	No	No	24.3851	25.768	25.3527	24.9485	50.1093	46.9435	40.847	42.8148	46.698	37.1507	32.9517	30.5499	30.787	24.4765	27.6013	25.0435
evm.model.chr23.419	6	No	No	11.2545	6.56205	5.44886	9.76852	30.5097	31.4959	22.6477	20.5711	20.3868	14.6625	10.5803	9.12988	7.87633	6.59737	4.42329	5.08751
evm.model.chr23.435	6	No	No	5.74408	3.34996	2.53625	3.93388	11.9492	11.9117	9.38456	12.1264	12.49	9.23751	5.55981	4.92073	3.11459	2.84704	2.25669	2.49091
evm.model.chr23.523	6	No	No	0.32	0.175284	0.253831	0.295946	1.16382	0.689339	0.554371	0.763302	0.750186	0.417144	0.567789	0.493902	0.211082	0.259407	0.263491	0.13807
evm.model.chr23.627	6	No	No	40.7191	35.7436	43.088	38.3901	89.6079	71.6932	59.6145	76.3293	53.1426	47.2292	52.4544	46.3083	43.5504	43.4476	41.8187	38.6963
evm.model.chr23.698	6	No	No	9.23176	4.99314	4.89494	8.44199	21.7562	22.7531	14.3726	13.8723	17.6403	14.3792	10.591	8.60237	6.26817	5.51532	4.05289	5.06989
evm.model.chr23.699	6	No	No	2.4121	1.62753	1.55067	2.44292	6.70054	7.28988	4.85602	4.51156	4.88208	3.58469	3.60299	2.58504	2.20064	1.56122	1.30909	1.52774
evm.model.chr24.26	6	No	No	5.09409	2.57523	2.13634	3.86892	12.6959	9.86748	7.40517	7.04765	9.227	8.32649	5.47379	3.8741	2.61734	2.91091	1.73858	2.19273
evm.model.chr24.315	6	No	No	324.417	184.866	140.241	208.401	667.541	675.83	605.2	707.372	732.165	671.794	488.02	327.182	181.365	160.444	131.484	175.222
evm.model.chr24.354	6	No	No	17.6336	10.6102	8.65282	13.2069	30.4671	27.4466	23.9484	22.7289	25.8197	20.033	14.1759	13.5353	11.363	9.9539	7.88152	9.32446
evm.model.chr24.362	6	No	No	53.4969	52.7172	43.8204	56.3787	93.8858	107.233	90.3028	90.714	94.7569	98.3498	87.2019	58.1443	63.1994	44.9241	54.1536	37.4707
evm.model.chr24.591	6	No	No	12.5269	8.62928	6.75467	10.0583	23.3664	23.3378	17.1836	16.2941	28.1344	18.1951	14.155	9.29157	7.69453	6.77697	5.71906	6.19748
evm.model.chr25.100	6	No	No	12.5832	7.16981	6.39964	11.4023	31.9038	27.271	20.2878	21.1803	26.9705	22.3651	15.4268	11.401	7.69707	7.30493	5.12969	6.54852
evm.model.chr25.107	6	No	No	19.6744	11.7902	9.52952	19.548	45.0324	43.2488	32.5123	30.5728	46.1485	31.8236	18.8954	15.4044	12.724	10.0039	7.8319	9.20735
evm.model.chr25.108	6	No	No	17.6716	10.499	10.8032	18.9495	50.6097	51.2286	36.0307	37.0152	39.7261	28.8164	21.5369	17.9591	14.2513	11.5688	8.93434	10.0993
evm.model.chr25.160	6	No	No	7.94671	7.02233	8.23671	9.11016	17.2904	13.3566	11.6654	16.3004	14.0075	9.33733	10.0508	8.36539	5.49375	6.38168	5.164	7.42851
evm.model.chr25.328	6	No	No	6.70766	3.02908	2.84425	4.95452	11.4301	14.1538	8.27234	8.60803	9.91585	7.44345	4.96369	4.08516	3.82697	3.04007	2.45117	2.87777
evm.model.chr25.46	6	No	No	4.00092	2.92958	4.04625	4.9127	13.8653	9.1494	6.90817	9.02998	9.00819	6.61554	7.96464	6.29172	3.87991	4.32907	2.92106	3.70665
evm.model.chr25.80	6	No	No	3.55878	2.75307	2.29616	3.28507	11.9255	7.76144	6.48803	8.30617	8.79055	6.40742	5.8002	4.09265	2.06056	2.73954	1.50181	2.49187
evm.model.chr25.81	6	No	Yes	2.39588	1.81909	1.76388	2.70575	6.62044	4.96921	3.83969	4.30805	4.90332	3.96144	3.26725	2.47004	1.90653	2.07789	1.39841	1.98795
evm.model.chr25.83	6	No	Yes	3.62602	3.13942	2.06435	3.54285	7.31613	6.99928	5.14961	6.07016	7.84378	6.44428	3.57073	2.70202	2.27871	2.30509	1.43387	2.34355
evm.model.chr27.168	6	No	No	0.908829	1.10313	1.28402	1.14855	4.52111	3.8666	3.225	3.56203	2.46207	2.73784	2.3504	1.95273	1.24598	1.54792	1.52612	1.32388
evm.model.chr27.237	6	No	No	5.55442	3.33436	3.0481	4.16919	15.0884	16.4822	13.1224	12.566	10.8213	8.1709	7.72863	5.48938	4.37809	3.97759	3.07593	3.24193
evm.model.chr27.325	6	No	No	5.41027	2.82203	3.37387	5.17307	23.8269	14.6585	13.8096	15.8776	16.87	12.8909	14.9833	9.91997	5.75871	5.31841	3.16488	4.18998
evm.model.chr27.387	6	No	No	16.6165	8.57735	7.88326	14.1174	60.535	48.2508	42.1314	43.5835	43.2257	32.2912	31.3428	21.3408	12.6553	10.2541	7.1089	8.29709
evm.model.chr27.446	6	No	No	6.44318	4.94159	4.1508	7.16809	36.9823	34.3124	21.4748	19.6423	16.7227	13.7627	11.4608	9.42384	6.47227	6.12806	3.67853	5.03059
evm.model.chr27.447	6	No	No	7.62505	4.96931	3.81287	7.71942	35.693	33.065	20.5783	17.6609	14.6509	11.7159	10.0051	7.93012	6.02847	5.38664	3.47899	4.76975
evm.model.chr27.567	6	No	No	9.32888	8.91602	8.29277	10.6555	23.9313	22.7199	18.4357	21.4098	18.1351	15.7484	9.98687	8.29939	7.63656	7.57376	6.50828	9.06848
evm.model.chr28.101	6	No	No	33.2537	17.0786	15.1365	23.2625	79.7097	73.2928	48.9127	49.6641	58.2685	47.4582	44.0527	41.7402	29.2679	22.7879	16.3027	16.5003
evm.model.chr28.231	6	No	No	16.3947	11.4217	12.8795	15.1171	68.7227	40.4122	31.1544	36.0591	39.4076	25.5884	36.6417	31.6955	21.5188	20.1648	13.2204	13.8842
evm.model.chr28.282	6	No	No	20.2158	12.291	12.5057	18.6834	39.2914	40.4402	27.8734	30.3639	36.2568	28.7613	20.7956	17.6806	12.6881	12.0679	8.93053	13.3776
evm.model.chr28.333	6	No	No	3.39195	2.63288	2.98003	2.91436	7.37444	5.68138	4.41794	5.36072	5.26116	4.64948	3.51805	2.79846	2.26211	2.33969	1.95748	2.53722
evm.model.chr28.334	6	No	No	2.59541	1.75629	2.16614	2.12148	5.36063	4.13887	3.56638	4.06316	3.68811	3.72701	2.50943	2.09633	1.54512	1.73035	1.34129	2.0803
evm.model.chr28.482	6	No	No	27.2058	13.0274	11.3949	22.9278	93.6813	99.2988	66.7156	66.7705	71.1745	53.4904	39.4144	31.1879	21.1406	16.4861	10.3677	11.5881
evm.model.chr28.542	6	No	No	32.3897	27.1744	25.0513	29.8812	90.8348	71.1471	67.3631	71.5911	71.8077	57.2091	67.5975	46.8991	34.9828	27.6037	25.2939	26.8084
evm.model.chr29.338	6	No	No	6.64547	3.80858	2.76997	4.85276	16.2935	14.7218	12.1638	12.9462	14.108	10.8541	7.12292	5.16988	3.74051	3.48157	2.03832	2.81327
evm.model.chr29.526	6	No	Yes	8.66285	6.96181	5.15811	8.65043	17.4431	16.8421	13.668	13.8176	15.2818	11.041	7.80033	7.09334	5.87434	6.10827	4.165	5.11333
evm.model.chr29.527	6	No	Yes	10.9002	8.13041	5.67815	10.7255	17.2959	18.4259	14.4079	13.7356	17.2638	12.15	8.4517	6.694	6.11084	6.24832	4.74532	5.58711
evm.model.chr3.1155	6	No	Yes	17.0999	8.54044	7.19051	13.3386	30.2108	30.4628	24.0041	22.8455	31.8936	24.1716	15.4809	9.91697	8.87799	8.04493	5.57298	6.89181
evm.model.chr3.1156	6	No	Yes	17.1117	8.50483	6.40459	13.9786	26.226	28.1372	23.167	21.4652	34.8823	26.311	13.7587	8.55639	6.98265	6.24819	4.83192	6.23994
evm.model.chr3.1387	6	No	No	7.91796	5.79836	5.00912	6.50332	15.4617	13.5119	9.40112	11.4274	10.7521	8.00691	5.45424	5.72179	3.76374	4.69353	2.98439	4.20286
evm.model.chr3.777	6	No	No	20.2243	13.3678	12.7555	17.8313	108.305	84.6076	85.7107	94.8258	94.2628	72.3376	57.474	30.2197	11.945	16.2146	9.94809	13.4569
evm.model.chr3.781	6	No	No	6.31045	4.05857	3.28569	5.74789	26.7749	17.1095	17.3782	20.0373	22.9792	16.5566	13.4933	6.91998	3.20506	3.73152	2.90477	3.7604
evm.model.chr3.785	6	No	No	4.2567	2.24826	2.4138	3.30238	5.63065	5.93433	6.33562	5.19342	7.21867	5.29841	3.25321	2.02928	2.27502	2.37005	2.21822	1.97848
evm.model.chr3.787	6	No	No	4.02996	2.04681	2.1352	2.98377	6.35986	5.4183	5.98103	4.62942	7.44097	5.8614	3.45663	2.61582	2.60199	2.06342	2.22178	1.99016
evm.model.chr3.955	6	No	No	1.06704	1.69994	0.983531	2.95154	14.3566	17.7357	14.6152	12.0202	5.32003	5.24269	3.74002	1.90826	1.44067	1.90931	1.19589	1.51838
evm.model.chr30.228	6	No	No	91.0997	46.1576	36.3659	71.1625	307.668	272.78	196.686	210.557	246.146	159.985	127.78	98.7584	74.0179	57.8547	35.5511	38.6146
evm.model.chr30.234	6	No	No	10.8046	6.60815	5.55644	7.90159	12.8176	16.1917	15.2525	12.3184	15.184	12.6064	6.72965	5.37771	5.30565	5.52168	5.09087	6.36002
evm.model.chr30.346	6	No	No	2.15441	1.78361	1.34032	2.05114	7.91078	4.91761	3.75311	5.54429	4.70001	3.53677	3.48285	2.48218	1.35834	1.77526	0.843282	1.34884
evm.model.chr31.305	6	No	No	13.3001	14.0384	14.6311	16.9776	63.5187	47.5694	45.1696	61.4347	53.0632	38.2608	45.0765	29.6954	17.2034	15.5303	14.1298	13.498
evm.model.chr32.14	6	No	No	10.785	7.35233	5.83021	10.3323	25.8922	22.1288	18.6716	15.1502	20.6248	15.812	10.7552	11.4681	7.28235	7.59237	5.92293	7.12655
evm.model.chr32.180	6	No	No	3.99713	2.7065	2.6546	4.14078	8.0733	7.0758	5.37721	5.38723	6.2213	5.07065	4.54896	4.45483	3.46307	3.41039	2.34927	2.61904
evm.model.chr32.219	6	No	No	9.20949	10.0944	9.69628	11.1135	23.4792	23.029	25.871	20.0393	21.071	13.844	18.4984	9.47201	8.25424	6.73886	6.97868	6.91471
evm.model.chr32.438	6	No	No	79.4018	63.1032	54.6049	76.7562	101.537	154.253	130.828	121.36	124.653	117.212	43.6341	37.8806	42.4541	43.3967	44.0005	49.6707
evm.model.chr32.486	6	No	No	27.1862	22.4125	23.7563	27.8024	56.9526	44.5201	33.8207	39.6282	35.7307	25.3933	23.1607	27.2279	24.3333	24.2522	21.299	19.1502
evm.model.chr33.231	6	No	No	38.5642	33.5448	50.3566	47.741	139.172	141.964	113.762	113.593	87.0665	100.545	88.1647	56.0073	63.804	46.9652	49.3476	41.0698
evm.model.chr34.383	6	No	No	1.04406	0.624045	0.725305	0.835892	5.1662	3.37156	2.842	3.84296	2.99495	2.99289	3.37988	2.21325	0.936682	1.35497	0.629743	0.96537
evm.model.chr35.151	6	No	No	10.6736	6.48423	7.22562	10.1179	29.1904	28.804	28.8512	29.7148	29.1677	22.4728	19.8404	14.4948	8.59631	7.92278	4.68739	7.4233
evm.model.chr35.21	6	No	No	45.6384	49.2932	45.9992	51.8304	163.723	100.571	101.313	111.835	127.779	88.3179	112.96	66.401	48.3708	52.8987	52.4644	47.1454
evm.model.chr35.370	6	No	No	2.48725	2.59986	2.73258	2.61548	4.59148	5.64094	3.70323	4.36754	3.87195	3.16872	3.52718	2.20244	2.86804	2.26633	2.25905	2.07957
evm.model.chr35.384	6	No	No	86.5393	62.6421	91.9136	94.0692	281.1	364.883	231.727	285.655	267.566	219.43	144.42	119.602	102.802	77.6861	69.6871	62.8221
evm.model.chr36.280	6	No	No	6.80935	4.86533	4.74387	6.76129	14.3384	11.917	9.54843	9.98936	11.5368	9.55257	8.9042	6.72697	6.07262	6.25928	4.30022	5.25698
evm.model.chr36.310	6	No	No	2.66166	2.86872	3.14147	2.77645	12.1694	10.7909	8.47172	12.3416	9.38317	5.8212	5.1535	6.46285	3.51306	4.03243	3.49095	3.13106
evm.model.chr37.200	6	No	No	40.6672	21.4532	17.0254	33.7306	65.4217	68.3509	47.4415	47.0849	70.5153	54.627	32.192	22.789	18.2891	16.9864	10.8511	20.4521
evm.model.chr37.81	6	No	No	6.51722	4.29438	3.55451	5.42404	15.7021	12.8976	10.8757	12.6211	14.3433	10.7912	8.32636	5.66955	3.42168	4.018	2.65035	4.01808
evm.model.chr38.484	6	No	No	39.9079	37.5373	33.4798	39.0057	105.318	93.5253	84.0204	107.195	100.757	82.4642	80.9495	50.4385	35.7794	38.3882	34.8247	37.3526
evm.model.chr4.1128	6	No	No	66.5491	59.7318	60.4263	64.9575	229.57	188.813	175.022	193.534	153.683	144.225	174.455	104.239	89.4427	79.3561	75.4382	70.625
evm.model.chr4.1294	6	No	No	55.0274	33.2465	31.98	54.2	210.307	190.799	145.189	145.884	146.357	102.958	112.874	90.331	75.0824	47.5201	38.9474	30.7369
evm.model.chr4.1395	6	No	Yes	188.018	134.622	165.142	172.263	685.973	500.164	434.399	463.922	296.625	223.104	241.387	237.015	193.955	165.813	134.572	145.671
evm.model.chr4.1404	6	No	Yes	721.264	539.487	553.552	606.356	1679.81	1641.77	1163.54	1378.71	1025.32	919.521	804.918	808.726	607.689	495.755	385.207	474.421
evm.model.chr4.1408	6	No	No	208.396	169.139	189.476	217.922	518.512	624.267	515.734	510.838	273.401	255.415	253.773	281.316	204.127	181.351	181.443	206.796
evm.model.chr4.1422	6	No	No	249.175	159.996	158.079	251.11	554.601	669.521	521.377	604.006	428.5	395.845	257.527	240.56	136.897	150.346	125.316	154.826
evm.model.chr4.1534	6	No	No	10.5044	5.8216	5.48328	8.16775	13.1849	23.3993	18.9347	17.9249	18.7396	14.3	7.72817	4.79913	4.85073	4.17852	4.16044	5.10432
evm.model.chr4.1538	6	No	No	53.3	37.1143	35.8547	46.051	110.048	112.137	107.885	102.527	125.169	96.0376	63.8339	61.3182	40.6956	37.0764	36.1706	29.429
evm.model.chr4.350	6	No	No	3.61761	2.31212	1.83342	2.75964	10.4495	8.00251	6.49464	7.18258	6.38371	5.03355	4.49212	3.60977	2.25265	2.78322	1.93887	2.17641
evm.model.chr4.561	6	No	No	10.8181	4.95927	4.91049	9.04487	29.261	29.4354	20.7182	21.5479	22.0745	15.9233	9.99253	9.95237	7.54044	5.92073	4.61454	4.54023
evm.model.chr4.680	6	No	No	15.6935	14.8046	12.8715	15.9349	28.8216	31.0347	25.4108	24.2894	25.6902	21.7455	23.1498	17.5182	15.2109	13.4543	15.0967	11.9785
evm.model.chr40.197	6	No	No	6.67255	3.7229	3.77734	5.96063	12.8918	14.7581	11.9316	10.4259	11.9541	10.4263	5.09362	4.45278	3.96605	3.44113	2.63207	3.32975
evm.model.chr40.261	6	No	No	6.02878	4.44368	4.37381	7.00596	17.8907	15.0933	12.2733	12.9411	12.3965	9.51692	7.83925	6.73259	4.88363	5.17679	3.19687	5.45958
evm.model.chr5.1184	6	Yes	No	3.77136	2.29701	1.79033	3.06161	10.1021	10.2218	9.62134	7.08389	7.6015	6.35318	4.01166	3.86936	2.99175	2.15957	1.25085	1.60454
evm.model.chr5.1247	6	No	Yes	37.6728	50.2048	28.1292	46.8204	127.584	138.418	98.8052	123.144	94.4046	70.5748	73.6772	80.9525	50.0039	28.9821	36.5059	30.2069
evm.model.chr5.1941	6	No	No	6.34631	4.53019	4.34414	5.12748	15.3544	11.5527	11.3132	10.5696	13.4302	11.8985	7.31514	6.48712	3.57686	3.78993	2.63392	3.34176
evm.model.chr5.2223	6	No	No	3.9934	2.75735	2.51858	3.55271	8.80026	9.82017	8.93764	6.01488	6.24364	4.39581	2.95188	4.30592	2.98347	2.88497	2.63804	2.39131
evm.model.chr5.663	6	No	No	8.82741	4.85276	4.9231	9.36307	25.5608	23.8934	20.2786	18.0755	18.16	12.6297	9.69406	12.3595	6.59449	4.53502	5.51005	5.10334
evm.model.chr5.719	6	No	No	18.1078	10.0939	8.77002	15.0963	39.198	53.9798	48.0729	45.0673	41.8819	30.7191	16.6995	18.3982	10.77	9.34244	5.42801	7.99279
evm.model.chr5.848	6	No	No	30.9113	22.839	21.8927	27.5948	55.8366	69.6279	66.5747	49.716	43.9165	40.881	35.3672	29.7781	31.5711	23.6963	24.6947	21.2308
evm.model.chr6.1061	6	No	No	4.09526	2.594	2.27163	3.34044	5.36721	5.87192	4.1338	4.09713	4.77634	3.92566	2.83656	2.59484	2.30084	2.45233	1.82085	2.32296
evm.model.chr6.1273	6	No	No	37.3967	20.9435	20.3969	34.653	76.2529	100.386	62.2893	53.8577	57.9407	45.015	29.0019	29.8438	28.5264	24.3287	17.2512	17.2955
evm.model.chr6.1274	6	No	No	7.69294	5.62446	5.03341	7.54864	23.7443	17.3907	17.4907	14.381	13.6947	10.1524	12.4549	12.284	9.13214	7.85344	7.3231	6.47305
evm.model.chr6.146	6	No	No	24.9715	12.8337	12.4039	18.7896	55.9135	69.3419	44.1789	39.8101	48.8786	36.2818	24.861	21.3011	15.3406	13.2246	8.78567	12.1662
evm.model.chr6.147	6	No	No	20.6881	11.2701	11.8171	15.7114	65.07	61.8126	46.15	42.6173	40.8551	30.2109	30.7024	27.0914	21.1132	16.7038	10.8503	12.8559
evm.model.chr6.162	6	No	No	17.9785	10.5795	7.77417	11.0881	37.6647	34.9022	27.8654	35.0335	40.1904	23.5943	21.4682	14.4539	10.2389	10.4074	6.94841	8.41505
evm.model.chr6.299	6	No	No	16.7725	15.4768	13.8442	20.0602	52.9515	47.3852	38.1939	36.1943	34.7726	27.7289	31.185	21.0605	14.0869	13.7476	13.1407	13.8966
evm.model.chr6.385	6	No	No	4.17547	2.81966	2.2242	3.1323	8.84245	8.31915	7.81912	8.80391	7.78789	6.44751	4.83438	4.13158	2.72658	2.94126	2.42838	2.97271
evm.model.chr7.1166	6	No	No	13.4515	13.3067	11.1127	15.7317	26.495	36.1084	27.2121	28.4835	27.1599	23.1293	19.9392	16.6066	12.6005	12.1185	13.2972	9.60974
evm.model.chr7.1336	6	Yes	No	33.6028	21.8522	19.6656	31.2272	97.3701	118.119	78.054	77.1894	80.3988	57.0201	37.4273	35.4465	24.5461	21.7749	14.7894	17.9327
evm.model.chr7.1439	6	No	No	39.1597	30.8098	33.2899	39.146	69.9588	76.9173	76.3396	64.9152	68.782	61.2421	56.6629	39.8806	33.6679	31.1019	30.7298	26.6332
evm.model.chr7.900	6	No	No	7.95943	7.68111	7.72797	10.5781	17.7072	17.4658	17.2796	17.2758	16.1105	15.8114	11.9385	9.30962	8.01126	8.21234	8.14004	5.77505
evm.model.chr8.1133	6	No	No	9.35574	4.05472	4.78309	8.16994	22.7596	32.4071	25.137	17.8904	17.6901	14.0012	9.52278	9.12585	7.5278	5.80892	3.87809	4.31629
evm.model.chr8.1134	6	No	No	19.5863	8.82675	7.50892	14.1029	31.9357	46.3277	30.7009	25.3954	34.2433	26.2093	13.452	10.7376	10.1779	7.6523	5.31387	6.61676
evm.model.chr8.149	6	No	Yes	0.78327	0.835406	1.15438	1.49324	5.38537	3.48698	3.20355	4.75163	3.13691	2.80065	2.37968	1.92459	1.17481	1.03854	1.20331	0.941584
evm.model.chr8.470	6	No	No	8.16334	4.63963	3.60753	6.0517	13.6021	14.1261	9.36799	9.45187	11.5228	9.01812	5.63843	4.86943	4.50548	4.70725	3.16225	3.7053
evm.model.chr8.605	6	No	No	6.3393	3.38467	2.52118	4.55575	9.59271	9.44916	7.49998	6.90433	9.12835	7.05014	4.87081	4.47343	3.39179	3.26378	2.31473	2.80668
evm.model.chr8.730	6	No	No	5.74488	4.52532	4.66809	5.43727	10.6598	12.9731	11.3915	9.46624	12.9685	9.3561	5.76151	3.87413	4.02356	3.76722	4.31259	3.726
evm.model.chr8.848	6	No	No	67.0345	69.1051	61.177	73.5421	158.254	130.074	110.577	121.88	116.417	81.0303	78.9745	77.635	74.8496	67.2151	63.6773	58.7206
evm.model.chr9.1081	6	No	No	8.51168	3.4308	3.46703	6.29976	13.4692	17.7539	13.3914	10.8605	15.4424	10.7816	5.6022	4.11518	3.96368	2.76898	2.39745	2.61486
evm.model.chr9.1174	6	No	No	6.4109	4.2062	3.80371	5.49986	7.31555	9.1139	6.20824	6.54774	7.79738	7.01021	3.3401	2.54093	2.71211	2.4615	2.60819	2.87152
evm.model.chr9.1208	6	No	No	38.1224	33.17	29.2756	40.7452	67.2454	89.6295	68.1184	77.6622	78.3262	65.3796	35.802	30.2182	27.7851	25.4204	24.9626	27.1268
evm.model.chr9.1408	6	No	No	3.83958	3.45718	2.77161	4.27289	45.2473	60.0125	39.9615	57.6622	47.8932	33.5853	17.7285	10.7131	4.59215	3.55763	3.87125	5.27241
evm.model.chr9.1487	6	No	No	112.937	101.546	74.3298	100.369	85.6581	133.767	110.476	82.2001	95.1243	102.879	48.2835	53.9581	54.8571	52.47	58.997	65.4896
evm.model.chr9.428	6	No	Yes	3.68415	2.87258	2.46199	3.56422	8.50866	7.28089	4.81442	5.56307	5.76244	4.51013	3.56786	3.27215	2.85872	2.71064	1.83246	2.6881
evm.model.chr9.429	6	No	Yes	28.2106	20.9562	20.0916	22.2507	25.2991	38.061	30.8489	25.4964	30.136	24.2606	16.4848	14.0191	15.2556	13.6561	14.2436	16.0999
evm.model.chr9.633	6	No	No	2.55489	2.26984	1.46335	2.25993	7.50884	7.50993	4.78249	5.57862	6.04082	4.93457	3.64948	2.56919	2.07424	1.89682	1.34308	1.83595
evm.model.chr9.634	6	No	No	6.11588	3.74032	3.06849	5.30612	17.8487	14.3185	9.56017	10.2849	9.39131	7.13211	6.44846	5.92907	4.63706	4.82367	3.22125	4.03133
evm.model.000115F_arrow_pilon.91	9	No	No	146.65	146.528	137.55	165.502	326.734	371.316	393.152	458.376	385.965	388.076	387.945	222.825	164.617	148.336	146.865	141.916
evm.model.000115F_arrow_pilon.94	9	No	No	1.04488	1.0923	1.15151	1.29299	2.38147	2.87017	2.48532	2.24097	2.406	2.31196	2.46852	2.14327	1.39709	1.54469	1.21805	1.39877
evm.model.000115F_arrow_pilon.98	9	Yes	No	1.01478	0.693118	0.585713	0.79918	1.19877	1.78251	1.92537	1.60809	1.82773	2.1	1.82095	1.9269	0.92755	0.820067	1.06778	0.914534
evm.model.000164F_arrow_pilon.49	9	No	No	6.07456	6.58995	7.36656	7.03438	10.7419	9.69464	13.6117	14.2304	15.7295	22.9678	18.0317	16.8307	10.3982	8.46018	7.2889	9.04432
evm.model.000170F_arrow_pilon.106	9	No	No	39.5977	45.7206	39.4281	31.1282	68.3018	64.3292	106.619	131.674	136.472	142.766	246.357	117.793	70.7745	79.5229	51.429	54.9923
evm.model.000170F_arrow_pilon.111	9	No	No	18.897	20.4967	21.5392	23.2602	60.3437	42.4139	45.2947	59.6626	54.3333	44.3691	55.0148	36.9785	23.1486	23.5399	23.0328	23.2329
evm.model.000170F_arrow_pilon.205	9	No	Yes	10.6418	29.362	7.78667	30.368	2576.96	2029.4	3530.51	5008.69	3844.7	5899.69	4551.28	1933.86	89.3981	45.7162	15.5348	15.5276
evm.model.000170F_arrow_pilon.222	9	No	Yes	0.765764	0.490143	0.827345	0.615533	2.40309	1.71685	3.55128	3.60581	3.13077	4.13914	4.54776	3.8543	1.10423	1.10492	0.860145	1.55042
evm.model.000198F_arrow_pilon.16	9	No	No	4.11404	4.29505	8.28244	5.55138	13.4622	15.046	18.9551	31.1905	15.3899	13.761	21.9784	10.6188	6.61799	6.96441	4.96597	5.93955
evm.model.000198F_arrow_pilon.64	9	No	No	40.7481	40.4615	43.3007	45.5326	96.4102	78.0462	82.135	97.0528	101.327	99.5892	97.2499	59.2846	43.9982	47.2083	40.4767	43.7351
evm.model.000198F_arrow_pilon.65	9	No	No	6.98062	8.34845	7.24935	7.35245	11.8925	10.2478	10.5282	12.2989	13.9157	18.8153	16.4442	13.689	9.40449	10.4535	7.85925	10.0015
evm.model.000198F_arrow_pilon.66	9	No	No	6.11187	7.0482	7.00738	6.23036	12.6026	10.714	11.1944	12.9416	12.8843	16.6079	19.0467	15.3785	9.74667	10.3076	8.20934	9.75761
evm.model.000199F_arrow_pilon.60	9	No	Yes	58.8078	56.4764	60.8182	61.7694	124.806	102.961	111.379	139.557	136.462	130.914	153.138	87.5506	59.7456	56.2295	56.3856	59.376
evm.model.000199F_arrow_pilon.61	9	No	Yes	62.8698	54.914	60.7067	65.4482	106.358	97.6718	105.835	126.58	134.686	141.506	130.955	77.4869	51.8662	49.628	50.7369	57.6704
evm.model.000199F_arrow_pilon.82	9	No	No	7.20457	7.1953	9.01546	8.27745	15.5095	13.0594	13.3543	15.59	15.4441	15.8453	15.0866	11.3258	7.88471	7.91711	7.54773	7.43394
evm.model.000199F_arrow_pilon.92	9	No	Yes	13.2282	14.0792	14.8712	15.095	29.6068	22.3046	27.451	30.6303	32.771	29.8016	28.799	22.5291	17.3641	16.3588	17.0882	15.3878
evm.model.000214F_arrow_pilon.4	9	No	No	9.56369	8.82172	10.6067	10.8116	24.7941	23.7142	30.1485	38.5552	34.6706	34.5561	36.6008	17.7289	9.2401	10.6162	8.81019	10.4135
evm.model.000235F_arrow_pilon.49	9	No	No	13.0951	12.7173	15.4154	13.5757	20.5498	19.696	23.3525	23.9593	23.0302	22.4431	27.618	19.582	16.6953	16.4589	16.6213	15.453
evm.model.000235F_arrow_pilon.54	9	No	No	106.627	96.2638	97.1003	111.603	220.24	157.891	193.186	242.476	293.034	256.304	254.304	141.517	88.9208	86.2719	83.4637	83.288
evm.model.000235F_arrow_pilon.55	9	No	No	104.697	95.014	87.3163	105.841	226.105	152.239	201.462	247.784	318.579	271.664	273.61	153.19	99.5761	91.81	85.1975	87.6252
evm.model.000235F_arrow_pilon.63	9	No	No	4.59464	5.48306	6.272	6.02689	9.42775	8.34731	10.4308	11.3909	10.1583	9.19448	8.82123	8.89906	5.6666	6.11239	6.19597	5.86917
evm.model.000275F_arrow_pilon.27	9	No	No	343.674	380.715	419.972	425.533	863.138	752.805	894.346	1143.51	1028.5	1210.62	962.624	935.651	418.524	379.67	415.374	478.422
evm.model.000275F_arrow_pilon.29	9	No	No	687.84	476.605	548.707	640.616	1248.9	1509.86	1592.67	2215.77	1901.08	1951.16	1818.39	1236.65	699.947	748.093	561.876	787.496
evm.model.000275F_arrow_pilon.31	9	No	No	557.364	467.936	480.781	533.736	793.816	902.225	1060.36	1434.67	1270.81	1506.79	1154.23	892.589	545.045	559.843	461.466	640.462
evm.model.000275F_arrow_pilon.48	9	No	No	9.95417	7.65346	6.84321	9.63978	13.523	17.1706	19.0786	25.6907	32.2588	34.0564	27.7281	20.5455	8.50068	7.24048	6.85529	10.452
evm.model.000293F_arrow_pilon.28	9	No	No	2.02811	2.63242	2.72449	2.76639	4.96383	5.41152	6.61181	6.82434	6.03168	5.49983	5.63674	3.74511	3.0004	3.17394	2.67122	2.50845
evm.model.000308F_arrow_pilon.20	9	No	Yes	38.3265	40.1408	48.5351	48.8877	106.368	90.7334	118.446	141.27	112.094	98.0738	122.995	70.0933	64.5041	51.8335	58.698	53.107
evm.model.000322F_arrow_pilon.5	9	No	Yes	0.861824	1.26882	1.64132	1.40569	6.91721	6.77994	8.19385	8.86547	5.98535	5.15354	7.65375	5.33019	1.78445	2.55826	1.67002	1.86563
evm.model.000388F_arrow_pilon.4	9	No	No	2.05646	1.97124	2.555	1.90355	3.0785	3.50365	3.65828	4.26573	3.38864	4.27828	3.16261	3.00589	2.60343	2.59155	2.37509	2.98297
evm.model.000485F_arrow_pilon.4	9	No	No	19.8613	18.7044	23.8858	20.5336	50.8536	33.3642	49.618	65.3526	56.1784	51.9731	69.1465	46.5013	23.2661	24.5441	24.5961	21.2646
evm.model.000987F_arrow_pilon.3	9	No	No	2.00648	1.57793	1.37699	1.25884	2.5616	2.90077	3.95991	4.21224	3.57418	4.08441	4.04497	3.80326	2.46374	2.25525	1.6714	2.13253
evm.model.001137F_arrow_pilon.2	9	No	Yes	8.14014	9.66552	10.2679	8.91556	28.2118	14.1627	25.2645	28.103	26.2385	21.8256	29.105	21.0309	10.1309	14.1046	11.9094	15.1356
evm.model.001370F_arrow_pilon.1	9	No	No	42.716	42.0407	43.4991	38.3511	73.5847	60.9725	64.1756	81.5181	79.2573	81.1291	99.9715	69.5807	51.9156	49.1838	46.4587	43.1933
evm.model.001617F_arrow_pilon.1	9	No	No	164.983	168.787	164.599	168.114	325.768	374.843	405.315	467.187	432.243	309.592	479.83	329.568	253.503	240.261	221.399	197.798
evm.model.001793F_arrow_pilon.2	9	No	No	25.8461	24.333	33.7892	35.3889	145.447	126.541	158.945	175.91	162.633	173.342	151.327	102.966	33.0015	33.6955	35.2952	34.3756
evm.model.chr1.1123	9	No	No	51.6736	44.9939	36.134	54.0275	132.642	106.319	113.093	117.236	145.438	119.704	106.976	68.0619	50.9272	50.0525	39.445	39.6342
evm.model.chr1.1420	9	No	No	484.985	375.833	265.012	287.462	1007.07	1187.13	2081.22	1488.64	1879.72	2394.53	1766.85	1085.47	555.344	361.811	274.93	328.203
evm.model.chr1.1422	9	No	No	997.635	804.781	522.699	597.455	1363.52	1568.44	2400.44	1898.69	2237.59	2552.45	2688.1	1504.26	1157.39	897.818	747.321	810.127
evm.model.chr1.1860	9	No	No	9.17958	12.4067	13.6449	13.8037	15.2729	16.406	18.3085	21.7647	22.538	20.8292	19.4798	13.4767	12.2837	12.6927	11.2668	16.1398
evm.model.chr1.1865	9	No	No	181.524	161.923	160.715	188.195	386.568	355.285	404.912	437.983	422.954	383.464	406.026	261.448	234.185	201.741	190.624	158.228
evm.model.chr1.229	9	No	Yes	2.90297	4.26143	4.24427	4.16378	10.4061	12.6015	12.1792	16.5161	14.0878	13.0723	12.6922	9.23613	5.97537	5.24059	6.27563	5.72677
evm.model.chr1.341	9	No	No	24.7523	26.9977	25.8912	25.4339	27.1938	32.1885	33.8532	35.1238	34.8612	52.1947	41.6398	30.9056	28.8992	26.3571	23.3715	26.4119
evm.model.chr1.97	9	No	No	0.979218	1.0631	1.16976	1.25166	1.60594	1.99125	2.10569	2.71875	2.66835	2.17167	2.94986	2.67305	1.49467	1.18929	1.83319	1.15599
evm.model.chr10.1275	9	No	No	24.5944	18.6402	15.1289	18.3536	34.9808	32.2337	49.167	46.6043	47.0349	46.5883	40.2016	28.8229	21.6999	20.6825	22.2324	17.6375
evm.model.chr10.1276	9	No	No	0.35575	0.324839	0.436458	0.512249	1.42787	1.59219	1.14591	1.32356	1.60219	1.44752	1.89917	0.881583	0.408004	0.459281	0.448128	0.445605
evm.model.chr10.219	9	No	No	3.21589	3.37468	3.5793	3.23242	11.5306	5.99648	6.54417	9.34042	8.73802	6.8647	8.11542	4.18992	3.76983	3.96503	3.18122	3.14138
evm.model.chr10.231	9	No	No	9.58767	8.84212	9.29119	9.37274	21.3396	24.2663	25.3719	29.5596	29.3193	26.5403	22.5098	14.707	10.0011	9.25237	9.85594	8.61833
evm.model.chr10.249	9	No	No	7.46936	6.90717	8.25175	8.72092	19.3584	15.3037	15.2687	16.894	15.8837	13.5229	17.6949	12.1832	7.82211	7.93274	7.98216	7.47574
evm.model.chr10.317	9	No	No	16.2489	15.3922	16.1064	18.1896	29.7362	32.6467	26.6896	37.8478	36.7336	33.1969	39.4264	34.2411	25.8748	24.2731	25.155	17.7711
evm.model.chr10.512	9	No	No	33.3948	33.367	31.5069	31.212	62.6094	63.1857	77.1193	81.4868	86.8756	85.9247	83.3478	55.2658	45.1993	45.0395	37.4195	33.0231
evm.model.chr10.749	9	No	No	12.3742	9.44753	8.87381	11.6693	31.4549	26.6908	27.1781	28.8339	35.002	26.4318	25.3957	16.9786	10.7871	9.06224	8.87161	8.75664
evm.model.chr11.193	9	No	No	47.2689	38.7795	37.0942	39.6446	61.1555	81.9307	135.797	119.273	121.597	132.832	125.171	67.1427	47.766	53.3202	56.2791	55.3793
evm.model.chr11.338	9	No	No	82.5995	69.0986	67.522	74.7291	149.935	140.796	162.168	172.373	187.675	166.903	152.507	101.309	72.7964	74.674	66.9536	61.4717
evm.model.chr11.446	9	No	No	9.27256	8.82249	7.87937	10.4215	18.6831	19.5822	18.9639	16.5559	17.7889	23.4533	24.7436	18.9869	15.5853	10.8069	12.6522	11.9862
evm.model.chr11.690	9	No	No	29.865	30.2542	29.9934	32.4875	60.7558	54.7823	60.5618	65.9237	62.3067	57.183	59.5218	40.2264	32.8852	31.9323	34.1245	29.1283
evm.model.chr11.859	9	No	No	4.85662	6.34652	4.6944	5.14179	12.3681	10.1551	11.6918	17.1089	16.3036	28.4971	20.3964	10.9018	6.80992	5.55642	5.46642	5.58961
evm.model.chr11.944	9	No	No	50.3538	49.1543	44.3755	50.397	91.2244	101.614	98.6355	120.936	97.4339	110.667	107.469	68.9302	58.8328	55.9838	47.4242	54.5718
evm.model.chr12.204	9	No	No	22.302	19.6358	19.0539	21.8057	40.206	31.1735	36.089	40.649	51.9026	44.4548	47.3584	27.2711	22.9889	20.4695	20.8176	18.0527
evm.model.chr12.499	9	No	No	20.3522	21.455	20.0229	21.2726	42.2928	33.4547	43.178	46.0843	46.1598	38.7307	48.5952	38.1314	26.828	27.2103	22.5886	25.7415
evm.model.chr12.603	9	No	No	11.4542	14.0814	13.6983	11.2768	25.4491	22.5834	27.0796	26.5862	26.899	24.9005	26.0096	22.0325	18.9184	15.8471	17.5837	14.451
evm.model.chr12.636	9	No	No	18.4265	15.3466	14.3571	17.7511	41.5357	32.7505	38.6085	37.647	48.2225	46.4526	44.3525	24.2932	19.008	15.8071	16.6747	13.7444
evm.model.chr12.674	9	No	No	0.694534	0.537494	0.425448	0.636482	1.90632	1.28657	1.71407	2.48227	2.30271	2.29391	2.27193	1.52293	0.737958	0.718323	0.58131	0.78245
evm.model.chr12.91	9	No	No	5.65169	2.9528	5.22857	3.53534	11.1323	13.909	21.1698	17.6428	14.3757	16.5755	17.354	17.6461	13.1907	5.80723	4.28521	6.84012
evm.model.chr13.1	9	No	No	15.5257	16.0931	16.8054	16.6985	53.3113	46.9494	58.9654	74.08	61.0002	63.4345	45.1689	27.3548	18.3499	17.8167	14.3158	14.2846
evm.model.chr13.318	9	No	No	24.0822	20.5847	20.5252	22.1708	39.8635	32.614	40.5913	48.7695	57.4401	50.5251	49.9518	28.24	20.4752	21.0554	19.306	21.4352
evm.model.chr13.337	9	No	No	1.29415	1.25075	1.90775	1.94867	5.16687	3.65883	3.71489	5.50858	4.64328	4.33756	5.93264	3.48538	2.14203	2.46156	2.302	1.87453
evm.model.chr13.399	9	No	No	1.58989	1.76899	2.39515	1.52329	4.86461	2.63983	3.25742	4.20681	4.44948	4.91441	6.75903	4.06723	2.17303	2.53674	2.14432	2.45794
evm.model.chr13.413	9	No	No	243.263	196.528	202.551	190.07	773.703	452.064	626.254	642.465	603.909	576.878	791.23	454.23	254.851	283.681	250.053	250.104
evm.model.chr13.625	9	No	No	18.9676	18.8217	19.8048	18.4785	38.8503	31.0678	38.0639	41.9373	39.9373	37.6204	42.6283	30.4959	23.1527	23.4213	21.1915	23.6576
evm.model.chr13.674	9	No	No	9.28221	9.42772	10.322	9.90998	23.4819	25.3567	24.1171	29.6196	29.3461	25.7325	22.711	13.2969	11.5336	10.9965	10.6501	11.3571
evm.model.chr13.953	9	No	No	47.0559	44.1571	44.5694	44.1919	89.333	70.904	75.0591	91.759	109.648	101.866	97.6776	66.1653	41.7084	40.4779	41.8495	38.1162
evm.model.chr13.954	9	No	No	66.6153	57.2673	57.3788	63.5691	104.825	95.3832	89.6727	114.006	144.183	136.161	112.618	71.6483	47.5659	45.2156	46.6664	46.0181
evm.model.chr13.960	9	No	No	25.429	25.4571	25.2068	26.9321	47.5401	41.9069	48.0538	53.7452	51.4382	50.1227	51.4685	33.6766	26.2514	24.6193	25.861	24.1196
evm.model.chr14.12	9	No	No	24.0014	20.8985	21.4517	25.3757	50.785	48.1525	62.8786	69.5257	72.764	71.4152	58.3877	34.1441	22.1025	18.115	20.4263	22.3584
evm.model.chr14.150	9	No	Yes	1.02942	0.957488	2.18147	6.65335	94.7558	128.49	147.938	162.961	172.268	145.517	145.814	50.0348	11.9797	5.20947	1.68321	2.56567
evm.model.chr14.151	9	No	Yes	0.55919	0.414277	1.28404	3.34412	74.2699	79.3274	102.277	109.851	87.6103	67.2824	106.628	43.9146	7.53188	3.12024	1.38207	1.30629
evm.model.chr14.391	9	No	No	5.90499	7.37913	8.26038	5.73421	21.0721	18.715	33.5062	33.3003	30.117	26.4205	41.4476	19.3245	6.86247	9.34843	7.12295	8.53141
evm.model.chr14.395	9	No	No	9.47345	9.49267	10.5998	9.34774	22.3785	19.1671	21.487	27.6843	27.1483	21.3886	25.1088	16.3128	10.4923	10.5974	10.3899	9.49297
evm.model.chr14.588	9	No	No	24.8345	24.6134	30.7874	27.3109	119.902	83.2164	99.5827	119.72	93.4231	87.0877	117.672	56.5996	33.6985	34.7849	32.6061	27.8501
evm.model.chr14.780	9	No	No	49.6821	55.4504	33.0701	39.9064	77.3771	65.5607	77.6559	104.453	106.499	89.7301	80.0337	58.8281	45.2649	55.0231	35.7701	45.9286
evm.model.chr14.813	9	No	No	28.1279	25.2917	24.6161	27.6775	62.5379	58.2688	72.9263	72.8982	79.6169	72.7618	65.9246	43.9469	25.4883	23.3661	24.0334	23.4464
evm.model.chr14.833	9	No	No	31.9931	30.414	31.123	29.833	50.5027	60.5787	62.7388	65.1179	61.3117	62.0877	57.8009	41.512	36.2954	34.3358	32.6675	29.2795
evm.model.chr14.852	9	No	Yes	5.44929	5.5792	6.34938	8.35221	12.6201	13.0601	15.2058	19.0538	16.777	15.0342	13.0104	12.0829	9.54597	8.84225	8.14487	8.33618
evm.model.chr14.861	9	No	No	22.4152	23.4771	25.0694	24.9819	70.0034	47.1108	56.9964	79.0128	69.366	53.9034	64.7996	49.1298	27.8174	30.3359	28.2722	23.9874
evm.model.chr14.901	9	No	No	47.4557	54.5697	44.7202	55.5042	140.493	155.561	137.189	128.62	126.122	138.45	169.69	95.5824	70.8417	66.3314	61.0134	54.4409
evm.model.chr14.903	9	No	No	25.0305	24.3512	22.6281	24.4181	52.268	33.7424	43.3757	60.6933	52.3335	65.7998	66.0246	38.0751	28.5536	29.8669	28.2817	28.2962
evm.model.chr15.561	9	No	No	26.7123	25.9731	27.1487	24.3457	53.8141	35.4067	44.8672	49.1052	51.0208	54.357	61.7167	42.7795	28.6553	32.6475	27.6817	29.7724
evm.model.chr15.607	9	No	No	0.196331	0.0258066	0.0602966	0.0208569	0.617199	0.39729	0.894202	1.17079	1.12695	1.06765	1.38803	0.689374	0.15032	0.0801941	0.102447	0.0555877
evm.model.chr15.614	9	No	No	19.1947	17.4139	15.7842	19.8787	49.4338	40.4249	51.8675	65.8435	69.5684	61.7532	60.8889	31.673	18.3247	17.9659	15.4179	16.7277
evm.model.chr15.635	9	No	No	22.5351	21.0947	21.4864	24.4985	77.2061	67.3934	76.6754	80.0677	75.7317	68.3496	83.6638	56.6543	34.2784	29.5337	31.8231	25.2973
evm.model.chr15.650	9	No	No	17.792	14.6899	15.5887	17.6411	26.8854	35.031	39.8325	32.2339	31.4602	39.9342	35.4172	17.939	22.2269	17.5819	17.8661	16.0873
evm.model.chr16.37	9	No	No	51.3948	44.2963	44.0767	54.4006	120.557	114.738	141.395	131.016	123.157	109.708	114.062	114.243	67.2944	47.5749	53.5541	53.5537
evm.model.chr16.605	9	No	No	22.6717	20.076	18.9782	22.4142	52.5394	41.4554	55.0949	50.8103	62.4317	50.9695	50.1038	46.2161	20.0161	18.8277	18.9337	17.291
evm.model.chr16.608	9	No	No	72.7177	63.2901	62.8641	67.6688	128.294	112.41	123.017	176.654	153.402	173.878	118.682	104.31	60.1033	58.5485	56.0485	46.3078
evm.model.chr16.623	9	No	No	13.0035	13.1397	11.7364	11.7908	21.8537	21.5583	24.3349	21.7905	26.2076	25.4976	23.0481	20.4809	12.8733	12.5442	11.8725	10.13
evm.model.chr16.89	9	No	No	17.0753	13.3675	14.0606	15.7081	25.4355	26.1729	35.4542	31.8044	38.0028	30.7374	28.2004	25.3179	14.5729	13.6513	12.9735	13.5292
evm.model.chr17.101	9	No	No	9.00814	9.10518	8.68989	9.22763	25.887	18.9411	22.2172	29.0706	24.5994	25.746	26.286	18.2908	11.2131	10.983	10.5538	9.33012
evm.model.chr17.223	9	No	No	71.2654	59.3286	52.1039	55.7459	93.4155	70.7788	89.8563	110.754	145.273	132.731	120.772	74.5089	55.4185	56.915	50.6963	56.9781
evm.model.chr17.327	9	No	No	27.9769	25.9524	23.034	29.2158	60.1347	59.3053	66.8033	77.0816	90.0102	80.0585	70.9329	41.5799	26.9197	26.2847	23.9562	24.8252
evm.model.chr17.344	9	No	Yes	25.0116	22.834	30.1928	24.1502	54.5805	42.834	53.6725	74.2757	66.1626	63.8325	90.6208	53.5159	31.7992	35.5828	29.7951	32.0781
evm.model.chr17.345	9	No	Yes	35.2206	32.7405	34.7591	32.5866	69.0827	48.0899	61.0996	83.4507	97.0347	89.542	114.628	66.4922	39.5884	45.1124	35.3357	40.7455
evm.model.chr17.346	9	No	Yes	11.608	11.4092	12.3028	10.2111	18.3481	14.4293	17.9988	22.746	24.7109	30.0367	27.5853	18.9646	10.0137	12.403	9.46169	15.1208
evm.model.chr17.404	9	No	No	137.448	145.878	133.411	142.179	213.779	211.8	278.693	225.902	242.44	240.86	221.442	169.895	151.458	143.712	135.418	135.902
evm.model.chr17.41	9	No	No	18.5597	18.032	18.4672	20.7593	40.4812	35.003	42.1963	53.7838	62.8714	57.4806	41.6725	28.9794	18.9635	18.1177	17.5254	17.6143
evm.model.chr17.483	9	No	No	70.7081	84.3709	75.5123	98.9105	362.945	390.477	495.215	535.127	421.411	450.332	417.831	249.477	115.786	117.527	78.656	93.5968
evm.model.chr17.559	9	No	No	63.6991	53.732	46.4433	60.3318	180.488	211.037	249.366	236.483	268.693	290.768	240.366	131.602	69.155	60.2235	53.4796	45.4678
evm.model.chr17.593	9	No	No	63.3472	57.5708	56.2227	57.8099	149.734	136.877	193.006	216.359	231.993	195.022	165.719	92.8675	52.0104	49.317	46.0093	43.1111
evm.model.chr17.700	9	No	No	0.34536	0.285073	0.497818	0.352204	15.2742	17.8365	23.3029	34.8794	23.9059	27.6564	22.1433	17.5952	1.54615	0.576312	0.445611	0.501129
evm.model.chr17.772	9	No	No	6.33492	6.6273	5.44436	7.11622	13.6264	13.9412	12.7412	14.6809	18.1211	19.8002	14.7265	8.24565	6.02002	5.7463	5.13564	6.0359
evm.model.chr18.570	9	No	No	5.84758	6.79759	6.53685	6.98447	20.9627	16.27	16.5859	18.4794	22.729	22.7171	24.3837	12.9938	8.26592	8.32096	7.5683	7.69139
evm.model.chr18.571	9	No	No	5.50604	5.18971	4.90397	5.69913	14.8201	15.2668	15.4951	17.627	20.4864	19.9284	19.242	13.1225	6.17869	6.35353	5.14851	5.99161
evm.model.chr18.635	9	No	No	6.8109	5.43767	5.48926	5.58383	11.1145	8.14885	9.33723	10.9857	13.911	10.2854	10.1742	7.45435	5.70546	4.91245	5.36791	4.76126
evm.model.chr18.992	9	No	No	146.356	149.343	104.07	148.706	224.629	253.389	296.908	361.349	345.181	322.032	317.274	185.437	148.359	156.231	127.383	133.8
evm.model.chr19.470	9	No	No	15.0639	14.1662	12.7746	15.5204	21.1818	23.6103	24.0804	25.7793	31.4063	31.0536	23.729	20.282	16.1756	16.3627	15.5417	14.8478
evm.model.chr19.656	9	No	No	2.48664	2.65447	2.17602	2.26272	3.83074	5.44748	5.36726	5.80719	5.88295	9.80957	6.66398	4.76735	2.97942	3.33858	1.81993	2.52
evm.model.chr2.1084	9	No	No	51.235	68.168	29.9214	39.5724	113.062	71.4535	133.393	189.989	177.394	148.294	143.411	87.3804	44.3586	55.2064	37.4706	51.3832
evm.model.chr2.117	9	No	No	2.13124	2.85731	3.67427	2.77255	20.2997	24.7321	22.5598	32.6021	21.4284	19.025	27.6255	13.7538	4.7597	4.3459	4.39727	4.11901
evm.model.chr2.1212	9	No	No	37.7513	40.4565	35.8906	39.0075	57.2882	62.6054	76.6793	80.7995	78.9287	67.8582	66.3673	45.6598	39.3906	38.6321	35.2634	37.6885
evm.model.chr2.1300	9	No	Yes	22.6878	13.0511	16.0563	25.9442	75.9917	139.987	193.983	180.542	248.907	292.996	216.89	103.806	47.2941	29.6223	25.4177	24.48
evm.model.chr2.1301	9	No	Yes	22.7903	11.4125	14.6429	25.7433	65.244	139.8	205.607	175.753	231.251	257.383	193.046	93.4646	40.17	25.2745	21.2694	22.3907
evm.model.chr2.1311	9	No	No	19.8521	15.0194	15.4372	17.2138	37.4048	34.659	39.7224	44.2158	50.8027	40.8996	41.9496	22.6451	15.8984	14.2925	14.1321	13.5077
evm.model.chr2.132	9	No	No	11.0108	10.7387	10.1324	11.6815	23.2201	15.6582	18.7585	19.144	23.2918	19.4168	18.5866	13.7851	11.2333	10.9287	9.87573	11.0036
evm.model.chr2.1489	9	No	No	45.0814	65.5229	54.7298	62.6913	88.6787	75.7554	88.93	104.06	105.077	104.386	109.074	82.1989	71.811	78.2941	65.6365	61.1579
evm.model.chr2.1490	9	No	No	42.2932	43.3896	43.7833	47.755	107.5	93.5519	98.7321	104.035	114.621	91.6874	95.0958	66.5287	52.1839	44.9275	46.2384	39.6597
evm.model.chr2.1609	9	No	No	161.355	186.318	185.655	195.773	621.008	545.186	583.773	733.758	687.152	644.691	771.616	451.634	313.764	294.895	265.785	252.91
evm.model.chr2.187	9	No	No	84.1505	110.023	95.7615	119.593	262.506	240.159	284.645	265.85	288.399	246.049	266.445	184.839	170.47	137.002	130.518	115.1
evm.model.chr2.227	9	No	No	21.9368	18.6822	14.2789	19.6469	164.534	234.808	375.399	377.069	362.617	351.421	260.737	144.86	27.4033	21.6436	17.3929	18.5005
evm.model.chr2.487	9	No	No	39.4662	33.5579	27.7964	34.9547	56.0047	71.7145	83.7031	70.5922	90.7016	109.601	84.1375	50.1314	47.0961	39.5965	35.5958	27.7578
evm.model.chr2.493	9	No	No	6.77913	6.18792	5.55203	7.11108	11.791	10.4049	11.1324	13.3707	15.5369	15.5683	12.5453	7.1692	5.34913	5.39617	5.68963	5.60681
evm.model.chr2.92	9	No	Yes	61.8404	51.8272	44.0176	59.3364	92.3829	106.124	141.958	123.779	164.726	109.724	141.734	88.8036	67.0588	54.1051	60.2446	56.0112
evm.model.chr20.139	9	No	No	193.323	145.616	125.404	176.378	374.933	456.879	566.196	580.942	490.461	411.382	537.135	326.076	225.226	194.715	190.951	180.587
evm.model.chr20.141	9	No	No	2.9396	2.21412	2.31219	3.02266	21.4603	26.3815	52.3898	64.2139	62.7026	48.8622	64.5537	21.7293	4.48095	3.29207	4.21514	3.52619
evm.model.chr20.153	9	No	No	77.8	59.4013	57.142	76.6306	201.15	172.037	176.646	233.356	220.912	172.298	176.82	98.7808	72.2441	68.8002	56.2656	55.6877
evm.model.chr20.239	9	No	Yes	11.3402	10.4522	9.71597	11.6627	28.4518	41.9728	44.5716	48.7529	54.5156	28.9655	53.7533	22.7543	16.2666	11.7176	15.5404	13.339
evm.model.chr20.240	9	No	No	13.2997	12.616	8.04899	13.2277	26.3208	32.5164	37.5934	37.9138	67.1141	40.6175	57.5312	18.6423	14.1927	10.0603	13.6576	10.9078
evm.model.chr20.30	9	No	No	20.1035	23.8712	26.9718	24.1831	31.0478	37.2414	45.31	40.7425	43.5387	47.9425	46.9026	30.2492	24.9545	25.6942	23.4877	23.1774
evm.model.chr20.38	9	No	No	35.9049	42.8999	36.477	39.8255	51.4678	49.4192	58.7014	65.8174	70.6127	65.3479	74.8584	54.2521	40.3676	38.961	37.6973	42.8663
evm.model.chr20.431	9	No	No	4.17796	4.97659	5.90817	6.17246	9.08705	9.71452	10.0614	12.099	11.7594	11.5871	11.4692	7.39992	5.70088	5.46015	5.87491	5.70319
evm.model.chr20.44	9	No	No	32.7129	31.2877	28.3544	36.0291	64.2882	71.5086	73.9104	76.086	72.2921	73.1527	67.2623	48.0284	34.2132	30.2158	31.4948	28.5372
evm.model.chr20.83	9	No	No	39.6827	32.4542	40.2692	41.4168	77.2351	69.024	79.866	84.5579	95.8364	86.7439	88.1407	55.3077	43.5975	37.1002	43.0493	39.528
evm.model.chr21.101	9	No	Yes	72.564	60.7261	65.805	58.7884	171.777	182.048	327.137	415.973	476.027	531.496	333.424	178.432	68.2924	63.1016	49.4126	71.7867
evm.model.chr21.102	9	No	No	77.5023	69.688	75.9486	62.2017	302.733	247.926	481.273	593.463	551.629	577.486	578.224	317.062	114.437	100.154	76.6342	94.2209
evm.model.chr21.112	9	No	No	137.952	123.91	132.482	125.161	284.476	206.969	239.295	264.541	301.898	269.6	337.688	238.706	166.619	171.324	149.295	132.969
evm.model.chr21.140	9	No	No	50.8639	43.237	42.6504	47.1542	104.867	82.9672	85.1367	98.967	109.818	91.0341	81.9905	53.8046	39.1633	37.7983	34.8051	36.8089
evm.model.chr21.211	9	No	No	10.4961	10.7233	11.0672	10.6696	23.4123	17.5077	21.825	24.8589	26.488	22.3004	29.9691	19.4899	13.3925	12.4701	12.5798	11.4346
evm.model.chr21.245	9	No	No	19.2059	18.9853	23.1516	19.8466	53.8317	36.5355	45.5385	60.2513	52.1643	48.8113	67.3357	41.937	27.7703	30.1118	26.0974	23.3783
evm.model.chr21.248	9	No	No	35.1046	33.534	35.2128	37.4152	96.7761	62.6592	74.455	96.7237	103.417	89.3424	99.207	62.4395	36.0869	36.2965	34.0913	34.7909
evm.model.chr21.261	9	No	No	78.1432	80.4667	75.8158	84.9707	159.025	132.288	140.586	155.734	163	154.704	169.263	119.507	95.5478	102.773	92.586	74.2315
evm.model.chr21.27	9	No	No	11.2715	13.4543	13.0545	11.5398	20.4449	17.7295	23.1301	21.2847	19.8677	21.3364	23.5843	18.3531	15.4178	15.6027	14.6984	13.7142
evm.model.chr21.274	9	Yes	No	8.23246	8.18639	8.62905	9.85311	13.3438	15.3279	16.6509	17.735	15.9142	17.1986	18.3489	12.8082	10.6456	8.39132	9.36003	7.67573
evm.model.chr21.323	9	No	No	13.0372	12.9153	13.0904	14.2943	28.1834	26.0926	24.2987	31.368	27.9539	23.7355	25.824	20.569	17.1176	18.6107	19.9554	18.2014
evm.model.chr21.515	9	No	No	17.3187	17.6515	18.759	17.724	33.2979	31.869	34.5128	30.7542	38.3722	36.0851	30.6826	24.1943	20.4983	17.0236	18.746	17.506
evm.model.chr21.575	9	No	No	6.65964	6.89099	8.07638	8.66853	26.2212	11.5948	13.5338	20.841	26.8359	20.1694	29.4925	15.6764	8.47952	9.49924	8.13298	7.38887
evm.model.chr21.585	9	No	No	36.9505	39.6943	31.6517	31.4691	53.1049	53.43	64.0016	72.3082	86.5467	89.1543	78.7051	47.9977	34.1396	34.854	27.1308	33.7876
evm.model.chr21.732	9	No	No	31.0487	27.5876	30.6786	28.3444	40.9356	33.4452	43.0989	47.8126	65.4081	67.3486	54.2299	35.5294	26.3388	24.2552	26.1408	26.5269
evm.model.chr22.157	9	No	No	1.38211	1.97962	2.43797	1.88632	4.42438	3.98642	3.73348	4.68893	4.0911	4.83823	4.05024	3.41221	3.06776	2.81606	2.95006	2.79728
evm.model.chr22.301	9	No	No	29.4037	27.7522	25.3387	27.379	78.7262	58.9511	62.7733	68.7177	80.0352	64.3658	61.6267	41.9185	27.5663	26.9159	26.7054	25.2235
evm.model.chr22.308	9	No	No	52.1423	49.7123	41.526	50.7452	90.107	89.2932	132.864	134.022	148.272	115.944	120.537	85.2991	61.9785	57.5009	55.5594	49.0094
evm.model.chr22.345	9	No	No	741.797	718.74	758.993	891.012	1347.37	1370.34	1459.73	1745.73	1568.75	1544.83	1447.24	1052.93	798.796	744.227	755.003	815.47
evm.model.chr22.473	9	No	Yes	21.146	19.544	19.5053	21.0176	37.0537	25.7799	31.3543	32.2985	37.2574	33.2119	43.8022	27.3053	23.4708	23.6512	23.2746	22.1237
evm.model.chr22.587	9	No	No	7.64424	7.1987	7.78912	8.992	37.6832	31.9336	29.6461	40.1053	26.5627	29.2218	33.5805	18.4823	13.667	14.3243	11.8878	12.0144
evm.model.chr22.634	9	No	No	62.296	57.8714	54.5894	51.5327	118.791	90.8796	111.105	123.62	120.089	102.674	96.6198	76.4466	46.5093	47.8162	45.2188	45.9018
evm.model.chr22.69	9	No	No	111.317	108.778	66.6614	80.6888	182.146	160.946	182.593	184.166	260.823	273.089	247.347	146.421	92.6089	87.8725	70.5645	80.1185
evm.model.chr22.788	9	No	No	2.24089	2.89521	2.71561	1.85297	11.8151	11.2967	16.5704	22.3045	15.0513	16.6941	17.6422	11.0795	3.83277	4.77602	3.1425	2.74479
evm.model.chr23.170	9	No	No	11.9845	12.865	13.7089	12.5711	26.9359	27.3288	36.6553	36.6787	30.9501	30.1622	34.5835	28.5587	20.258	19.3362	12.9776	18.1848
evm.model.chr23.218	9	No	No	0.983897	1.37839	1.36994	1.02767	2.31128	2.84036	3.82052	3.85634	4.0559	5.20254	3.44756	1.99775	1.20311	1.28209	1.17232	1.64445
evm.model.chr23.243	9	No	No	51.6721	43.62	40.7786	49.2577	118.679	112.89	147.161	142.647	152.986	137.796	119.973	73.7296	51.7094	46.3357	45.3182	39.5301
evm.model.chr23.39	9	No	No	27.1812	31.6832	31.6865	27.6533	49.9172	58.3042	66.9058	77.8226	64.0335	59.93	59.3317	45.69	26.8581	30.0577	29.0481	26.9565
evm.model.chr23.424	9	No	No	49.2707	42.7501	47.3422	55.0773	92.2558	83.1777	85.5052	102.119	110.679	99.5255	94.696	52.7599	36.5681	38.0531	36.4455	39.1174
evm.model.chr23.619	9	No	No	38.4924	41.7593	44.1229	42.9025	76.1493	53.6457	67.8224	89.9906	79.1126	61.6987	79.6022	56.8679	48.1142	46.9265	48.5994	41.3171
evm.model.chr23.750	9	No	No	9.28188	10.4558	11.237	10.4621	11.5006	14.3051	16.7553	18.1305	17.0698	19.2536	17.9712	15.1063	11.9616	10.8138	11.0942	11.9913
evm.model.chr23.768	9	No	No	0.141367	0.109437	0.215043	0.164094	0.376709	0.5591	0.82626	1.03447	0.729362	0.587142	0.612192	0.629046	0.308153	0.261343	0.3286	0.185212
evm.model.chr23.788	9	No	No	23.0445	23.3374	21.5913	24.2523	31.5931	30.6405	40.1905	41.748	58.3346	73.8203	81.9381	39.3371	23.5265	22.3695	23.4545	21.9069
evm.model.chr23.85	9	No	No	2.14786	1.66251	1.99678	1.69647	3.57656	2.54371	3.93352	3.49895	3.60265	3.75749	5.75097	3.52712	2.25094	2.02742	2.10689	1.76001
evm.model.chr24.149	9	No	No	38.1549	47.9554	47.483	48.8993	77.9991	62.8475	77.7723	88.2979	93.6783	96.8033	98.1046	74.059	60.2472	62.7817	56.4845	50.9574
evm.model.chr24.186	9	No	Yes	9.04784	9.48507	10.1907	11.6126	35.8824	22.76	26.732	38.7688	28.4244	26.3553	35.4136	22.4734	12.391	12.7008	11.1666	11.8593
evm.model.chr24.193	9	No	No	46.6186	44.6499	46.0094	47.9002	342.026	212.989	290.564	326.492	296.541	213.574	360.01	200.729	73.8145	67.1453	55.1969	55.4808
evm.model.chr24.383	9	No	No	26.8089	35.5797	38.8915	37.7346	103.511	129.16	155.618	179.544	143.203	159.391	145.062	90.3793	45.5469	45.9542	37.9668	43.6275
evm.model.chr24.384	9	No	No	23.0685	30.7843	30.7553	30.6435	77.6858	90.2372	113.123	120.368	104.004	109.886	111.412	72.9149	39.1489	39.2011	34.1033	34.0989
evm.model.chr24.433	9	No	No	54.6616	44.6423	46.1445	46.944	187.374	191.339	279.895	310.064	266.813	279.231	217.596	158.245	51.9248	56.147	47.2464	53.0359
evm.model.chr24.440	9	No	No	4.74464	3.96555	4.59053	5.20322	13.4911	10.1052	11.9318	14.1881	13.3201	10.2271	13.6727	10.3077	4.62642	5.6703	5.21838	4.72909
evm.model.chr24.444	9	No	No	56.2785	59.0017	59.5348	47.5692	114.964	139.327	186.882	211.244	150.59	150.556	152.601	112.645	70.9401	86.4147	73.5804	74.679
evm.model.chr24.462	9	No	No	19.7152	20.2999	22.6451	19.1861	45.9853	31.7109	50.8433	75.1954	71.3824	74.81	65.2821	32.2011	18.8902	20.589	16.5057	18.9228
evm.model.chr24.505	9	No	No	8.80394	9.86924	11.3133	9.60177	17.1533	17.9424	18.6701	22.1741	20.7824	17.5604	17.3942	13.7372	14.1209	13.3201	11.1142	10.6628
evm.model.chr24.513	9	No	No	72.5039	69.2001	77.7057	71.5316	171.701	194.327	229.324	252.098	209.374	190.645	219.12	143.723	92.4745	85.6784	87.0345	73.4426
evm.model.chr24.515	9	No	No	46.7843	46.5678	44.9209	44.2388	92.7044	80.654	125.747	133.464	119.269	115.116	108.191	87.7713	55.7762	54.1965	44.57	52.9222
evm.model.chr24.526	9	No	Yes	1.36308	1.32179	1.29776	1.46223	2.82211	3.12773	3.64503	5.01016	4.36466	3.89303	3.48851	1.97729	1.80315	2.02071	1.75521	1.96663
evm.model.chr24.547	9	No	No	88.8025	83.3774	79.2391	88.1319	202.879	167.756	192.598	211.385	211.983	189.883	200.427	160.64	105.292	108.864	102.839	90.3656
evm.model.chr24.70	9	No	No	15.8986	13.8388	14.5846	13.9822	25.2254	25.1546	31.8446	31.2183	32.0617	29.3803	29.0937	21.2968	14.2075	14.3971	14.0398	13.6668
evm.model.chr24.719	9	No	No	82.7239	96.6136	77.659	93.5917	147.163	153.031	159.382	141.287	172.946	166.195	178.385	133.469	121.052	111.497	99.6272	108.037
evm.model.chr24.722	9	No	No	27.0716	25.2203	25.5071	29.2226	48.0494	52.0688	60.6647	51.3891	61.217	63.0691	56.9758	33.7963	29.7383	25.0361	27.0514	21.3029
evm.model.chr25.119	9	No	No	11.8642	12.3587	11.6673	14.5816	30.6358	31.3899	33.3263	32.8149	33.9821	34.4439	35.9989	23.1307	16.2044	13.7808	13.3122	12.0654
evm.model.chr25.179	9	No	No	30.9283	33.5277	39.17	36.161	58.697	44.9073	49.0795	61.4539	61.8052	57.1949	71.0467	51.3089	40.273	41.465	38.4201	41.6005
evm.model.chr25.195	9	No	No	3.07745	2.5349	4.6629	3.51377	12.6218	8.08152	9.95368	10.6265	10.2822	9.07415	11.4499	7.21695	3.34252	3.64613	3.87461	3.16336
evm.model.chr25.217	9	No	No	6.8219	7.47653	8.05932	7.8661	13.0262	11.4442	13.466	15.27	17.6238	19.5179	18.5509	13.0562	8.71124	9.01847	8.35392	9.40661
evm.model.chr25.218	9	No	No	7.6218	5.32614	6.3736	8.04599	21.0382	11.2328	26.5594	22.3874	27.0511	29.8504	47.0954	26.5965	14.6526	11.5321	12.7694	10.9984
evm.model.chr25.248	9	No	No	6.98681	5.51275	6.39418	7.2263	12.3324	7.88818	10.3135	14.5223	21.6068	15.2309	16.4262	8.14207	4.46914	5.31668	4.96907	5.48896
evm.model.chr25.279	9	Yes	No	41.8034	40.2613	21.1754	35.5726	86.7384	84.1762	120.202	197.409	172.697	111.909	106.034	62.8033	38.9748	56.8964	33.281	45.1966
evm.model.chr25.508	9	No	No	10.3363	7.00383	13.2849	24.7694	303.72	346.61	499.432	432.284	354.446	379.815	396.947	141.369	27.0348	14.1829	10.0213	9.55602
evm.model.chr26.134	9	No	No	41.3181	40.4814	33.1769	36.8635	73.699	77.3574	83.0461	82.7145	77.8263	81.1597	78.3341	56.2505	39.8948	36.7368	37.3791	38.2524
evm.model.chr26.233	9	No	No	28.2916	32.1054	32.8029	31.4516	47.9363	44.5442	51.7579	56.7155	57.3665	62.4259	58.0363	45.2831	39.4644	37.2015	33.4482	33.7906
evm.model.chr26.294	9	No	No	21.9974	21.7973	25.9136	23.0368	36.2384	29.3119	35.1556	47.0572	46.707	51.1447	45.7832	27.5976	21.1984	22.2521	20.9311	25.0732
evm.model.chr26.314	9	No	No	121.614	115.687	101.129	106.93	327.931	326.188	357.784	439.406	368.621	332.764	309.854	188.677	112.216	112.56	92.8003	99.6277
evm.model.chr26.324	9	No	No	5.26737	6.19231	6.45883	6.13779	29.0155	26.2487	33.0128	37.1775	29.28	31.5017	36.4736	23.0799	10.5161	10.7219	9.1211	7.84996
evm.model.chr26.351	9	No	No	8.84707	9.45733	11.2494	10.7111	20.5474	16.1878	18.3871	23.1298	23.499	22.7026	22.1385	13.9167	9.359	9.93437	9.52636	11.6703
evm.model.chr26.511	9	No	Yes	96.3149	86.5409	101.717	92.7328	276.005	212.476	287.418	277.692	265.722	244.767	283.52	179.642	116.372	106.012	107.359	94.9477
evm.model.chr26.595	9	No	No	15.7982	16.3563	16.8577	18.2305	27.5174	20.7209	24.4746	32.4324	34.9229	30.6175	34.0785	24.077	16.5944	16.7874	15.2033	15.6909
evm.model.chr26.685	9	No	No	147.235	113.637	124.418	144.234	371.202	312.021	303.359	343.402	359.315	299.712	300.469	184.82	121.111	120.927	114.565	103.214
evm.model.chr27.105	9	No	No	5.74882	6.17965	6.10412	5.80004	9.97233	8.96813	11.4678	12.5696	9.79284	10.5536	10.3458	7.7707	7.14333	7.14975	7.05534	6.65772
evm.model.chr27.149	9	No	No	10.664	10.4345	10.7023	10.6156	21.3654	14.0831	17.147	20.2007	22.5841	22.2614	23.9138	14.6473	10.3886	10.6951	11.2285	9.83126
evm.model.chr27.264	9	No	No	95.7301	110.256	115.836	115.839	235.649	225.79	238.234	291.292	293.081	252.83	211.078	175.866	139.949	126.366	132.041	102.9
evm.model.chr27.266	9	No	No	21.386	22.3016	24.0562	22.9736	69.0187	46.5054	54.4841	62.3793	57.609	49.905	69.5038	40.9096	28.6256	26.7096	27.4823	23.486
evm.model.chr27.276	9	No	No	6.79287	6.08748	5.15532	7.44072	12.7803	14.9881	16.7528	18.6003	19.6291	19.3611	16.1189	9.86401	9.6143	6.69835	8.96076	6.63107
evm.model.chr27.278	9	No	Yes	7.24472	7.6143	7.97893	8.27652	8.74585	11.918	13.3346	16.7048	14.4787	12.6326	12.4924	10.2558	9.39502	9.24275	8.51092	9.36621
evm.model.chr27.326	9	No	Yes	3.43505	4.95873	4.92629	4.02793	11.8106	9.36326	16.911	19.8908	16.8961	16.8975	26.2393	16.4454	7.2617	8.9605	6.63508	6.31811
evm.model.chr27.329	9	No	No	4.60608	4.10083	4.6874	4.69975	8.37238	9.24468	11.0795	20.3077	16.2604	14.5489	11.5744	8.98	4.98215	4.84983	3.8467	4.50998
evm.model.chr27.331	9	No	No	17.7556	17.9795	18.0075	19.8254	35.0313	36.852	45.4149	67.7513	61.5173	54.6588	61.05	34.243	18.871	19.6998	17.7937	19.4137
evm.model.chr27.332	9	No	No	21.5212	21.5807	21.313	23.0928	58.5999	64.1818	75.6234	126.874	93.1805	81.1656	94.5751	53.8219	27.2061	29.28	25.6186	24.8768
evm.model.chr27.333	9	No	No	51.3726	60.7766	47.6669	64.3143	104.64	156.904	210.675	187.239	167.271	181.637	179.668	102.342	61.0298	61.899	49.4207	71.8164
evm.model.chr27.334	9	No	No	29.3181	37.3893	30.403	38.4059	63.1828	81.7401	82.2097	116.843	118.868	100.535	93.0099	59.4438	35.1849	38.6117	30.8832	33.1166
evm.model.chr27.401	9	No	No	19.1495	20.8393	26.0209	23.8492	66.2716	50.4289	64.8551	82.0851	64.2999	57.7657	82.5914	47.7719	28.3625	27.2302	25.471	22.3623
evm.model.chr27.474	9	No	No	9.36092	8.51588	9.03992	7.67557	36.5221	27.6575	36.796	47.5146	39.0524	35.7123	51.1399	29.4914	13.3241	12.5847	11.8518	9.94832
evm.model.chr27.483	9	No	No	66.9157	69.5404	74.4392	76.4769	188.3	235.247	263.421	348.606	251.58	248.252	275.939	168.137	88.1853	86.3651	91.1259	85.5323
evm.model.chr27.522	9	No	No	38.2641	32.2407	38.3322	38.9698	75.6459	69.6951	73.6649	76.4947	85.0754	76.9483	82.3357	51.2433	35.194	39.2412	36.3376	35.4864
evm.model.chr27.548	9	No	No	25.6917	29.0206	31.3383	33.6838	41.6726	39.6469	39.6044	51.1161	44.9284	41.513	41.9378	28.0949	33.5325	27.603	26.3058	31.5005
evm.model.chr27.620	9	No	No	46.5028	40.3042	40.2456	40.4515	109.734	79.2752	102.647	110.567	104.843	100.375	118.08	83.1849	51.1838	50.9242	50.5121	47.2319
evm.model.chr27.739	9	No	Yes	11.7602	15.0371	13.6186	11.6959	26.6554	25.1053	27.9485	32.3431	28.1287	28.6719	22.1773	20.1161	15.4588	13.6302	14.7134	14.9758
evm.model.chr27.93	9	No	No	27.3058	21.9757	17.7288	20.8136	53.7941	64.9326	82.7947	97.3205	91.2953	111.531	118.566	51.7337	25.5975	24.2077	23.2603	24.0289
evm.model.chr28.128	9	No	No	86.0274	81.9428	80.1661	86.1118	181.993	154.572	164.324	172.646	181.444	174.561	188.388	134.356	108.497	107.86	98.9401	95.2389
evm.model.chr28.232	9	No	No	26.4066	26.5979	30.1376	28.2006	42.6739	39.6794	44.1407	55.9799	52.2288	51.2915	48.4113	39.4011	25.8487	27.51	25.5918	27.6413
evm.model.chr28.269	9	No	No	28.3477	27.281	26.089	25.5194	48.803	46.1623	52.8351	59.4249	54.6829	54.0193	63.4231	41.3733	34.0656	34.7039	30.3111	28.9128
evm.model.chr28.30	9	No	No	56.027	38.0499	48.7514	50.2591	329.908	141.807	296.395	309.22	399.448	250.842	355.176	152.112	119.113	77.105	75.7127	61.053
evm.model.chr28.430	9	No	No	246.734	196.565	206.671	203.026	377.134	438.305	499.468	490.576	504.14	428.721	437.383	293.363	243.322	206.909	197.739	184.234
evm.model.chr28.44	9	No	No	31.8966	28.5356	27.5125	30.9089	47.531	52.7734	57.1976	64.9294	58.4968	62.603	59.7472	42.7133	36.3698	38.3705	37.3022	36.8698
evm.model.chr28.477	9	No	No	17.7929	15.4946	14.5417	20.0126	31.1412	28.7078	30.6302	36.7005	35.7418	30.9137	24.9645	21.6588	19.161	20.1453	16.6545	20.5219
evm.model.chr28.483	9	No	No	23.937	26.9807	21.1156	25.8223	30.4053	41.4452	47.6546	44.3823	46.0826	53.804	49.3974	34.6468	30.6276	29.3806	26.4074	27.2649
evm.model.chr28.5	9	No	No	13.7198	13.5769	13.3191	14.3822	33.3371	23.9297	25.8573	30.018	34.6889	34.7434	31.0165	19.9374	15.2145	12.8879	14.0883	11.2796
evm.model.chr28.561	9	No	No	69.6823	68.6897	67.9045	77.9809	143.6	92.7286	125.821	146.245	122.084	121.325	174.03	107.827	78.254	81.6019	67.5936	81.3875
evm.model.chr28.576	9	No	No	22.1071	18.4955	18.753	20.0523	47.0063	47.2092	60.2094	71.4104	65.9743	67.3219	67.3317	39.8031	23.6345	23.6093	22.5286	20.291
evm.model.chr28.61	9	No	No	27.8429	31.3152	23.7392	27.5906	59.3568	54.5426	80.4285	71.4485	80.8823	68.8323	78.5191	56.2982	35.5901	36.06	30.4342	36.2914
evm.model.chr29.109	9	No	No	8.71443	10.0286	10.8603	10.3555	14.0418	11.0822	13.1636	17.2781	17.3379	17.9888	20.5046	15.5651	11.3185	11.5527	10.0367	12.3416
evm.model.chr29.130	9	No	No	36.3473	44.3501	43.881	42.2276	82.3761	75.9742	86.3394	97.4685	78.067	80.5559	83.9724	67.0284	50.6787	53.6173	48.4494	51.8047
evm.model.chr29.157	9	No	No	12.0256	9.71427	10.9599	12.6161	17.4567	11.9601	15.2933	18.1377	24.7267	23.5139	22.7362	13.1344	10.137	10.1471	10.1722	10.5591
evm.model.chr29.192	9	No	Yes	29.4857	30.7462	31.4397	29.7661	58.1151	53.177	63.1858	70.3755	69.5309	65.345	67.5313	44.7616	33.3696	34.3897	33.008	33.4004
evm.model.chr29.193	9	No	Yes	43.4996	45.4409	39.1334	44.8585	65.9759	55.3856	63.5897	69.7303	96.3985	81.5652	80.9009	50.6485	42.5723	41.8672	43.8464	46.5919
evm.model.chr29.215	9	No	No	22.1231	23.0713	22.3838	28.4638	45.9786	37.6158	49.5933	42.3712	50.2714	44.0314	54.5708	38.5808	28.0204	27.2977	29.0443	26.4323
evm.model.chr29.256	9	No	No	1.48307	1.35248	1.98506	1.52654	4.03127	4.3363	9.68568	7.15558	5.7244	8.30338	9.18396	4.95298	2.4996	3.16546	3.35568	1.95914
evm.model.chr29.304	9	No	No	55.8579	59.5526	59.1744	64.687	132.091	115.685	189.53	211.744	217.301	253.514	202.978	134.873	71.6384	79.4737	68.3808	73.8169
evm.model.chr29.311	9	No	No	3.49299	3.90934	4.43378	3.88787	17.0275	14.821	17.1756	22.5345	20.4849	15.8886	16.2259	7.73858	3.00651	4.26992	3.8138	5.23638
evm.model.chr29.320	9	No	No	6.26892	7.27977	5.15145	5.7084	12.2641	17.3926	12.6539	11.0011	15.5647	17.6951	13.229	10.846	8.30556	8.20834	6.64309	6.74183
evm.model.chr29.413	9	No	No	5.23631	5.56749	5.62236	6.31884	25.1506	20.7926	32.8673	40.1576	32.1172	30.1104	39.9836	28.7716	6.95702	7.15683	8.00207	7.35755
evm.model.chr29.424	9	No	No	0.0118412	0.0115267	0.0269189	0.0641638	0.185699	0.210943	0.349115	0.57833	1.08498	1.53887	0.932672	0.637911	0.0597943	0.0787929	0.0484071	0.0227116
evm.model.chr29.443	9	No	No	25.3101	28.3239	28.3353	27.0381	52.9971	50.8028	64.7844	76.2949	62.9553	49.5739	63.6696	44.8375	25.3886	35.2868	32.3321	27.9657
evm.model.chr29.450	9	No	No	12.0172	15.793	13.641	14.7166	44.2575	33.3589	40.0953	57.5922	42.2901	42.2553	64.3602	35.5514	18.1775	21.9845	18.7813	17.9649
evm.model.chr29.451	9	No	No	17.7618	17.7149	17.3949	17.7366	38.4542	40.2927	44.3898	47.6653	43.8895	45.2249	43.7243	30.4563	18.5929	20.7224	21.3269	17.8969
evm.model.chr29.533	9	No	No	21.8857	19.3996	20.9186	23.9058	33.5245	36.6242	42.5412	42.7796	40.9201	34.9025	37.8078	31.6804	22.6406	19.6447	23.2166	20.7252
evm.model.chr29.543	9	No	No	25.5913	31.8766	43.6545	35.5005	53.8487	65.5248	67.7778	82.6163	60.912	60.7505	65.4154	55.8499	45.3125	39.8269	37.5723	35.7971
evm.model.chr29.561	9	No	No	90.6759	89.8803	87.7821	81.3158	147.531	158.786	177.971	220.522	230.178	256.33	186.03	122.313	85.2046	87.7377	76.031	84.0559
evm.model.chr29.629	9	No	No	6.27066	6.00359	6.5811	7.11504	11.508	7.84356	9.41937	12.8951	14.9717	14.4469	13.8713	7.72959	5.02158	5.75731	5.61459	5.82953
evm.model.chr29.631	9	No	Yes	124.753	164.268	130.43	157.291	416.21	510.816	789.174	983.701	711.263	989.02	942.278	407.719	242.5	196.507	189.861	198.341
evm.model.chr29.632	9	No	Yes	135.583	178.299	121.497	172.87	356.152	413.53	645.094	840.637	768.556	997.981	833.223	369.205	214.715	172.844	165.284	189.307
evm.model.chr29.67	9	No	No	19.6145	19.9028	25.3313	22.1411	58.9499	36.7906	44.6581	58.958	57.8444	49.9626	61.2364	40.5616	25.8545	28.074	26.4678	24.8075
evm.model.chr3.1380	9	No	No	5.05895	5.2822	4.25842	4.30507	8.36254	7.86264	9.51941	10.2132	7.75667	10.3564	9.78724	8.50722	5.86527	6.18164	5.46251	5.09009
evm.model.chr3.1436	9	No	No	21.3614	19.869	21.7811	21.3302	48.9593	41.5071	41.7608	44.7086	46.3976	40.6859	42.8039	33.8459	24.845	22.0318	26.5503	21.882
evm.model.chr3.1563	9	No	No	52.9508	48.2025	48.3574	59.4541	114.382	96.6243	126.593	160.038	161.739	135.182	146.476	88.1801	54.6091	57.423	43.9788	51.0159
evm.model.chr3.161	9	No	No	16.6272	16.1652	14.6628	17.518	49.8373	40.0145	43.5808	43.1192	54.0102	44.5209	54.3674	30.0892	24.3305	20.7722	20.9507	15.1999
evm.model.chr3.53	9	No	Yes	12.8935	15.4548	14.7048	16.7601	26.1374	31.1554	32.0304	44.8867	45.3254	52.435	40.0355	23.0142	16.1541	15.3473	13.5733	17.0453
evm.model.chr3.55	9	No	Yes	16.9587	23.0629	21.5322	24.1682	44.2902	52.8534	54.1267	75.0013	77.4584	89.0187	68.3652	39.583	24.3984	23.9345	20.2183	24.9299
evm.model.chr3.816	9	No	No	16.8737	16.2459	15.9096	20.2727	32.8346	29.9332	30.5777	34.0905	34.0367	34.6459	40.245	23.9279	20.7223	21.2572	20.8003	17.8154
evm.model.chr3.909	9	No	No	25.6675	25.2329	22.3319	32.1681	76.0057	80.0272	79.8491	79.2795	68.4902	64.5767	81.7078	57.3724	42.9497	35.2715	31.9725	31.0977
evm.model.chr30.142	9	No	No	5.70311	5.8211	7.24075	9.17415	23.4187	15.0637	16.8964	22.0378	21.6019	17.7457	25.0261	14.5073	8.32355	8.43568	8.65497	9.14826
evm.model.chr30.16	9	No	No	58.9425	63.8002	52.4284	67.8928	127.021	153.51	180.665	165.311	173.293	170.532	202.023	105.293	94.5354	87.0959	81.767	68.1373
evm.model.chr30.21	9	No	No	3.64351	5.83526	3.36767	4.46705	9.07468	10.1269	12.2563	13.551	13.653	16.1246	16.0061	8.43519	5.1497	5.18831	4.83514	4.64758
evm.model.chr30.24	9	No	No	24.2646	21.3755	29.435	24.9499	167.267	157.203	197.784	252.209	154.991	136.75	185.427	98.9117	47.1251	40.9273	29.1755	30.3311
evm.model.chr30.242	9	No	Yes	23.9932	26.9598	22.3847	27.6875	47.2936	52.2849	61.2977	69.45	70.6586	58.8429	52.0764	39.7571	31.542	28.6257	28.0936	26.6858
evm.model.chr30.243	9	No	Yes	23.064	27.4133	23.0643	27.8705	50.2621	51.9808	60.886	70.868	67.4088	59.7863	55.0043	44.1897	33.5167	30.7721	31.9783	28.5706
evm.model.chr30.253	9	No	No	5.90834	5.14301	4.38083	7.08269	18.8075	16.3405	27.226	33.9029	39.7764	45.5509	30.7555	16.7199	7.4596	5.91811	4.8463	5.54711
evm.model.chr30.30	9	No	No	44.8717	48.9039	48.4356	52.7287	103.11	105.424	120.995	129.615	107.213	117.851	131.6	80.7718	64.3279	61.4905	58.6629	50.0856
evm.model.chr30.325	9	No	No	16.318	16.9647	16.8529	16.414	32.5508	34.6644	41.4303	39.9302	36.0901	39.0636	47.6851	30.8442	22.359	23.4767	21.826	19.8316
evm.model.chr30.33	9	No	No	4.70353	5.65695	6.70946	6.30727	15.5308	11.646	12.5051	14.542	14.2418	11.4567	12.939	8.92487	6.088	6.30989	6.23767	5.87914
evm.model.chr30.335	9	No	No	16.9423	16.6205	12.9658	15.8901	40.1165	41.0315	39.8767	36.7733	49.4524	45.8406	41.1422	27.8684	20.7229	16.6395	16.8859	16.6964
evm.model.chr30.345	9	No	No	48.6383	44.5592	45.1036	45.5043	98.9443	86.0738	100.665	110.334	97.0083	92.5349	105.448	77.0039	57.1684	54.7545	54.0036	45.2601
evm.model.chr30.35	9	No	No	108.819	117.491	130.329	118.022	196.001	182.156	192.787	223.758	203.298	214.073	209.364	159.975	124.973	137.57	121.149	122.672
evm.model.chr30.392	9	No	No	25.3576	24.9984	24.3674	23.8751	43.1694	38.2271	43.5883	49.4621	54.6208	52.6752	45.8848	29.8622	23.555	23.8299	21.6805	23.509
evm.model.chr30.430	9	No	No	46.1825	43.1141	43.4349	42.9192	120.246	82.844	86.5	135.647	111.811	100.508	103.068	60.26	47.2938	48.4426	43.4715	35.3324
evm.model.chr30.500	9	No	No	28.4925	30.4946	29.9162	32.9107	78.2613	59.7787	72.7847	92.2267	95.9691	73.3046	80.3979	45.0695	30.4355	30.6068	29.0912	28.1346
evm.model.chr30.54	9	No	No	3.21135	6.20937	6.57458	2.93964	21.8875	15.7605	24.3042	49.1498	32.4071	36.6828	45.7792	27.6352	6.84649	12.3886	10.9047	6.81758
evm.model.chr30.56	9	No	No	1.99398	1.70054	1.61981	1.54931	2.36904	2.65146	2.96579	3.03467	3.81641	4.48714	4.05436	2.91425	2.45625	2.03142	1.92638	1.85573
evm.model.chr30.8	9	No	No	17.3985	16.0677	14.761	13.6035	34.6419	29.152	30.7627	31.0861	35.3344	32.9492	29.6067	24.196	17.0913	18.3447	14.4173	14.1422
evm.model.chr31.128	9	No	No	42.489	45.1068	45.4659	45.861	64.1177	75.6507	92.5043	95.4853	84.1074	86.8181	87.2965	57.934	45.1417	43.7203	46.0507	43.8364
evm.model.chr31.130	9	No	No	19.3992	23.04	24.6613	23.2949	34.8061	32.3981	35.2549	39.5704	39.8712	37.7984	35.8464	27.5919	26.1733	27.6507	26.0464	28.091
evm.model.chr31.149	9	No	No	26.4838	26.6102	28.5151	30.6405	70.8598	66.3477	71.3283	84.1024	85.9233	83.4578	75.1371	44.5258	25.9661	28.1783	26.809	26.6234
evm.model.chr31.264	9	No	No	18.4086	17.4436	22.1358	20.7459	48.3265	38.371	42.7423	46.9577	49.0154	32.8047	49.0878	34.2617	24.0745	22.2772	21.8321	20.7422
evm.model.chr31.303	9	No	No	11.5308	11.7206	11.0449	13.9084	32.9485	30.412	37.9318	41.5817	40.0769	37.7184	45.7177	24.3947	16.4883	16.2726	14.8967	14.448
evm.model.chr31.304	9	No	No	14.7203	17.111	15.291	17.6669	48.6637	39.2723	33.1382	44.3214	38.5711	37.651	46.4324	29.6849	18.8812	18.7676	19.2147	18.0745
evm.model.chr31.321	9	No	No	61.5236	62.7051	54.8762	67.0206	129.691	119.129	122.836	125.69	138.039	136.613	121.634	77.5334	68.1387	61.4576	57.0986	50.3143
evm.model.chr31.350	9	No	No	44.8708	47.1913	45.0567	52.2374	131.513	74.1987	61.7723	83.6379	124.924	114.415	117.482	60.4714	61.1414	63.115	61.6121	44.3529
evm.model.chr31.472	9	No	No	0.601603	0.345708	0.585599	0.854097	33.0163	58.6457	42.9073	57.5916	43.2389	58.6376	46.7326	17.0387	3.90203	1.88418	1.13365	0.668276
evm.model.chr31.52	9	No	Yes	31.5645	39.8313	36.4745	37.9137	51.938	53.2423	54.2782	63.166	68.5928	69.1678	69.0974	48.9307	39.6531	41.4281	37.5196	39.5347
evm.model.chr31.55	9	No	No	6.86092	7.17388	8.74397	7.75831	10.9234	8.84546	11.8089	15.0071	14.1814	14.8766	15.2662	12.1126	7.47844	9.12545	7.48717	9.78655
evm.model.chr32.146	9	No	No	32.7111	33.5858	28.6842	30.7497	50.2932	51.9644	53.9988	58.6225	65.4588	58.5673	54.8508	40.1565	33.954	32.6957	31.6371	29.0771
evm.model.chr32.156	9	No	No	0.278354	0.417861	0.312905	0.404567	0.556155	0.517189	0.67342	0.665508	0.829571	0.879421	1.12591	0.792911	0.607107	0.625514	0.377227	0.459193
evm.model.chr32.168	9	No	No	16.2035	14.0057	13.9041	14.0661	35.0691	27.7662	45.33	37.8326	37.5771	36.6687	35.5241	23.8044	15.1267	13.28	14.4339	13.1932
evm.model.chr32.179	9	Yes	No	16.3261	17.3861	20.0801	18.3331	30.8964	25.8762	32.2004	33.2517	33.8868	35.7443	37.0851	24.2912	20.2738	20.7275	20.5244	20.7922
evm.model.chr32.199	9	No	No	64.9477	67.3916	56.337	77.4549	120.638	136.389	123.964	131.601	148.135	159.781	149.836	93.7632	74.7382	63.9833	62.1789	67.2528
evm.model.chr32.218	9	No	No	54.5955	67.4236	57.3684	61.4916	244.426	203.993	238.147	294.595	242.9	220.125	267.084	160.717	91.5127	83.6547	81.3496	66.7499
evm.model.chr32.273	9	No	No	2.25309	1.06576	0.927373	1.02721	1.62926	1.76415	5.45337	6.39389	11.2313	13.9816	12.7219	6.20153	3.4032	2.03779	1.45814	2.47256
evm.model.chr32.319	9	No	No	74.8113	76.2494	73.4611	77.3811	144.903	138.475	150.246	155.704	161.572	150.366	167.478	112.885	94.2898	86.5812	84.2969	77.0212
evm.model.chr32.321	9	No	No	14.0913	14.6741	16.317	14.6418	38.3388	27.0458	29.7783	39.1568	40.8945	36.7146	47.5573	27.0511	18.3093	17.3331	17.9448	16.5139
evm.model.chr32.379	9	No	No	263.689	220.472	217.733	232.619	471.942	432.487	553.566	589.532	716.747	618.46	531.567	330.693	212.089	195.587	194.136	171.47
evm.model.chr32.422	9	No	Yes	19.6501	26.9947	25.6122	27.8573	64.2973	60.0616	61.5423	78.7984	69.0153	59.7672	69.2528	44.7999	33.4531	31.5032	29.7481	28.6375
evm.model.chr32.479	9	No	No	33.3418	27.2766	28.8138	34.892	78.4842	56.6017	62.5867	81.3346	101.57	88.3779	90.9517	47.2667	26.9399	24.1724	24.1218	24.3405
evm.model.chr32.480	9	No	Yes	34.8988	30.908	29.9966	32.9548	73.5203	56.7243	69.0519	85.2769	106.445	85.3616	90.2933	46.7433	29.4435	29.0766	27.8292	27.2709
evm.model.chr32.481	9	No	Yes	31.7896	27.0835	26.9351	30.0201	69.3562	51.7709	61.9131	76.7949	92.8482	72.8113	82.7706	44.4761	29.3693	27.405	26.5342	25.3081
evm.model.chr32.52	9	No	No	35.677	33.1948	33.802	35.839	68.5059	49.8115	64.0801	78.9897	87.8817	95.0502	104.279	58.957	34.1058	36.6189	29.0414	35.7079
evm.model.chr32.613	9	No	No	29.2393	31.4251	32.2384	31.9056	63.6949	49.49	55.159	65.4452	63.6979	55.8937	70.2511	50.1193	38.2271	37.689	39.5769	30.9573
evm.model.chr32.66	9	No	No	20.5189	15.8493	23.6636	20.3008	33.9915	36.5554	39.7019	48.463	40.219	40.2185	36.8827	27.6597	24.193	23.1734	22.594	19.9153
evm.model.chr32.68	9	No	No	8.01379	10.8607	8.82332	9.81168	15.8522	13.9313	16.3155	16.0892	18.9051	18.9028	16.7936	13.3726	11.0839	11.8634	9.21692	10.2684
evm.model.chr32.88	9	No	No	17.4401	18.2907	19.5192	19.9049	45.5479	34.4967	30.3636	38.6086	36.5726	34.2205	39.1143	25.2161	19.7442	22.6524	21.1686	20.9915
evm.model.chr33.138	9	No	No	17.0087	16.7005	19.0421	17.0537	27.5217	20.8918	25.1021	28.8317	31.9891	29.3506	35.5492	27.8835	21.155	22.3031	21.5717	20.805
evm.model.chr33.139	9	No	No	35.928	40.1202	43.2841	40.0276	97.3446	71.9553	83.9204	109.066	119.345	88.5614	86.1758	62.4197	37.3391	34.4111	28.9014	30.2032
evm.model.chr33.228	9	No	No	14.422	18.5287	18.4204	16.2397	21.3035	22.7747	24.3985	29.1739	28.3467	30.6365	33.5554	26.3919	23.7204	22.0112	17.9794	24.0026
evm.model.chr33.242	9	No	No	10.9981	10.7553	10.6267	10.5559	17.6752	17.9727	23.8114	24.8749	32.6697	36.3227	26.3661	15.5899	11.3305	10.0942	8.31696	11.0094
evm.model.chr33.297	9	No	No	55.2309	52.3583	46.3242	52.7315	91.1874	100.028	111.334	112.157	112.065	108.574	93.5503	73.7945	57.4627	53.3469	52.9831	49.081
evm.model.chr33.302	9	No	No	9.73901	8.27398	7.54115	8.51527	15.0072	16.357	16.7832	17.6806	15.9729	20.4993	18.9408	12.9225	11.9486	10.2563	10.571	10.1556
evm.model.chr33.313	9	No	No	78.6963	72.2584	70.4	72.2802	173.772	157.199	173.893	194.333	184.865	146.472	169.177	97.935	87.6884	79.4056	81.9011	75.2484
evm.model.chr33.317	9	No	No	13.6215	14.2767	15.3798	17.4002	35.3249	24.5877	27.5765	34.7437	44.2172	38.9039	36.5876	19.8653	12.2324	13.4183	12.3818	13.4581
evm.model.chr33.387	9	No	No	7.59982	8.34928	8.00621	8.06194	12.5603	12.9622	12.615	12.5076	15.0111	14.6706	16.0423	12.9714	10.1477	8.51011	9.88284	7.94942
evm.model.chr33.94	9	No	No	12.2236	14.8216	16.2343	15.4018	27.5434	22.4023	26.9655	31.0373	28.99	27.542	33.2516	22.9995	16.0789	17.2573	15.218	16.1619
evm.model.chr33.95	9	No	No	19.1113	22.4679	23.259	21.8813	42.1859	35.5654	45.0252	51.7161	51.8177	51.6861	56.5983	35.9183	25.1069	27.6335	21.8857	24.3759
evm.model.chr34.175	9	No	No	34.5087	33.8384	32.377	34.0038	121.063	80.0854	99.7342	119.898	108.142	81.3745	102.74	72.0269	42.6524	38.8742	37.0809	37.1323
evm.model.chr34.218	9	No	No	121.013	119.281	174.878	203.465	719.583	804.44	1158.28	1248.8	1047.18	963.655	1220.95	737.143	424.478	332.566	290.625	232.231
evm.model.chr34.233	9	No	No	28.8523	30.8401	28.6523	32.2771	42.6575	47.2177	67.5642	62.0709	58.1274	58.8773	53.3027	40.7987	37.5638	32.7963	35.8646	30.948
evm.model.chr34.235	9	No	No	5.44735	5.35042	9.53321	5.49158	14.5422	11.2946	27.915	28.4001	28.6948	21.8207	40.23	24.8276	15.5121	12.9871	9.74717	11.702
evm.model.chr34.270	9	No	No	17.3382	17.2286	15.3086	16.3318	29.2622	30.4408	31.7484	37.7953	37.5721	41.0034	41.3159	26.6057	18.1211	18.2952	15.8938	18.6497
evm.model.chr34.286	9	No	No	4.9006	5.69737	6.82512	5.49353	12.4322	11.2948	12.5095	16.2844	13.4741	13.4096	13.476	9.7202	6.72992	6.74689	6.11548	7.20177
evm.model.chr34.298	9	No	No	12.2175	16.5368	16.2529	14.6734	32.6101	37.2076	45.2682	57.6037	47.6568	52.2736	46.4173	33.0403	21.5379	20.9239	18.6506	18.8274
evm.model.chr34.351	9	No	No	66.0963	55.1994	45.4816	50.1541	94.0859	98.3457	111.894	123.984	139.509	143.867	119.594	73.0654	51.0416	52.0228	41.0407	47.0533
evm.model.chr34.358	9	No	No	20.5434	18.5667	21.9755	19.6452	50.7763	40.9165	61.9874	79.2935	47.8503	44.8316	61.6684	38.6889	23.1177	25.8645	27.407	26.0229
evm.model.chr34.406	9	No	No	4.71218	5.44063	6.61157	6.19991	23.8226	16.1435	17.7388	21.4266	21.9971	20.3631	24.0796	14.4665	6.47443	7.07584	8.0934	6.082
evm.model.chr34.452	9	No	No	53.3092	48.2056	58.2695	53.8352	108.837	108.949	106.596	110.875	106.057	100.78	102.427	77.7089	62.2247	58.8851	62.0616	51.8004
evm.model.chr34.473	9	No	No	295.771	298.537	330.863	356.085	509.157	502.758	546.026	686.539	596.741	534.21	564.443	398.563	322.797	308.481	290.845	359.494
evm.model.chr34.480	9	No	No	20.663	23.0815	23.7022	25.6061	52.1471	50.5775	57.2791	69.4198	66.873	62.2378	51.4258	37.0243	22.5407	22.2061	22.7147	23.4803
evm.model.chr34.499	9	No	No	15.3065	17.1385	15.1657	16.3484	22.0499	27.2026	27.7959	32.0272	26.4267	29.0046	29.633	27.1519	18.6796	19.956	17.353	19.6166
evm.model.chr35.146	9	No	No	8.16353	8.63709	9.37549	9.36973	23.9911	17.712	19.1272	22.4576	22.4356	19.6472	28.387	17.7411	11.6186	10.7421	10.759	9.2227
evm.model.chr35.224	9	No	Yes	10.747	13.1144	13.1836	12.5522	16.0241	15.1022	19.8173	20.2729	21.2366	23.1079	21.1529	15.748	13.7561	14.2336	12.4429	13.894
evm.model.chr35.265	9	No	No	12.4203	12.8005	14.8456	13.1779	24.6542	20.3251	23.6384	27.2824	28.11	23.05	29.9046	22.8689	16.4524	17.2014	16.0894	16.4551
evm.model.chr35.281	9	No	No	11.6321	15.0544	14.096	15.2277	19.3867	21.147	26.351	34.2416	30.1508	30.2551	35.1384	24.2547	18.2343	17.9568	17.2495	18.0923
evm.model.chr35.295	9	No	Yes	16.8001	16.2769	18.1302	14.6103	60.8682	43.99	65.0709	88.8692	71.6672	75.9952	92.0114	44.8971	25.0733	23.2907	20.0583	19.7438
evm.model.chr35.296	9	No	Yes	21.6903	18.7233	24.9345	18.7141	73.3121	57.4776	81.0708	106.914	82.4462	91.5218	104.473	53.8206	31.8729	31.9472	27.4117	25.8808
evm.model.chr35.333	9	No	No	10.7871	11.8009	12.1805	10.7496	14.7344	16.2955	17.4544	21.5491	22.3882	25.9036	19.5214	12.3755	10.865	12.2979	9.73399	11.2371
evm.model.chr35.334	9	No	No	23.2094	26.1126	24.1628	22.5386	43.6807	38.3791	46.5782	54.4555	47.6559	43.9198	47.6829	37.093	28.7724	29.5665	26.9354	23.5371
evm.model.chr35.354	9	No	No	50.6639	52.5144	39.7013	46.3267	68.7248	85.1064	103.322	91.9918	105.555	96.8255	93.5103	66.3368	56.4699	53.6649	47.8089	44.425
evm.model.chr35.369	9	No	No	63.3216	63.2669	48.2928	68.167	165.98	132.901	143.924	152.07	162.2	152.857	178.925	124.818	106.322	95.6822	85.2701	72.5412
evm.model.chr35.408	9	No	No	26.2577	30.3172	27.7122	25.1221	51.1266	59.4331	67.5622	71.0418	64.574	75.3851	61.6654	39.742	27.4142	30.348	23.6765	26.6997
evm.model.chr35.419	9	No	No	919.268	953.397	941.772	810.974	2273.43	2037.9	2936.32	3687.42	2563.31	2686.96	3687.51	2525.45	1174.93	1260.55	1206.3	1022.57
evm.model.chr35.426	9	No	No	11.7422	14.3886	11.5176	12.804	16.2638	14.5028	20.1218	20.5709	24.6632	30.4062	25.1949	17.0916	13.3058	13.8834	11.6693	14.5842
evm.model.chr35.430	9	No	No	20.3137	23.5103	23.9543	25.4475	34.6843	38.5597	47.2229	47.7813	64.5077	82.8069	60.3931	40.4209	22.0876	32.5724	22.7393	24.4011
evm.model.chr35.432	9	No	No	14.474	16.4806	17.3647	14.494	28.6455	20.393	27.2467	29.5546	26.8687	34.0111	39.1838	30.3061	20.921	21.1197	16.4257	24.3109
evm.model.chr35.84	9	No	No	37.376	36.4587	41.7366	37.8035	52.4123	54.9638	71.2914	74.2322	67.1116	71.5666	68.1314	47.3947	34.4023	32.3273	35.9028	31.9425
evm.model.chr36.140	9	No	No	85.6624	89.1463	80.371	88.5712	127.096	156.89	168.521	169.459	157.656	165.835	156.878	133.283	104.947	114.12	92.5734	88.2351
evm.model.chr36.143	9	No	No	10.8566	11.7628	15.1037	11.3513	32.8548	28.5515	35.9673	41.4379	34.899	29.6743	35.8866	32.0166	20.4682	16.9371	14.8986	13.2802
evm.model.chr36.175	9	No	No	130.562	134.652	130.899	133.121	202.127	238.435	272.873	253.882	287.442	331.233	239.084	220.981	145.273	130.377	116.758	140.343
evm.model.chr36.216	9	No	No	40.6395	43.0663	43.1681	45.2722	60.7691	56.4006	61.5787	89.1375	85.6158	85.3416	73.2465	58.9446	38.1787	40.0883	41.1613	41.3866
evm.model.chr36.217	9	No	No	10.196	9.07595	10.8331	10.5136	18.1938	18.9856	23.4056	22.9491	23.0378	24.8652	21.7224	15.582	11.3899	11.3252	11.3048	13.3997
evm.model.chr36.42	9	No	No	23.12	23.9074	27.3736	26.1155	49.3365	44.5161	49.8206	60.2083	52.0548	54.5438	58.9085	45.1064	31.1674	31.9551	30.5149	28.6587
evm.model.chr36.58	9	No	No	20.6288	23.6132	26.3859	23.7706	35.8475	31.2082	39.6855	49.1434	42.8139	40.6114	41.384	29.4191	20.9401	21.7783	19.2657	21.1944
evm.model.chr37.10	9	No	No	14.5866	17.3104	17.6777	14.623	33.5303	29.3917	31.9352	39.4664	36.1383	32.0695	35.3587	26.1383	16.592	16.4486	15.3355	16.145
evm.model.chr37.101	9	No	No	3.71819	4.044	5.13596	4.15494	6.8343	5.8379	6.30593	8.36674	6.84455	7.05198	7.7205	6.00538	4.60501	4.36032	4.41147	4.31555
evm.model.chr37.114	9	No	No	10.8917	10.9751	13.5058	10.6289	21.0067	21.5751	22.4841	29.0396	23.0797	21.3357	26.4794	18.4102	14.0721	14.8029	13.8838	12.3893
evm.model.chr37.159	9	No	No	15.2693	16.9676	17.2011	16.8279	23.3999	21.8473	27.3048	27.413	37.7779	33.0588	31.4628	19.7776	15.0228	13.8923	14.633	15.8056
evm.model.chr37.170	9	No	Yes	227.573	265.147	292.785	264.041	345.9	276.843	391.006	492.251	454.782	448.15	523.302	424.976	285.304	311.362	279.942	349.27
evm.model.chr37.192	9	No	No	2.69155	1.91686	2.23169	3.34759	5.83689	5.35912	6.32795	5.7046	8.8886	8.90333	6.3599	3.72986	2.88095	3.17011	3.04131	2.36344
evm.model.chr37.219	9	No	No	80.846	67.9765	80.1938	74.1618	180.175	139.782	157.957	212.431	214.496	173.301	205.042	134.487	92.4485	97.1741	84.2585	88.2439
evm.model.chr37.220	9	No	No	39.1849	34.3146	40.7071	35.4638	101.43	70.2907	90.8716	118.746	108.255	84.6018	127.185	83.2888	52.1419	52.2533	48.4614	46.27
evm.model.chr37.265	9	No	No	49.6899	35.5722	44.2397	38.838	201.413	150.272	177.661	215.335	154.927	143.526	186.253	117.885	57.9056	59.7293	46.0711	42.0347
evm.model.chr37.281	9	No	No	27.2501	27.0723	30.0729	31.1289	59.4952	48.6721	61.3875	60.1207	60.6692	47.7005	66.0522	40.6293	32.448	33.2229	35.0976	30.5408
evm.model.chr37.321	9	No	No	13.1098	13.4429	14.047	15.3621	29.3999	28.2707	29.0217	35.5256	31.9292	28.07	32.0238	19.0681	12.649	15.2237	13.8331	11.8962
evm.model.chr37.331	9	No	No	141.414	142.666	133.188	138	495.13	414.025	506.452	543.98	424.181	360.146	496.437	341.639	206.905	186.946	168.042	155.017
evm.model.chr37.340	9	No	No	37.5373	34.2685	33.8828	36.1378	183.038	131.103	144.861	208.475	165.387	142.877	169.396	106.239	50.1159	51.1961	44.3854	42.7266
evm.model.chr37.346	9	No	No	5.73762	5.63318	6.26671	5.69293	12.5139	7.21708	9.1089	12.1198	16.6954	13.6718	16.9436	9.55279	5.69129	5.4812	5.66618	7.15087
evm.model.chr37.355	9	No	Yes	2.60431	2.58657	1.93057	2.5069	5.55079	5.77064	4.7928	4.87123	6.0527	6.37473	5.46674	4.66012	3.04706	2.88358	2.71279	3.13006
evm.model.chr37.394	9	No	Yes	48.1321	44.5395	43.0862	40.9813	94.219	66.8128	84.9899	108.679	102.576	106.111	84.0188	64.5109	45.8283	51.2256	39.9234	45.7342
evm.model.chr37.395	9	No	Yes	0.861824	1.26882	1.64132	1.40569	6.91721	6.77994	8.19385	8.86547	5.98535	5.15354	7.65375	5.33019	1.78445	2.55826	1.67002	1.86563
evm.model.chr37.412	9	No	No	29.178	27.8393	29.7619	27.7578	58.5335	45.0535	58.6368	74.1913	73.4761	62.3132	77.6417	51.2909	36.5682	36.475	31.3022	28.5583
evm.model.chr37.430	9	No	No	3.54271	3.22121	3.48143	3.50594	18.3204	11.7736	13.5967	13.1446	12.574	12.061	15.9091	8.11129	4.23514	5.19529	4.59531	3.70726
evm.model.chr37.439	9	No	No	21.9578	20.4734	22.2126	24.3394	35.7694	34.0034	47.6181	53.9696	54.9566	54.609	43.409	30.1199	20.6453	20.8879	22.1562	22.0039
evm.model.chr38.107	9	No	No	38.7475	40.704	44.3021	48.9278	81.8889	84.5714	72.3115	94.4281	81.9175	88.4752	72.5477	55.0118	36.1932	37.3141	35.0793	34.7045
evm.model.chr38.155	9	No	No	101.154	89.6474	86.4413	107.177	199.027	175.51	176.022	190.642	219.188	186.644	202.744	133.916	80.3921	96.6853	70.7427	86.4093
evm.model.chr38.176	9	No	No	1.72758	1.36273	1.58714	1.54775	5.81932	4.67398	4.17685	7.17589	5.4494	4.9088	6.80489	3.19335	1.62671	2.15291	1.64624	1.56369
evm.model.chr38.179	9	No	No	15.9046	17.6682	19.3625	17.5613	24.2302	27.1849	28.1066	32.3017	35.064	33.5477	33.2569	23.2289	20.8846	19.1481	18.9219	17.9599
evm.model.chr38.222	9	No	No	94.4625	75.0014	81.5927	81.0216	202.959	194.98	253.331	259.998	317.917	353.38	260.759	141.303	59.2894	63.6789	54.7156	63.3131
evm.model.chr38.224	9	No	No	13.4803	13.8827	13.0503	11.6677	20.7059	23.2075	24.6285	28.3482	33.1571	46.1379	35.38	21.0789	17.0661	14.3534	13.7337	17.8703
evm.model.chr38.276	9	No	No	6.81218	6.69239	6.869	6.54383	10.6852	10.3535	11.1614	12.9441	11.5779	12.9868	13.9102	9.60025	7.77812	7.27254	6.3339	7.09472
evm.model.chr38.284	9	No	No	16.2797	16.3135	16.9163	15.6833	31.5068	18.8375	27.2738	34.5585	30.0414	32.3918	42.335	27.2428	19.7263	20.7524	18.3755	16.7846
evm.model.chr38.343	9	No	No	47.255	43.3162	46.8757	34.2432	79.8536	45.2446	88.1917	112.405	131.056	143.338	224.778	130.981	55.3254	66.3707	50.5162	56.1239
evm.model.chr38.365	9	No	No	9.94694	8.20533	10.0403	12.5335	145.051	157.429	237.12	223.937	147.545	145.392	217.018	107.083	25.5193	17.7158	17.3975	15.2259
evm.model.chr38.366	9	No	No	36.1569	32.5805	34.1013	35.8177	70.4906	59.8793	77.6837	79.6619	92.8948	86.0008	72.8073	53.4973	36.7157	36.4486	33.5255	35.0809
evm.model.chr38.383	9	No	No	24.5436	43.9688	38.3006	37.2402	136.724	161.204	228.225	270.605	249.788	277.249	310.318	169.558	70.8638	66.3664	56.711	49.758
evm.model.chr38.420	9	No	No	4.06011	5.04047	5.13347	4.37121	7.92608	7.64829	9.18793	9.54978	8.04095	9.92396	8.38972	7.20377	5.07495	5.51455	4.92567	5.95982
evm.model.chr38.423	9	No	No	1.40098	1.4339	1.58085	1.71378	2.15351	2.79418	2.88369	3.37619	4.49904	3.53119	3.23961	2.64591	2.00095	1.82528	2.39243	1.9656
evm.model.chr38.448	9	No	Yes	14.7524	14.8441	13.5872	16.8523	29.0488	23.0323	24.8956	25.5706	30.506	28.1424	29.727	20.6288	15.142	14.2014	14.4101	14.3954
evm.model.chr38.449	9	No	Yes	11.5429	11.0088	12.5294	11.9562	27.96	24.3902	29.9408	31.1695	26.9871	25.1408	30.214	20.0702	14.112	13.5031	12.889	12.6609
evm.model.chr38.454	9	No	No	17.4783	17.9928	18.8613	17.6381	58.9326	40.7287	52.2667	73.1059	61.6113	60.69	75.4487	41.1726	21.2722	19.9782	20.9951	17.7697
evm.model.chr38.455	9	No	No	109.021	102.9	100.342	97.8063	187.516	182.3	204.076	241.807	210.454	191.862	227.087	166.363	123.921	119.159	119.528	111.749
evm.model.chr38.534	9	No	No	7.92593	8.68911	6.96874	7.7065	10.761	11.4818	14.8308	16.895	14.618	16.3601	14.2798	8.82259	6.58634	7.04415	7.18311	7.35817
evm.model.chr38.545	9	No	No	55.0554	46.5328	45.8605	53.1728	114.414	115.877	122.241	153.078	141.804	121.861	146.145	96.9435	45.0744	45.2573	44.9053	58.6036
evm.model.chr38.555	9	No	No	28.4027	28.3526	26.8339	31.7832	43.5112	45.2931	51.3168	61.4195	61.431	68.3974	60.5579	44.6989	38.1255	27.783	31.6623	30.2842
evm.model.chr39.147	9	No	No	15.304	16.4866	14.2059	14.8549	31.87	29.0246	28.7273	29.0068	29.0119	31.403	24.6903	21.6244	16.2244	16.819	17.12	15.328
evm.model.chr39.41	9	No	No	25.1775	32.0699	21.9365	23.2525	79.6255	62.6304	92.4726	125.442	124.052	109.29	120.986	72.0374	33.8124	45.1319	30.8295	40.6317
evm.model.chr39.43	9	No	No	13.8594	14.0233	14.4147	15.3699	33.8315	22.4415	22.7266	31.0131	32.3801	27.462	37.3654	20.7068	16.1851	15.1314	14.9637	14.9638
evm.model.chr4.1131	9	No	No	70.7053	69.1365	75.2341	81.4576	117.105	124.538	129.659	178.355	187.314	165.344	186.961	111.981	69.0174	73.1388	65.1147	56.2971
evm.model.chr4.1144	9	No	No	0.0403005	0.0348444	0.0522602	0.0224521	0.286472	0.206419	0.722321	0.557499	0.520782	0.394407	0.626453	0.144081	0.0496072	0.0313284	0.0579284	0.0475851
evm.model.chr4.1176	9	No	No	117.712	113.016	111.003	115.898	302.071	308.49	323.428	392.664	317.384	304.561	342.242	223.708	173.804	158.69	152.473	147.731
evm.model.chr4.1221	9	No	No	743.314	676.815	683.64	773.659	1524.58	1488.38	1517.43	1693.54	1363.81	1348.77	1531.08	1228.47	969.219	855.784	891.484	815.681
evm.model.chr4.1238	9	No	No	252.87	229.732	210.459	222.987	412.943	370.519	446.626	604.014	561.521	527.932	480.377	301.266	245.663	275.396	229.447	217.099
evm.model.chr4.1265	9	No	No	49.505	46.4854	39.9296	41.1914	104.166	103.077	121.758	135.047	145.267	136.66	125	83.0864	52.5734	52.9031	44.8856	38.8057
evm.model.chr4.1266	9	No	No	38.2259	40.6679	32.1225	31.3589	86.2048	75.1578	83.6743	99.7811	111.958	105.119	92.4481	61.9025	39.5505	40.6115	34.0777	32.6312
evm.model.chr4.1282	9	No	No	13.2916	11.8524	11.0079	13.6149	30.0173	26.1372	28.5325	33.5438	40.1409	40.0619	30.3508	16.737	9.2476	10.0954	7.89231	9.79367
evm.model.chr4.1286	9	No	No	14.5228	17.892	18.5738	18.4822	37.2501	28.884	32.9346	38.6177	35.922	30.422	40.3351	28.2066	22.1344	22.3922	19.8141	20.659
evm.model.chr4.1333	9	No	No	10.8853	11.4199	11.1227	9.87512	20.9611	17.9241	22.6741	21.0374	22.2365	19.6886	26.278	20.2504	12.6746	15.1457	12.7256	13.7772
evm.model.chr4.1456	9	No	Yes	22.4497	20.4281	20.1329	20.7007	48.6235	42.8623	51.2808	57.7518	72.0161	61.0396	67.2643	32.9037	21.5216	20.1955	19.2463	17.5896
evm.model.chr4.1457	9	No	Yes	26.074	24.4805	22.01	24.2344	51.6765	44.2911	52.2009	60.17	81.0151	69.1433	71.4958	33.7494	22.6179	21.7758	21.0456	19.5825
evm.model.chr4.1480	9	No	No	296.952	260.654	217.469	268.585	537.297	480.569	527.112	537.498	694.448	607.69	575.888	426.221	295.364	261.811	243.411	220.524
evm.model.chr4.1501	9	No	No	63.571	47.9385	46.492	59.266	155.758	114.183	111.762	147.243	190.332	128.356	112.72	85.6558	53.9798	45.9806	39.9146	40.6744
evm.model.chr4.156	9	No	No	13.5819	13.8973	17.4195	14.9595	19.9968	16.4536	18.9577	24.0521	22.5699	21.6514	28.0567	18.3281	15.8878	14.9202	15.4788	16.3682
evm.model.chr4.1639	9	No	No	34.8684	23.6968	16.6209	24.2608	25.5889	31.327	57.4768	71.1838	107.997	107.48	80.4712	50.1974	38.2856	25.3947	23.714	25.979
evm.model.chr4.181	9	No	Yes	10.445	10.037	10.6729	11.335	21.2137	15.8728	13.6822	19.1768	19.8907	16.8663	17.2035	11.304	11.1223	12.1284	10.6585	9.98475
evm.model.chr4.339	9	No	No	23.2122	22.4254	20.164	19.7203	36.2802	34.0814	43.4751	45.6478	48.7369	41.1514	41.6108	29.745	22.1404	22.5122	19.6302	19.7511
evm.model.chr4.485	9	No	No	91.3606	72.0193	76.766	70.4444	104.806	143.4	166.778	193.835	190.329	164.126	159.219	118.161	75.8861	69.2461	67.4267	60.8968
evm.model.chr4.755	9	No	No	0.140394	0.110215	0.276541	0.264306	0.359786	0.657176	2.28476	5.4036	3.20575	4.99394	5.20606	2.95695	0.503041	0.435558	0.398195	0.274916
evm.model.chr40.146	9	No	No	23.1881	23.296	26.1871	27.9214	56.2806	53.1484	69.3223	65.4512	64.5156	57.1006	58.5715	44.7156	30.9849	28.031	27.81	25.4585
evm.model.chr40.22	9	No	No	33.785	36.5299	37.3202	36.1953	70.6442	68.1862	68.5697	78.8061	85.1038	92.3438	72.0862	49.8923	34.2735	37.1602	33.911	34.9237
evm.model.chr40.23	9	No	No	22.4633	25.6029	25.8475	24.9452	54.9983	43.8874	49.8721	59.1709	55.7096	54.0401	62.7538	42.1632	32.7176	34.4974	29.8436	27.4313
evm.model.chr40.231	9	No	No	14.9592	14.9589	16.1306	17.1091	26.5031	26.6238	29.0013	34.9224	31.832	32.0207	36.4852	27.3987	18.7911	20.17	17.4931	18.9122
evm.model.chr40.243	9	No	No	8.09291	8.95764	9.43385	10.5995	23.3611	16.1727	19.8926	22.3775	29.0802	23.3762	25.3586	14.2365	9.00624	9.12301	9.24397	9.65102
evm.model.chr40.268	9	No	No	17.5289	17.779	25.0057	15.7896	68.4402	63.6525	76.3603	129.558	72.2654	67.9842	71.4064	35.7501	24.8271	26.664	18.6316	15.7121
evm.model.chr40.289	9	No	No	5.7743	5.21663	4.81154	4.89321	6.51068	8.90871	10.4185	10.318	11.1473	11.7067	12.7299	10.8364	7.08274	6.32022	5.81834	6.00368
evm.model.chr40.33	9	No	No	3.23923	2.14826	2.72733	2.96941	12.7243	7.47866	9.33337	14.295	12.2182	15.574	13.0396	7.91316	6.30483	6.22414	2.76086	2.4905
evm.model.chr40.95	9	No	No	14.8174	13.2485	15.284	14.7892	32.5713	25.2736	29.7608	35.5907	34.4397	34.4586	46.4709	29.3028	17.4923	17.9798	16.3124	16.4109
evm.model.chr5.1189	9	No	No	56.9937	47.7535	56.778	49.4413	101.302	123.529	149.265	136.195	117.079	127.841	122.719	108.89	68.0323	74.2509	74.3864	64.6676
evm.model.chr5.1207	9	No	No	15.2799	11.1623	10.3798	14.2584	28.9375	28.5285	36.7912	37.7513	41.0283	30.7495	30.8619	23.6762	12.7594	11.1971	11.2053	9.8232
evm.model.chr5.1419	9	No	No	48.1567	48.4423	40.1467	49.9072	71.9244	73.9834	95.2838	86.5327	92.4895	95.6026	81.3938	67.7551	47.6745	51.2793	52.6795	50.1365
evm.model.chr5.1465	9	No	No	8.3522	10.5862	6.65128	7.75181	50.5003	43.9124	73.1232	119.835	82.9649	62.975	58.1908	33.3057	12.7924	11.2701	11.7109	9.73188
evm.model.chr5.1766	9	No	No	7.72323	8.11865	7.5535	8.23369	12.4256	11.4672	15.5779	15.6337	16.9231	15.7567	14.2919	14.0804	8.93305	8.34159	7.6847	8.62806
evm.model.chr5.1867	9	No	No	5.58754	5.28943	4.13834	5.0366	10.7629	9.12776	10.4075	13.4625	12.2921	15.6898	17.5819	11.7856	7.01382	7.06401	4.32753	5.69177
evm.model.chr5.560	9	No	No	30.8708	26.1206	23.214	26.9834	68.9217	56.0693	79.5702	83.7249	97.7501	74.628	64.406	57.3987	24.8535	20.6318	21.504	17.7836
evm.model.chr5.665	9	No	No	39.251	36.6348	35.1244	38.9696	68.2763	59.9314	80.8923	68.3511	74.5967	66.6117	79.9017	79.5195	44.806	43.6638	41.2083	34.3824
evm.model.chr5.819	9	No	No	7.17981	6.83313	5.51567	6.81396	16.8353	12.1516	14.7033	14.8958	16.8154	11.8753	13.1038	9.89581	5.81449	6.6299	5.6133	5.10944
evm.model.chr6.1159	9	No	No	10.0493	10.9429	9.71545	10.7151	15.953	17.0792	22.4604	21.9131	32.2416	34.1622	30.7222	22.0339	13.1348	11.5672	12.0624	10.8449
evm.model.chr6.118	9	No	No	52.8482	51.2962	47.2022	42.4844	78.8021	81.8595	112.939	109.654	99.1469	113.28	106.301	82.5352	49.179	58.5065	52.6303	41.83
evm.model.chr6.1197	9	No	No	6.41956	6.82239	7.90501	8.91182	24.0984	17.1193	19.7899	20.686	20.2453	19.9833	19.3644	12.5858	9.29531	9.96842	7.83939	7.90692
evm.model.chr6.1198	9	No	Yes	14.1474	15.9322	15.3224	17.4632	52.1137	43.6503	47.3426	48.6891	43.6275	41.8962	57.0117	31.84	18.2345	20.466	16.3332	17.8511
evm.model.chr6.1321	9	No	No	11.2038	14.0752	12.2925	11.4884	28.8955	23.6546	37.1892	47.7347	38.2474	70.7915	112.088	37.6932	32.7242	27.3342	26.7982	20.31
evm.model.chr6.1322	9	No	No	19.882	21.826	22.1694	22.0588	41.1302	41.1809	44.5179	48.6738	38.9682	54.4768	51.7626	30.0933	29.1897	26.7202	30.048	24.3424
evm.model.chr6.135	9	No	No	13.1266	12.2633	13.0506	13.7994	26.9412	20.7946	26.7049	27.1369	27.6561	22.6819	29.3913	20.9152	17.1312	17.3133	15.6125	14.6611
evm.model.chr6.272	9	No	No	46.0487	35.9295	28.966	31.0995	59.8455	76.0022	112.577	119.999	137.75	149.258	120.037	64.1648	37.0888	33.9177	25.8407	39.5434
evm.model.chr6.793	9	No	No	200.482	200.414	202.037	213.078	355.745	349.356	401.133	455.331	419.273	474.658	412.636	304.753	245.086	257.132	225.615	231.368
evm.model.chr6.809	9	No	No	49.4186	47.7303	51.2343	52.6603	109.317	93.2068	108.33	102.749	101.555	106.393	114.14	78.6095	56.0347	59.3817	52.8545	55.6092
evm.model.chr6.817	9	No	No	23.9725	20.6287	18.8196	19.6253	33.0567	33.1686	40.9255	50.4138	50.8216	50.8069	40.1793	29.2088	21.0174	17.9258	16.4515	19.2723
evm.model.chr6.873	9	No	No	2.19566	1.87241	2.40154	2.94095	10.9355	12.482	14.234	14.2374	15.6251	12.6905	17.8107	7.15751	3.75182	2.20714	2.67349	2.72656
evm.model.chr6.880	9	No	No	2.79558	4.26032	4.00388	3.71947	13.3714	11.8385	12.6226	19.9428	16.7609	13.6731	19.0664	13.2549	6.36271	6.44897	6.58154	4.99943
evm.model.chr7.1103	9	No	No	3.20589	2.82412	3.14592	3.37888	4.74602	5.18888	4.36815	4.5131	6.73422	5.868	5.63453	4.02688	2.91023	2.77597	2.7496	3.21151
evm.model.chr7.1374	9	No	No	5.78279	5.04183	5.33182	5.82099	18.4204	21.254	30.274	36.8418	28.3671	31.8156	32.7644	16.9454	6.43822	6.35098	6.09346	6.43221
evm.model.chr7.1424	9	No	No	8504.08	6434.84	3896.39	7109.85	18909.9	27766.9	25468	31735.2	25125	39353.8	25684.3	17526.2	10450.1	10710.4	6458.47	7183.47
evm.model.chr7.1444	9	No	No	154.25	133.296	114.651	131.1	409.481	322.27	397.684	381.039	461.225	409.796	342.307	206.896	140.784	137.44	128.937	119.395
evm.model.chr7.635	9	No	Yes	16.6205	19.7372	19.0815	19.3554	43.4571	47.324	56.9322	60.9573	53.5671	48.9694	62.915	34.6898	29.1713	22.8787	24.7163	20.1847
evm.model.chr7.928	9	No	No	6.97243	7.6857	8.78211	7.34208	15.5623	13.4506	23.5364	21.1396	31.6352	40.4171	41.9793	26.5018	16.5371	11.3771	15.9713	14.6224
evm.model.chr8.1205	9	No	No	3.78928	4.76078	4.66142	4.62789	7.12967	7.30928	10.2367	12.0057	11.7633	10.4736	8.93504	6.4198	5.47451	5.75687	4.70377	6.48322
evm.model.chr8.189	9	No	No	1.7242	1.30768	1.5311	1.47173	4.11802	3.32749	4.15881	4.20939	2.96571	3.75671	4.60901	2.85492	1.96262	1.65605	1.93825	1.74784
evm.model.chr8.234	9	No	No	4.22186	4.06457	4.80564	3.71028	9.23584	7.97872	10.4595	11.4677	9.38039	9.40243	11.7826	7.94828	5.5573	6.03783	5.31245	5.85259
evm.model.chr8.244	9	No	No	18.9478	19.0403	14.9224	17.5043	46.9968	26.8501	37.9508	45.9824	43.812	48.0998	54.7642	40.0574	24.7625	28.1825	24.6474	23.6169
evm.model.chr8.397	9	No	No	19.7824	17.0064	14.7564	17.2231	18.9312	23.0792	47.0498	31.6729	39.8904	35.805	36.8888	23.0746	22.7459	17.0003	17.1545	15.3469
evm.model.chr8.499	9	No	No	44.5326	44.6514	28.2206	35.127	91.0486	98.7391	132.042	225.633	158.706	145.542	145.35	67.4977	36.3169	44.2131	34.3526	44.5895
evm.model.chr8.608	9	No	No	75.3524	78.141	75.5765	86.62	93.8004	125.04	127.283	150.481	137.625	155.27	134.959	97.4473	93.0133	84.0682	76.4931	78.0539
evm.model.chr9.1060	9	No	Yes	5.04634	6.59975	6.41249	6.31166	13.0707	12.3276	12.9417	17.4245	18.4131	21.6485	17.9913	15.1973	8.9558	8.81432	7.18569	10.2966
evm.model.chr9.1061	9	No	Yes	14.1	14.7206	13.2838	14.5191	25.8367	31.4364	32.9711	42.381	46.4936	58.8479	39.4131	27.4407	16.5673	15.9675	12.905	19.5526
evm.model.chr9.1102	9	No	No	34.8244	30.9075	32.6108	37.2796	80.8307	65.8579	82.1964	93.2404	87.2798	76.877	64.8795	62.2048	36.459	31.65	37.2604	31.0849
evm.model.chr9.1156	9	No	No	6.14998	5.90149	6.1485	7.59897	11.1989	15.7356	17.096	22.2995	14.8319	24.3194	24.9086	20.1476	10.7864	9.13648	7.67849	6.98427
evm.model.chr9.409	9	No	No	2.7273	1.3524	0.981311	1.65607	23.8775	20.7336	30.0852	22.2867	23.679	26.2965	32.7301	16.7935	5.46491	4.64702	2.14425	2.30187
evm.model.chr9.447	9	No	No	54.8683	58.5663	44.147	50.3566	96.2814	94.5815	113.593	129.271	123.313	129.204	123.804	85.8986	57.5374	59.9436	52.1198	51.7497
evm.model.chr9.457	9	No	No	30.2405	25.3202	25.3326	30.1072	51.4266	33.7956	36.5758	45.2387	63.1897	52.6259	57.9671	33.6475	27.5861	30.2238	24.8987	25.7049
evm.model.chr9.494	9	No	No	16.9616	16.4596	19.8982	19.7222	51.0144	30.9349	40.3052	45.4626	55.6285	48.4219	78.2591	42.543	23.299	23.193	20.7434	20.9699
evm.model.chr9.495	9	No	No	9.32574	7.88256	11.5684	12.0236	18.5502	17.8404	21.7616	24.2659	28.7815	29.3722	24.7676	13.696	6.28192	6.17369	5.92546	6.95304
evm.model.chr9.531	9	No	No	25.8492	22.832	23.5843	28.9813	97.9334	67.3436	77.4635	116.093	113.485	94.2227	106.071	62.9901	31.5861	29.0109	27.0227	24.5088
evm.model.chr9.905	9	No	No	34.8355	41.6232	42.2054	41.6657	56.8084	74.4135	92.0638	103.841	90.0313	92.214	110.299	84.4643	60.515	64.9761	55.8612	60.2236
evm.model.chr9.930	9	No	No	40.1246	42.7531	41.9529	44.5581	98.7812	79.6318	94.1029	104.663	113.11	109.365	126.944	79.4965	51.6188	50.9642	48.8982	43.0713
evm.model.000115F_arrow_pilon.77	4	No	No	0.508599	0.321784	0.593643	0.474105	0.21498	0.0661725	0.0523702	0.0812883	0.09484	0.123131	0.12853	0.381388	0.861429	0.658722	0.940647	1.0263
evm.model.000164F_arrow_pilon.31	4	No	No	1.03097	0.853617	0.91114	0.812237	0.45288	0.255234	0.29204	0.394223	0.288989	0.334727	0.527894	1.35228	1.58533	1.4779	1.87631	2.05423
evm.model.000170F_arrow_pilon.101	4	No	Yes	17.9466	21.04	26.275	18.7834	17.4251	10.4614	14.7063	15.7443	14.349	12.4568	26.4032	30.5001	31.417	39.2053	36.6161	29.3377
evm.model.000170F_arrow_pilon.102	4	No	No	0.532156	1.06323	1.24985	0.7076	0.158398	0.0791618	0.0706411	0.141239	0.0765566	0.153573	0.486488	1.28634	1.40732	1.72911	1.65711	1.61807
evm.model.000170F_arrow_pilon.147	4	No	Yes	4.36684	8.10438	11.3352	6.70334	5.36415	3.71264	5.95354	5.05747	3.09335	3.77564	11.898	19.5487	17.9678	16.437	18.9304	13.242
evm.model.000170F_arrow_pilon.206	4	No	No	330.041	297.462	161.919	265.432	215.416	82.1116	162.95	109.476	100.639	137.129	228.556	291.179	299.82	380.763	397.946	442.646
evm.model.000170F_arrow_pilon.263	4	No	No	34658	50308.5	37033.5	39091	20054.7	6953.41	3632.38	4136.93	3035.49	3710.78	15986.7	52049.2	86371.5	112794	121456	94160.1
evm.model.000170F_arrow_pilon.29	4	No	No	23.9882	17.0625	21.9027	19.0893	13.7474	8.37981	10.7105	9.23779	10.2732	9.54069	17.875	20.4754	25.2107	27.7871	24.4914	24.1297
evm.model.000170F_arrow_pilon.3	4	No	No	2.95895	2.00577	4.1225	2.43403	0.853816	0.151551	0.233649	0.225707	0.192375	0.467131	1.08815	3.03176	5.18914	5.1103	5.94936	4.8467
evm.model.000170F_arrow_pilon.31	4	No	Yes	0.524429	0.512908	0.490998	0.466856	0.211392	0.163886	0.184884	0.16162	0.177137	0.198622	0.525953	0.985898	0.936501	0.932712	1.08883	0.823105
evm.model.000170F_arrow_pilon.34	4	No	Yes	3.26185	4.65857	6.62086	4.60404	4.29339	2.69162	2.65633	1.96862	1.66652	2.00883	3.38888	6.356	6.88777	5.81066	6.40802	6.47096
evm.model.000170F_arrow_pilon.35	4	No	Yes	4.00187	5.7201	8.11971	6.33047	4.98105	3.42819	2.95872	2.38862	1.98737	2.90116	3.41164	7.07821	6.39369	6.99081	7.17633	7.14966
evm.model.000170F_arrow_pilon.38	4	No	No	0.480986	0.586534	0.960609	0.431214	0.639731	0.47442	0.473838	0.491029	0.226852	0.303866	0.557458	1.19835	1.16749	1.15776	1.3755	1.12489
evm.model.000170F_arrow_pilon.39	4	No	No	0.976177	1.53977	1.90424	1.47406	1.44151	0.940834	0.713215	0.832835	0.604736	0.686789	1.14272	2.08942	2.52186	2.06343	2.33542	2.39559
evm.model.000170F_arrow_pilon.66	4	No	No	0.521406	0.481553	0.682916	0.444512	0.541254	0.353063	0.377932	0.360211	0.274852	0.320928	0.56809	0.82088	0.744604	1.11786	0.924823	1.16172
evm.model.000170F_arrow_pilon.68	4	No	Yes	1.95323	2.84117	3.83284	2.65638	1.07067	0.806951	1.02135	1.0785	0.875803	0.950253	2.02716	2.9481	3.27729	3.74553	4.37838	3.93143
evm.model.000170F_arrow_pilon.94	4	No	No	1.80328	1.96096	2.09975	1.64668	1.89717	1.22263	1.34091	1.56	0.894309	1.09393	1.60872	2.86207	2.93926	3.0394	3.23522	2.26195
evm.model.000198F_arrow_pilon.103	4	No	Yes	3.76075	5.2606	5.98263	3.98903	5.29492	2.65207	3.06752	3.34602	2.73224	3.05816	5.58968	7.38577	7.91906	8.64237	7.46827	6.56634
evm.model.000198F_arrow_pilon.38	4	No	No	0.500383	0.88351	1.39826	0.308808	0.302506	0.058458	0.0769278	0.163501	0.106395	0	0.112405	1.21851	0.767174	1.29202	1.42721	1.298
evm.model.000198F_arrow_pilon.41	4	No	Yes	2.62312	3.56777	4.71335	2.95925	1.79856	1.31762	1.08661	1.27065	0.842419	1.23252	2.18736	4.68793	4.47931	5.13261	4.62517	5.27408
evm.model.000198F_arrow_pilon.8	4	No	No	0.978364	1.37977	1.54405	0.863976	1.56103	0.779215	0.626556	0.615386	0.369384	0.742986	2.59474	3.7309	3.61032	4.21158	3.94129	3.86795
evm.model.000198F_arrow_pilon.89	4	No	No	2.20859	3.24962	4.1877	2.53061	2.93966	1.93766	1.37079	1.50328	1.13001	1.3993	3.00597	4.43789	4.38934	4.592	4.09856	4.08466
evm.model.000198F_arrow_pilon.98	4	No	No	0.200889	0.327178	0.445604	0.252549	0.320233	0.190762	0.199335	0.184418	0.108512	0.157546	0.355302	0.718528	0.563824	0.573631	0.611004	0.605196
evm.model.000199F_arrow_pilon.54	4	No	No	4.83673	6.11601	10.1609	6.50706	7.93939	2.8952	3.81474	3.61044	2.96192	3.45728	10.6461	9.76952	11.2832	13.0231	14.3636	11.5335
evm.model.000199F_arrow_pilon.70	4	No	No	1.11911	2.29978	3.90924	1.69965	1.28555	0.626626	0.45348	0.441836	0.174735	0.337953	1.15136	3.69757	5.10255	4.54988	5.45686	3.7702
evm.model.000253F_arrow_pilon.38	4	No	No	0.250098	0.483737	0.390718	0.383011	0.0749183	0.0370271	0.0224909	0.0289163	0.0297539	0.0296121	0.168594	0.370842	0.6192	0.673447	0.62048	0.884588
evm.model.000275F_arrow_pilon.33	4	No	No	1.01339	0.960208	1.54774	1.09715	0.916816	0.539989	0.689658	0.77844	0.660148	0.580174	1.21169	1.10583	0.994296	1.38138	1.47116	2.27807
evm.model.000292F_arrow_pilon.1	4	No	No	0.397828	0.553547	0.650609	0.438155	0.493451	0.3697	0.430446	0.250799	0.383223	0.48481	0.522546	0.687525	0.591204	0.880789	0.623335	0.921646
evm.model.000305F_arrow_pilon.18	4	No	No	1.45844	1.36011	1.45986	1.55419	0.742585	0.632585	0.502612	0.560779	0.731525	0.590489	1.09382	1.2954	1.77912	2.05647	2.01503	1.92109
evm.model.000308F_arrow_pilon.22	4	No	Yes	2.95358	4.58965	4.68501	3.14005	4.42966	2.60154	2.9294	2.89406	2.07695	2.72029	5.54975	7.10571	7.81222	8.16559	8.01358	6.6594
evm.model.000316F_arrow_pilon.20	4	No	No	0.212762	0.314815	0.385342	0.341063	0.23175	0.144169	0.143995	0.109056	0.157206	0.16596	0.312253	0.416059	0.498728	0.452299	0.522907	0.409592
evm.model.000316F_arrow_pilon.5	4	No	No	4.30086	2.39202	3.14558	2.53355	2.86404	2.16601	1.23147	1.09672	1.06208	1.23463	2.62948	4.65649	4.53912	4.87521	4.5459	4.11914
evm.model.000316F_arrow_pilon.6	4	No	No	5.018	3.2867	3.6641	3.20856	2.60027	1.74148	1.10175	1.28168	1.10131	1.4853	2.81124	4.27723	4.35855	5.05955	4.28959	4.09463
evm.model.000322F_arrow_pilon.3	4	No	No	2.90582	4.05217	5.62385	3.27411	1.44692	0.459542	0.422405	0.65347	0.330579	0.373482	1.24716	4.28033	5.84426	6.56206	6.06908	6.36208
evm.model.000335F_arrow_pilon.29	4	No	Yes	0.83835	1.12981	1.49397	0.892954	1.03151	0.586792	0.597662	0.648456	0.488439	0.54573	1.15955	1.49522	1.577	1.79686	1.67535	1.90413
evm.model.000340F_arrow_pilon.12	4	No	Yes	1.20032	1.39839	1.79593	1.26318	0.537044	0.353983	0.263956	0.338743	0.272165	0.384674	0.576173	1.67355	1.79447	2.37899	1.64899	2.13392
evm.model.000360F_arrow_pilon.1	4	No	No	1.15421	1.21494	1.24432	0.905394	0.792076	0.570566	0.511466	0.535287	0.523995	0.419882	0.663062	1.00991	1.02991	1.77697	2.07561	1.54538
evm.model.000360F_arrow_pilon.2	4	No	No	0.801401	1.2885	1.09927	0.860238	0.748188	0.344921	0.293976	0.308543	0.369685	0.400204	0.859171	2.06716	1.00558	2.35725	2.04487	1.47411
evm.model.000388F_arrow_pilon.11	4	No	Yes	0.352464	0.435902	0.563475	0.445006	0.272551	0.207891	0.305487	0.259683	0.154992	0.210773	0.41477	0.559573	0.765945	0.645056	0.795767	0.669106
evm.model.000388F_arrow_pilon.16	4	No	No	0.724599	0.974907	1.28124	0.826914	0.399379	0.230544	0.138568	0.163391	0.0863106	0.183382	0.506789	1.72246	1.57514	1.73987	2.25114	1.56341
evm.model.000388F_arrow_pilon.22	4	No	No	1.07249	1.21569	1.75441	1.27223	1.71796	0.751367	0.949478	0.718368	0.490062	0.557719	1.52871	2.98521	2.51451	2.6456	2.86328	2.65957
evm.model.000388F_arrow_pilon.23	4	No	No	1.78052	2.25167	2.49315	2.23031	2.352	1.16048	1.49296	1.38682	1.03317	1.09936	2.62654	4.38412	3.62478	3.95157	4.14743	4.09537
evm.model.000391F_arrow_pilon.11	4	No	Yes	1.72121	2.59931	2.67561	2.63316	0.369041	0.398302	0.287992	0.216852	0.27152	0.576554	1.98516	2.70105	5.8057	2.83664	6.9094	3.7311
evm.model.000463F_arrow_pilon.1	4	No	No	14.6262	20.1252	27.1902	17.162	18.6644	13.521	18.1559	15.8061	10.7442	10.186	25.5803	31.5431	36.3056	32.1559	37.1995	28.5273
evm.model.000485F_arrow_pilon.6	4	No	No	3.72305	5.1864	5.56361	4.06263	5.80777	2.72029	3.14581	4.42315	3.01928	3.42215	4.93186	5.82486	5.4345	7.63839	5.89044	7.66059
evm.model.000491F_arrow_pilon.5	4	No	No	0.206462	0.365054	0.611841	0.2301	0.155386	0.108881	0.095731	0.0650243	0.0557151	0.109211	0.249191	0.465735	0.568123	0.707354	0.526893	0.715166
evm.model.000491F_arrow_pilon.9	4	No	No	6.16657	6.51979	9.3962	8.07048	7.99942	6.0683	4.4903	5.00432	3.02799	3.81245	5.7138	8.40472	9.82723	9.719	11.0178	10.4068
evm.model.000512F_arrow_pilon.3	4	No	No	0.314552	0.277774	0.581837	0.387656	0.0658954	0.0509661	0.0193271	0	0.0352464	0.0385509	0.0559413	0.397469	0.539208	0.742911	0.997795	0.51195
evm.model.000512F_arrow_pilon.7	4	No	No	1.92892	2.42823	2.85462	1.88077	2.18204	0.8467	1.03171	1.09349	1.07659	0.889412	3.12363	5.28762	5.22617	4.67959	5.41155	3.31489
evm.model.000526F_arrow_pilon.3	4	No	No	0.653776	1.03799	1.38697	0.783612	1.00115	0.475431	0.547882	0.453656	0.256754	0.358624	1.01981	2.28219	2.05197	2.1257	1.87316	2.20414
evm.model.000547F_arrow_pilon.10	4	No	Yes	5.51968	10.6159	8.59161	9.56297	7.29784	3.61455	5.3458	5.41208	5.9199	7.19503	13.6333	19.8172	22.1564	18.3301	20.0211	14.7162
evm.model.000591F_arrow_pilon.6	4	No	No	0.6667	0.985568	0.8406	0.816367	0.246772	0.0834509	0.145733	0.306328	0.362038	0.598765	1.05673	1.81389	1.42922	1.61761	1.85509	1.30593
evm.model.000627F_arrow_pilon.3	4	No	Yes	7.01383	9.52978	11.06	9.03378	6.07997	2.35572	2.03118	2.71959	1.56434	1.88628	5.43967	12.0829	17.4379	16.6836	15.3403	14.7318
evm.model.000692F_arrow_pilon.1	4	No	No	6.55969	8.18714	11.0451	7.41751	3.07255	1.82064	1.69406	1.96903	1.63087	2.12017	3.30441	11.4796	11.6679	13.5737	11.991	13.6294
evm.model.000692F_arrow_pilon.2	4	No	Yes	2.25195	2.4802	2.53878	1.70208	1.16415	0.280327	0.343413	0.489738	0.444145	0.49575	1.61182	2.90533	3.9963	4.06089	2.20306	3.7869
evm.model.000712F_arrow_pilon.7	4	No	No	6.11571	8.74034	9.4759	7.57928	8.8668	6.62046	6.56086	7.03493	5.89674	5.99411	7.28382	10.9726	9.05915	10.6293	10.3494	12.7406
evm.model.000740F_arrow_pilon.1	4	No	Yes	0.578218	0.82296	0.798303	0.839336	0.694715	0.103247	0.273913	0.338132	0.277932	0.492372	0.26324	0.995031	1.28219	1.48747	1.54068	1.48407
evm.model.000794F_arrow_pilon.6	4	No	No	12.3692	9.55521	13.306	9.68503	1.3238	1.59567	2.73188	2.97073	2.82031	3.40645	9.33998	16.2312	12.6108	20.2974	19.5533	16.0696
evm.model.000808F_arrow_pilon.9	4	No	Yes	0.839246	1.4143	1.3139	0.938291	1.09649	0.462581	0.398383	0.444784	0.325646	0.616153	0.928605	2.46026	2.06413	1.77191	2.4355	1.86349
evm.model.000876F_arrow_pilon.4	4	No	Yes	13.3257	10.7763	14.2679	8.58192	11.0035	4.13462	3.58452	4.13421	2.30579	2.45111	7.248	16.0414	15.441	19.2859	18.4177	17.3551
evm.model.000881F_arrow_pilon.1	4	No	No	1.00936	1.12861	1.84384	1.09706	1.93102	0.761405	0.561272	0.840043	0.427249	0.596159	1.84974	3.11771	2.62966	3.29389	2.82538	2.74296
evm.model.000968F_arrow_pilon.1	4	No	No	32.9752	34.6385	44.503	29.8424	15.4819	18.0705	12.4567	16.5309	10.9572	7.60746	18.3793	38.9267	44.4761	48.1269	77.757	50.0491
evm.model.001018F_arrow_pilon.4	4	No	No	3.41359	3.5879	4.68592	2.75741	4.91294	2.68962	3.51398	3.58569	2.66372	1.91156	4.30705	6.2727	5.73587	7.21893	6.85913	6.21466
evm.model.001167F_arrow_pilon.3	4	No	Yes	11.5097	15.2739	19.6365	12.7843	13.8486	9.77187	9.34734	8.33639	6.83491	8.19005	23.971	40.6847	35.7389	36.2339	28.0807	28.072
evm.model.001351F_arrow_pilon.1	4	No	No	6.56817	6.17912	7.1423	4.86205	5.67038	2.85949	1.7053	2.47171	0.952075	1.22602	3.93399	9.33594	9.79054	10.3372	9.40739	9.08343
evm.model.001515F_arrow_pilon.2	4	No	No	3.76054	4.68883	8.8586	4.02451	1.12304	0.340155	0.404867	0.731716	0.346898	0.746302	2.65226	7.09153	7.51766	11.8077	10.8723	12.5792
evm.model.001522F_arrow_pilon.1	4	No	No	0.487914	0.635211	0.679543	0.553927	0.708346	0.391664	0.337938	0.466741	0.357744	0.420616	0.915832	1.51491	1.81404	1.05447	1.22894	1.18019
evm.model.001640F_arrow_pilon.1	4	No	No	5.14654	8.90589	11.6974	7.40099	0.311387	0.175126	0.208953	0.125508	0.0859349	0.11453	0.905044	6.1475	14.016	11.9896	24.2414	11.7153
evm.model.001830F_arrow_pilon.1	4	No	No	2.88231	3.23861	3.15067	2.42894	1.84427	1.09032	0.933795	0.973719	0.754354	0.986316	2.10491	3.05493	3.27102	4.76861	3.88182	5.20474
evm.model.chr1.1051	4	No	No	0.428884	0.356703	0.399587	0.391639	0.290912	0.313093	0.256053	0.214625	0.1646	0.15367	0.252792	0.58635	0.631923	0.646747	0.710518	0.683437
evm.model.chr1.1638	4	No	No	46.5007	57.8951	54.4683	54.2178	33.5822	14.1876	18.2604	14.0532	21.0893	22.9421	37.5597	61.5772	66.494	71.0741	63.4285	70.826
evm.model.chr1.1648	4	No	No	1.94609	1.56987	2.10864	1.59324	0.496638	0.236285	0.271039	0.421592	0.262883	0.318473	0.903685	1.70396	2.36556	2.40555	3.11239	2.04949
evm.model.chr1.1758	4	No	No	0.792922	2.28156	3.23544	1.62522	1.87261	1.36995	1.02606	0.741382	0.283297	0.594007	1.33912	3.28922	3.96736	4.26479	5.12735	4.55458
evm.model.chr1.1932	4	No	No	5.21788	5.67704	4.98679	3.84169	0.827098	0.400708	0.501438	0.450784	0.813424	1.06793	2.10849	7.1844	6.89271	7.05569	7.14369	9.17194
evm.model.chr1.1947	4	No	No	1.50468	1.99927	2.28517	1.44116	1.05305	0.398782	0.212429	0.382064	0.363557	0.479271	1.63536	4.00408	3.92504	3.80895	4.26171	3.07913
evm.model.chr1.1961	4	No	No	3.84396	2.77259	2.43373	2.85081	2.32891	1.05235	1.37149	1.87384	2.55262	1.3158	2.996	4.26935	3.94632	4.3785	4.69735	4.78112
evm.model.chr1.309	4	No	No	0.673872	0.660464	1.56886	0.607731	0.48745	0.212184	0.123896	0.102258	0.0673182	0.200398	0.335417	1.12672	1.08864	1.42601	1.20633	1.55122
evm.model.chr1.612	4	No	No	1.12574	1.44589	2.5471	1.29256	1.55579	0.614938	0.462394	0.530931	0.641552	0.644765	1.24282	2.31399	2.33797	2.60208	2.82161	2.32195
evm.model.chr1.983	4	No	No	122.552	150.386	172.023	118.727	57.5993	67.2339	86.5725	58.0741	50.4795	61.1136	92.9521	135.268	159.531	203.628	214.955	170.369
evm.model.chr10.1228	4	No	No	1.27171	1.43262	1.84387	1.3695	0.576633	0.29773	0.222047	0.220849	0.245181	0.795862	0.970469	1.87554	2.1743	1.98144	2.54806	2.85652
evm.model.chr10.1241	4	No	No	0.298062	0.423277	0.887645	0.356522	0.443439	0.210303	0.109467	0.063511	0.0193564	0.0941936	0.361985	0.758608	1.11678	1.23463	1.49137	1.12281
evm.model.chr10.1273	4	No	No	7.44594	7.85436	10.5666	8.75693	1.79786	1.58976	5.79486	3.9937	2.95098	4.40541	5.20832	12.8557	13.0858	11.2708	15.0877	11.4258
evm.model.chr10.191	4	No	No	5.60573	4.42694	6.01657	7.40336	4.31815	4.86218	1.75378	1.89014	0.681729	1.3495	3.18922	6.20535	8.83989	8.36565	8.69414	8.52346
evm.model.chr10.242	4	No	No	0.233422	0.251025	0.32099	0.299677	0.0376669	0.0297728	0.023858	0.0525917	0.121486	0.201804	0.205196	0.196327	0.396212	0.59246	0.527915	0.468523
evm.model.chr10.511	4	No	No	0.926176	1.26713	1.61888	0.984107	1.0572	0.395426	0.543326	0.560259	0.675089	0.635646	0.974593	2.21979	1.99663	2.24709	1.96057	2.20445
evm.model.chr10.529	4	No	No	0.893963	0.953351	1.5216	0.908235	0.517532	0.303384	0.173377	0.235302	0.20134	0.332442	0.555826	1.53914	1.5698	1.58087	1.84331	1.45905
evm.model.chr10.660	4	No	No	0.988855	0.961986	1.16249	1.16209	0.343372	0.396426	0.462462	0.271987	0.33824	0.363978	0.330509	1.38422	1.24164	1.24771	1.85583	1.54762
evm.model.chr10.712	4	No	No	1.11908	1.07636	1.43365	1.09437	0.518101	0.393947	0.166111	0.281239	0.164883	0.293212	0.481196	1.35005	1.3725	2.13769	1.49513	1.78197
evm.model.chr10.843	4	No	No	3.92214	3.03177	4.39213	2.95109	2.93823	1.63482	1.22198	0.921284	1.23869	1.28894	3.15691	4.14178	4.40201	3.73517	4.98002	5.52209
evm.model.chr10.865	4	No	No	1.36265	1.70898	1.60421	1.14473	0.586817	0.460826	0.347828	0.25323	0.380157	0.664377	0.831048	1.78827	2.20507	1.89125	1.65818	1.60339
evm.model.chr11.1053	4	No	No	1.74871	2.77391	0.949725	1.19986	0.190504	0.197957	0.0878597	0.429012	0.313687	0.594942	0.632292	1.43302	2.9396	3.05789	2.9627	2.24941
evm.model.chr11.359	4	No	No	0.160235	0.236146	0.352387	0.252195	0.271674	0.175482	0.0873415	0.0607387	0.0943942	0.213016	0.355573	0.5835	0.414572	0.440053	1.1571	0.82778
evm.model.chr11.486	4	No	Yes	1.65483	2.48775	3.16803	2.20083	2.00356	1.03876	0.610614	0.596908	0.31277	0.354175	1.23321	2.30085	3.09714	4.2373	4.26793	3.5217
evm.model.chr12.144	4	No	No	9.56471	15.5494	18.9918	14.3149	9.89877	6.50199	4.37551	5.89557	3.15636	5.46363	6.63227	24.1614	20.6006	22.8746	26.2094	22.0005
evm.model.chr12.208	4	No	Yes	290.675	409.893	430.681	327.02	481.273	201.452	68.4742	82.286	49.3086	55.2324	93.4459	344.191	476.874	717.563	565.939	453.185
evm.model.chr12.344	4	No	No	0.517689	0.728319	1.09194	0.842507	0.123675	0.0427551	0.027947	0.0167084	0.0206568	0.0426053	0.241093	1.23204	1.75014	1.65355	1.67971	1.44991
evm.model.chr12.431	4	No	Yes	2.27905	2.91965	3.42383	2.60522	2.82185	1.47466	0.962937	1.56611	1.44159	1.47334	2.5979	3.25202	3.59338	4.69482	3.98679	3.87933
evm.model.chr12.436	4	No	No	2.59646	3.27228	4.28983	2.42801	2.97297	1.90026	1.047	1.49551	0.937748	0.884019	2.2916	5.6139	5.53935	4.93578	5.97267	5.47889
evm.model.chr12.439	4	No	No	0.381637	0.786034	1.02147	0.530342	0.623139	0.409159	0.245778	0.294361	0.205025	0.214652	0.456271	0.965618	1.37044	1.50605	1.06465	1.23679
evm.model.chr12.459	4	No	Yes	89.4263	101.475	90.7843	81.8076	82.2377	41.6204	54.2301	53.9765	47.5728	49.396	102.376	129.88	109.671	142.863	142.343	131.518
evm.model.chr12.462	4	No	No	2.9563	3.72315	4.35246	4.09817	3.70096	1.8871	2.27196	2.68111	2.59633	2.3626	4.23345	4.74694	5.54681	5.67815	6.33776	5.91185
evm.model.chr12.466	4	No	No	3.19152	3.64688	3.79015	3.42343	2.6268	1.25064	1.73907	1.61123	1.50453	1.76184	3.31532	4.19018	5.28321	5.08828	4.68982	5.23979
evm.model.chr12.483	4	No	No	8.6066	10.0037	8.56454	7.44899	7.15185	4.32285	0.890055	1.84262	1.48705	2.56785	5.09167	11.8341	14.4924	13.3326	12.34	10.2322
evm.model.chr12.504	4	No	No	12.8482	16.3672	18.5684	15.3448	14.3225	11.4698	11.2478	10.3493	8.53278	8.29407	15.163	25.1841	28.2599	26.6608	26.2953	22.0004
evm.model.chr12.511	4	No	No	109.224	173.992	186.599	159.756	138.205	75.1931	95.8439	96.8147	104.515	96.93	209.779	265.563	288.694	312.78	318.757	259.144
evm.model.chr12.516	4	No	No	0.357235	0.67626	0.749822	0.473604	0.441917	0.230049	0.147108	0.208011	0.137383	0.189144	0.397344	1.01516	0.956437	0.982056	0.935647	0.776774
evm.model.chr12.528	4	No	No	21.6698	24.3399	27.1362	17.0378	15.738	8.03092	8.08174	6.2206	8.80641	8.68048	21.3563	29.754	30.5266	32.1176	33.5686	31.7408
evm.model.chr12.641	4	No	Yes	4.20594	5.12507	5.30339	3.79217	4.50259	2.52499	2.1184	2.33981	2.05481	2.49888	3.14248	4.81877	4.5318	6.60648	4.80409	7.75407
evm.model.chr12.642	4	No	Yes	2.15719	2.96075	3.28691	2.22468	2.4947	1.5829	1.35765	1.6236	1.10132	1.4866	1.99012	3.03218	2.7672	4.14343	3.19068	4.70379
evm.model.chr12.852	4	No	No	1.70071	3.06637	2.8622	1.8535	1.16321	0.920572	0.715324	0.885699	0.715186	0.9159	1.71633	2.98312	3.2235	3.07219	2.78968	2.6036
evm.model.chr13.1010	4	No	No	0.68888	0.775822	1.08594	0.769734	0.879387	0.383011	0.304704	0.332271	0.306564	0.366223	0.558497	1.14332	1.29994	1.56134	1.10508	1.33935
evm.model.chr13.1012	4	No	No	2.41947	2.82083	4.29724	3.27703	5.00043	2.0832	2.05752	2.34157	1.26375	1.52472	3.50591	6.06862	5.48745	5.66623	5.97736	6.23517
evm.model.chr13.1013	4	No	No	1.38525	2.1146	2.68	1.5926	0.347844	0.186908	0.0956584	0.180099	0.0866319	0.121721	0.492537	2.0815	3.01629	3.60387	4.34984	3.03435
evm.model.chr13.234	4	No	No	1.216	1.9135	2.83018	1.5104	0.947647	0.525392	0.495078	0.646713	0.455341	0.609562	1.17975	1.85493	2.47798	3.40875	2.7302	2.68988
evm.model.chr13.295	4	No	No	7.37795	9.43157	9.83315	8.29069	7.01932	4.13802	3.27769	4.74619	5.19901	4.32758	6.65573	9.6588	10.6314	10.0395	10.1532	10.8723
evm.model.chr13.330	4	No	No	4.22476	4.82296	5.25146	4.71838	2.57364	1.93832	2.58929	2.79663	2.42419	3.22906	6.80207	5.4714	5.61253	6.89529	6.28437	6.85055
evm.model.chr13.357	4	No	No	0.685331	1.02375	1.03517	0.881295	0.486572	0.220098	0.343379	0.310389	0.278077	0.27651	0.732952	1.3234	1.3288	1.14802	1.5588	1.41883
evm.model.chr13.358	4	No	No	8.30943	11.1419	12.2307	10.72	6.10801	2.71762	2.77776	3.48831	3.24479	3.06101	6.75192	13.8855	12.1295	13.2002	14.4536	13.5364
evm.model.chr13.360	4	No	No	1.81045	2.55463	3.42806	2.07067	0.578704	0.186856	0.213347	0.407453	0.25289	0.378008	0.735542	3.35572	3.62402	3.47594	3.45835	2.92214
evm.model.chr13.393	4	No	No	11.214	18.6854	23.586	17.1324	1.27109	0.334398	0.511356	0.734678	1.41356	3.20335	11.1222	27.4252	30.8747	31.9231	27.2625	21.951
evm.model.chr13.438	4	No	No	1.61051	2.02177	2.17485	2.09204	1.30272	1.27126	1.06373	1.03502	0.511034	0.744644	1.33886	2.42858	3.09876	2.87468	2.89293	3.10368
evm.model.chr13.439	4	No	No	0.349322	0.52599	0.408621	0.415414	0.381117	0.138392	0.197353	0.126026	0.158508	0.25637	0.502296	0.736629	0.69882	0.767027	0.944373	0.609365
evm.model.chr13.519	4	No	No	4.43002	6.12076	6.68225	4.72768	2.10465	1.6686	1.10655	1.37986	1.58685	2.18021	3.00371	8.38753	8.84713	7.02651	6.78394	6.13883
evm.model.chr13.530	4	No	Yes	16.1159	16.3281	18.0423	16.2916	15.7778	10.7337	6.42111	6.1874	6.00892	5.97615	7.04178	19.8149	19.0679	19.9726	19.3778	18.6457
evm.model.chr13.619	4	No	No	0.990589	1.61446	2.11695	1.33936	1.34912	0.780035	0.587264	0.669317	0.381335	0.360115	0.764508	1.63171	2.23834	2.66315	2.06249	2.04002
evm.model.chr13.623	4	No	No	13.2442	11.9723	15.3678	9.96681	10.9289	7.28997	5.84371	6.16034	5.99725	6.76717	11.8145	19.3512	18.8494	19.2945	18.2842	16.6861
evm.model.chr13.624	4	No	No	7.97089	8.18875	9.24038	7.03959	15.0744	5.81877	4.13003	4.76735	3.30061	3.55379	7.94079	13.9946	17.2083	19.2146	14.9058	12.7586
evm.model.chr13.627	4	No	No	0.28642	0.64248	0.678042	0.456202	0.355499	0.156216	0.12455	0.0871946	0.0393163	0.156462	0.194516	0.55498	0.645202	0.632814	0.591332	0.915359
evm.model.chr13.661	4	No	No	46.111	56.7253	51.0542	46.3889	34.0857	23.8069	25.9429	28.0852	20.501	24.5907	39.5843	52.4582	62.4106	68.3339	68.2183	65.3908
evm.model.chr13.67	4	No	No	10.3647	14.2435	17.8747	12.3723	10.3271	8.85502	6.93861	10.05	4.5877	6.13835	13.9738	14.9315	22.3842	19.8511	22.9124	18.946
evm.model.chr13.814	4	No	No	41.2878	50.127	61.4965	43.3526	15.0262	10.5063	9.7942	10.1493	8.42587	10.501	21.1743	46.5865	64.5944	77.5369	75.7575	67.8404
evm.model.chr13.990	4	No	No	6.52378	11.584	8.90425	10.8246	4.2789	2.88227	4.02784	2.25004	3.61787	2.82343	9.68636	11.3395	16.2519	19.0404	16.7067	15.3643
evm.model.chr13.991	4	No	Yes	1.11858	1.17204	1.69385	0.938933	0.727815	0.481028	0.374751	0.401713	0.294237	0.480548	1.02957	1.9155	1.48493	1.80123	1.59402	2.32944
evm.model.chr14.347	4	No	No	54.4922	68.894	65.8185	55.0137	42.1241	26.2998	41.4209	25.7941	44.1076	60.7679	89.2064	79.4591	84.2419	95.8291	84.0918	82.0115
evm.model.chr14.403	4	No	No	3.09569	3.1757	2.72534	3.52628	1.47252	0.648333	0.877342	0.70032	0.795259	1.2875	2.5835	3.7592	4.20442	4.04293	3.70307	3.81817
evm.model.chr14.406	4	No	No	0.239315	0.175071	0.167469	0.126559	0.00960837	0.00530016	0.00753172	0.00267457	0.00570498	0.0153911	0.080761	0.44325	0.545534	0.640501	0.322941	0.566512
evm.model.chr14.407	4	No	No	2.23318	3.67945	3.8652	2.49359	2.136	0.944802	1.24245	1.75204	0.571947	0.575134	1.57102	3.80849	4.5314	5.66377	5.40586	5.75028
evm.model.chr14.411	4	No	No	1.89195	2.26427	2.32844	1.98829	2.54495	1.75054	1.25891	1.09807	0.718964	0.929743	2.34755	3.17325	3.77002	3.54754	3.72215	2.95177
evm.model.chr14.442	4	No	No	3.15642	4.27431	4.49972	3.36096	1.7969	0.922783	1.61627	1.03595	1.31729	3.20359	4.85551	7.63657	7.68446	8.59666	6.57209	6.23544
evm.model.chr14.473	4	No	No	14.8888	19.8817	18.3186	19.6258	12.7392	6.41296	13.2197	10.7215	9.28381	8.71926	28.2763	37.6987	44.7613	43.1974	46.4771	28.0289
evm.model.chr14.474	4	No	No	1.02158	2.05937	2.6342	2.19783	1.03888	0.281065	0.705989	0.716719	0.681908	0.797363	3.00491	4.21028	4.4211	5.42491	3.82286	2.76043
evm.model.chr14.555	4	No	No	12.5743	16.6004	21.615	16.6883	4.35939	3.59361	4.43009	4.8954	4.28449	3.97824	11.606	18.5504	28.5879	30.1352	30.006	25.0648
evm.model.chr14.659	4	No	Yes	11.411	13.8621	14.9026	9.20971	9.36632	6.7984	5.2834	4.26757	3.5442	4.84505	8.52731	14.6197	17.7538	20.3393	18.8411	15.0737
evm.model.chr14.690	4	No	No	3.27838	3.87341	4.45453	3.8394	3.05369	1.15942	1.47207	1.54745	1.02519	0.809493	2.46758	4.83296	5.90331	6.1602	6.88635	6.05148
evm.model.chr14.858	4	No	No	0.602899	0.728396	1.1663	0.78592	0.896505	0.216839	0.13757	0.169724	0.208083	0.103556	0.4578	0.729562	0.780081	1.05658	1.39687	1.05509
evm.model.chr14.872	4	No	No	0.317733	0.374089	0.532254	0.296008	0.145017	0.088947	0.165883	0.14584	0.0763357	0.08223	0.107396	0.450639	0.452707	0.930583	0.664194	0.542716
evm.model.chr14.911	4	No	No	1.16085	1.20541	0.968971	1.04227	0.537654	0.274641	0.133445	0.205568	0.1993	0.274443	0.691042	1.43497	1.59018	1.54574	1.13536	1.4043
evm.model.chr15.344	4	No	No	5.77605	6.94847	8.95237	7.50247	7.57204	4.83725	4.0474	4.72555	3.45159	4.12092	6.30721	9.92649	9.46952	9.93546	10.519	11.8201
evm.model.chr15.43	4	No	No	0.842543	0.840698	1.50627	0.935891	0.331122	0.217615	0.0959775	0.063965	0.0636341	0.0711765	0.288642	0.454919	1.85939	1.18012	2.81412	1.63945
evm.model.chr15.552	4	No	No	2303.33	3421.27	3079.18	2847.54	426.803	373.855	375.288	268.595	238.829	426.106	1286.82	3233.39	6441.07	6075.1	6405.38	4747.61
evm.model.chr15.559	4	No	No	15.7537	21.8355	27.2759	15.6822	20.0946	11.5941	12.659	14.7281	11.5173	11.6599	21.4388	25.654	28.7046	34.232	32.3124	26.7775
evm.model.chr15.568	4	No	Yes	2.06093	2.22452	3.14782	2.48621	2.47651	2.13647	1.9062	1.61165	1.79326	1.84886	3.36378	4.03291	3.72383	3.62751	4.26586	3.627
evm.model.chr15.584	4	No	No	0.858346	0.898005	1.20866	1.11063	0.52802	0.265786	0.333555	0.207101	0.330162	0.278714	0.608125	1.21535	1.25604	1.53971	1.62924	1.51696
evm.model.chr15.613	4	No	No	2.54156	4.88091	4.84778	3.39641	2.42645	2.41167	2.11818	3.04204	2.2075	2.41474	3.80903	6.19887	5.19189	6.15692	7.58959	6.24943
evm.model.chr15.704	4	No	Yes	2.60037	2.91329	3.5848	2.41292	2.16694	1.69406	1.3576	0.965452	0.96954	1.29559	2.29323	3.23267	3.72098	4.4684	4.71495	4.10402
evm.model.chr15.705	4	No	Yes	2.71111	3.23403	3.35122	2.61637	2.48041	1.96886	2.06431	0.93026	1.10947	1.42742	2.33004	3.25879	3.20449	3.31233	3.83731	3.66968
evm.model.chr15.836	4	No	No	7.14615	6.56228	9.50703	7.22584	7.80385	6.84436	3.38005	2.19453	0.976306	1.1613	2.97174	6.59788	9.13918	10.8669	11.1786	9.45438
evm.model.chr15.923	4	No	No	1106.28	1562.59	2042.35	1508.22	67.8415	28.7283	31.6077	46.1069	34.8369	44.0185	354.152	1342.86	2246.93	2613.5	2664.08	2466.1
evm.model.chr15.931	4	No	No	4.59263	6.81473	7.52728	4.34877	1.98798	1.19315	1.0193	0.925417	0.820206	1.40679	3.1237	8.88195	8.57719	9.18945	8.65061	9.16584
evm.model.chr15.948	4	No	No	2.47778	4.60615	7.21245	2.861	4.34991	2.34894	2.0154	1.8075	1.14023	1.68102	3.88797	7.10046	5.92826	7.8294	6.95763	6.89488
evm.model.chr16.110	4	No	No	1.2375	1.34553	2.20109	1.51808	0.709546	0.313164	0.275044	0.303421	0.092049	0.266271	0.996429	2.30759	3.42956	3.51678	3.06549	3.05997
evm.model.chr16.136	4	No	No	2.38794	3.29725	3.69502	3.43099	2.10776	2.2915	2.23051	2.09767	1.56236	1.57773	2.30118	4.07237	4.24321	3.89278	4.73309	3.53624
evm.model.chr17.129	4	No	No	2.79696	3.75942	3.15266	3.21282	3.45893	2.07466	1.85152	1.8912	2.21725	2.60351	4.13427	4.74942	5.44929	6.07024	5.15283	5.54705
evm.model.chr17.197	4	No	No	6.53056	10.5631	10.1167	9.14072	5.06842	2.64903	2.8553	2.45417	3.28799	3.05736	8.75324	14.9918	17.6549	18.4352	16.6868	14.9688
evm.model.chr17.212	4	No	No	0.618734	1.00066	0.499733	0.469316	0.0906629	0.00698239	0.0489171	0.054568	0.0521742	0.0577578	0.405525	0.670768	0.988291	1.9048	0.822766	1.53319
evm.model.chr17.234	4	No	No	3.46522	5.46443	5.40891	5.05278	4.37535	2.13922	2.22546	2.31136	1.99131	2.29438	4.86137	8.03738	7.51792	7.42169	6.93896	8.31459
evm.model.chr17.237	4	No	No	1.12747	0.757867	0.852831	1.30855	0.374671	0.255447	0.279532	0.296005	0.277756	0.403082	0.680812	1.17881	1.67711	2.24658	1.80831	1.62585
evm.model.chr17.238	4	No	No	0.616221	0.501937	0.660336	0.791242	0.236694	0.169973	0.148243	0.1882	0.167491	0.274957	0.430021	0.774233	1.1355	1.31017	1.40132	0.981937
evm.model.chr17.239	4	No	Yes	20.7631	26.8098	23.9768	22.8549	12.1492	5.64834	6.79715	6.28874	5.68938	8.334	20.4895	41.0084	41.6467	47.5216	44.9957	35.1827
evm.model.chr17.240	4	No	Yes	25.1333	30.7172	24.0642	25.6628	11.882	6.67734	6.25007	6.06476	7.20646	10.2927	18.9075	33.643	36.5724	41.7545	40.0126	33.7183
evm.model.chr17.242	4	No	No	1.29378	1.98659	2.01117	1.64127	1.41567	0.458456	0.464605	0.545325	0.406575	0.547745	1.35826	2.88055	3.10547	3.99514	3.87285	2.84273
evm.model.chr17.262	4	No	Yes	36.0043	46.0756	41.2381	37.6215	6.66762	4.74155	5.89133	5.48416	5.43542	7.24479	17.3286	42.9658	57.3494	50.0731	65.9556	49.5052
evm.model.chr17.307	4	No	No	25.4255	35.7857	39.3305	29.3375	12.9223	4.84564	3.57337	5.9574	2.92505	4.7523	13.6453	37.0722	47.4479	65.997	58.752	49.8314
evm.model.chr17.315	4	No	No	23.06	30.1525	33.1055	34.2769	40.9333	20.2659	18.8845	22.3081	13.4367	8.85495	24.3548	53.7354	56.1332	50.1439	56.3314	50.9521
evm.model.chr17.339	4	No	No	5.3264	8.34641	10.2388	5.90724	3.25137	1.90292	0.933546	2.20809	0.986383	1.57257	3.21146	8.75478	9.27202	9.68498	12.3935	9.871
evm.model.chr17.350	4	No	No	0.826255	1.09621	1.60544	0.830737	0.383476	0.0910819	0.0834127	0.15007	0.117691	0.128446	0.366834	1.34618	1.67038	2.04177	1.83681	1.64001
evm.model.chr17.351	4	No	No	0.809552	0.9995	1.84372	1.08701	0.277093	0.0421556	0.0396196	0.019596	0.0681618	0.0812259	0.501474	2.29463	3.00836	2.99887	3.16647	2.22524
evm.model.chr17.363	4	No	No	0.801966	0.774822	1.0725	0.880686	0.719113	0.530263	0.342923	0.374008	0.50094	0.532993	0.660658	0.982514	1.07449	1.06292	1.27259	1.12709
evm.model.chr17.411	4	No	No	4.5502	5.23693	6.35764	4.24334	3.15304	1.44854	1.19484	1.73188	0.964655	1.4492	2.64142	5.08283	5.79299	7.99568	6.40895	6.09825
evm.model.chr17.444	4	No	No	1.19459	1.20497	1.2866	1.25684	0.385269	0.247235	0.201183	0.255011	0.199172	0.245525	0.466714	1.65615	1.85689	1.83583	1.87026	2.10869
evm.model.chr17.457	4	No	No	0.171143	0.271822	0.430862	0.230359	0.0541862	0.014084	0.0275808	0.0190322	0.0471026	0.0237319	0.124739	0.305642	0.565564	0.583019	0.306865	0.438444
evm.model.chr17.46	4	No	No	4.17474	7.26337	6.0717	3.90841	5.40513	2.37952	1.99762	2.29429	2.12239	2.41807	5.51645	7.98006	7.90616	10.6588	8.08156	7.85026
evm.model.chr17.466	4	No	No	3.0789	3.2146	3.51179	2.95247	1.37897	1.21597	1.02809	1.09229	1.27998	1.46078	2.36751	3.95444	4.13842	4.64006	4.43043	5.36959
evm.model.chr17.470	4	No	No	1.33914	2.05118	3.08202	1.49318	1.35165	0.464719	0.225809	0.350656	0.266741	0.312031	0.916728	4.6651	4.15365	5.49595	4.21111	5.0117
evm.model.chr17.59	4	No	No	4.77107	4.15318	5.2396	3.90716	2.92777	2.08298	1.86187	1.55713	1.64323	1.91872	2.86699	6.07699	7.95905	6.24976	5.57981	5.19605
evm.model.chr17.622	4	No	No	23.7895	41.9985	40.6904	36.3069	15.046	10.1081	15.3508	18.8022	20.8162	24.4868	47.4718	54.8716	53.5999	65.6625	58.0791	54.5677
evm.model.chr17.623	4	No	No	4.6853	5.28405	5.45991	4.92025	4.63239	2.26997	2.19235	2.23416	2.32619	2.52482	4.50071	6.74488	6.29543	7.03225	6.6513	6.01986
evm.model.chr17.624	4	No	No	8.27335	10.6597	12.1875	9.65928	11.1118	4.99911	5.08309	5.2769	4.76084	5.88182	10.6746	16.0344	14.5446	17.0513	15.3524	14.6561
evm.model.chr17.625	4	No	No	9.16577	10.3495	10.8045	9.86236	9.92703	3.91085	3.88167	4.78252	4.2092	5.02936	8.84725	13.1588	12.0423	13.3729	12.6497	12.2902
evm.model.chr17.688	4	No	No	7.53325	11.5352	16.0803	10.0338	7.64681	6.78807	7.38895	6.63405	6.04639	6.26483	10.4298	15.4987	14.1549	18.0084	19.6285	15.618
evm.model.chr17.807	4	No	Yes	4.31353	6.0592	8.45838	4.75615	6.98403	3.71458	3.32221	3.64609	2.08048	2.07324	5.06398	8.74942	9.56058	9.26739	8.55119	8.86867
evm.model.chr18.354	4	No	No	281.74	441.345	563.961	389.693	276.106	194.261	142.764	129.098	103.229	96.2782	259.195	512.499	636.315	532.212	617.611	616.344
evm.model.chr18.403	4	No	No	1.02623	1.44209	1.52724	1.05413	0.820974	0.354232	0.335306	0.369434	0.265795	0.289533	0.55959	1.30994	1.61859	2.10535	1.35144	1.67707
evm.model.chr18.48	4	No	No	2.58278	4.3132	6.11036	3.39282	4.14119	1.58903	1.80821	2.06009	1.35494	1.96803	4.41105	6.41541	6.96411	7.34101	6.76392	8.30361
evm.model.chr18.596	4	No	No	17.7689	29.0604	34.2724	23.222	22.8293	13.6035	9.41193	12.7484	9.52017	13.1221	22.4985	34.4248	35.3873	41.6142	40.0664	34.8051
evm.model.chr18.620	4	No	No	17.7683	16.5951	19.021	15.8565	18.0743	12.3517	10.2172	8.64697	10.4481	9.96715	14.485	17.9744	19.2756	19.6985	19.8178	17.8334
evm.model.chr18.881	4	No	No	30.7496	44.5885	46.7269	42.3303	17.2458	12.3328	11.7166	13.8538	15.7911	15.6121	25.0274	40.8842	50.7163	54.7611	58.9261	45.579
evm.model.chr18.979	4	No	No	31.2271	33.3673	35.9685	37.9293	26.8551	28.4926	22.7915	18.1027	11.3491	12.7153	21.355	32.3638	51.0782	41.839	48.4415	40.8598
evm.model.chr19.111	4	No	No	107.512	109.11	140.795	97.4168	111.176	90.3804	72.6878	86.7452	55.8537	57.1145	117.744	218.72	221.355	208.705	182.062	153.325
evm.model.chr19.124	4	No	No	6.24326	12.8165	15.1481	14.297	1.74192	1.66497	0.997288	1.5523	2.37089	2.5201	7.27332	11.8629	16.1943	23.3057	14.2787	15.5868
evm.model.chr19.21	4	No	Yes	0.323709	0.528686	0.524819	0.486704	0.55149	0.257141	0.201548	0.285509	0.276769	0.229699	0.339537	0.842018	0.590382	0.777382	0.758716	0.735472
evm.model.chr19.22	4	No	Yes	0.504165	0.830482	0.658226	0.601614	0.565333	0.366116	0.33177	0.347364	0.261829	0.329097	0.448844	0.946233	0.73789	0.924064	1.01804	0.868899
evm.model.chr19.222	4	No	No	1.06703	1.43082	1.50971	1.33216	0.72032	0.36824	0.383452	0.49386	0.332564	0.44525	0.777961	1.80992	2.29997	2.0457	2.22832	2.08078
evm.model.chr19.40	4	No	No	3.59562	4.30539	4.81317	3.86218	3.21725	2.56579	2.00695	2.27008	1.70469	1.83936	3.40159	6.38806	6.13796	6.02903	5.98599	7.07383
evm.model.chr19.478	4	No	No	43.7361	53.3612	79.4465	47.8954	15.6982	8.02408	6.88629	7.04476	5.5165	7.25804	22.9646	59.8357	95.4512	104.809	111.669	97.1505
evm.model.chr19.5	4	No	Yes	9.37479	19.6475	28.7423	15.2195	4.10971	1.36849	1.57297	2.2622	0.983117	2.21578	6.19262	21.9934	26.1908	31.545	29.454	31.6781
evm.model.chr19.80	4	No	No	13.7089	15.4087	13.3542	12.495	3.81873	1.25052	1.78412	1.03443	1.0429	2.81848	10.7667	18.6863	18.8674	20.245	16.593	19.3246
evm.model.chr2.1384	4	No	No	0.727266	1.06746	1.43415	0.831809	0.117152	0.0405785	0.0224919	0.041336	0.045273	0.0515895	0.14967	1.02873	1.43502	2.01041	2.07653	2.34359
evm.model.chr2.1499	4	No	No	0.468673	0.439481	0.458749	0.338536	0.448924	0.221462	0.248857	0.107722	0.109403	0.203272	0.173587	0.505915	0.663379	0.511434	0.637733	0.570004
evm.model.chr2.1527	4	No	No	12.7796	15.6995	19.1746	12.5989	8.4195	3.71662	3.39548	3.19783	2.42547	3.30053	7.14958	14.5763	18.8789	24.2175	20.0137	19.6879
evm.model.chr2.1535	4	No	No	10.6654	12.7923	13.4079	9.82043	13.1101	5.28448	5.08853	6.48383	5.04602	4.66014	8.07827	14.1907	14.9298	20.4138	15.3449	18.0677
evm.model.chr2.1540	4	No	No	18.7825	25.6973	28.5819	19.2341	27.0014	9.26012	6.15287	6.9747	6.15706	5.00412	15.8078	30.0451	36.1797	35.1691	38.5899	33.4106
evm.model.chr2.452	4	No	No	0.947077	0.721871	0.798536	1.23003	0.880338	0.359998	0.371549	0.2708	0.439502	0.267329	0.975953	1.19666	1.53098	1.55337	1.45844	1.35166
evm.model.chr2.497	4	No	No	2.14628	2.30401	2.08904	1.69787	0.782369	1.50947	1.62403	1.82114	1.8542	3.14034	2.82922	3.76421	3.05428	3.32074	2.7998	3.61359
evm.model.chr2.665	4	No	No	50.1365	53.0939	56.4227	32.4308	30.0548	19.8998	14.0777	12.8758	8.89418	10.2634	18.6054	42.7624	58.5429	83.4866	65.2949	59.0851
evm.model.chr2.841	4	No	Yes	6.22397	6.279	5.12926	4.42209	3.10216	2.81477	3.65469	3.7394	3.47704	5.95768	5.09329	6.13437	6.18921	6.91398	6.18491	7.49216
evm.model.chr20.235	4	No	No	20.1906	19.2732	23.5248	18.8245	17.9108	15.4184	16.7754	18.0477	12.7325	9.94839	17.5771	19.3395	22.2216	23.5253	24.542	22.9419
evm.model.chr20.4	4	No	No	0.565505	0.803868	0.716949	0.435386	0.215846	0.129249	0.192617	0.340069	0.107608	0.14816	0.836914	1.60652	1.74508	2.77038	2.76209	2.39463
evm.model.chr20.483	4	No	No	1.73929	2.63206	2.85003	2.2995	1.50251	1.15045	0.940204	0.837484	0.825169	1.38959	1.29601	2.64982	2.98184	2.76415	2.9348	3.80579
evm.model.chr20.5	4	No	No	1.17761	1.82999	2.16042	1.95539	0.788261	0.338777	0.336997	0.31246	0.350196	0.331742	0.770252	1.76988	2.18792	2.64089	2.59955	2.73442
evm.model.chr20.60	4	No	No	1.84358	2.17151	3.51999	1.27521	0.763286	0.384188	0.275867	0.246675	0.18096	0.449632	0.762754	2.46675	3.07356	3.09899	2.64359	2.41398
evm.model.chr21.119	4	No	No	7.17676	9.93816	14.3584	9.18345	11.3023	6.08276	6.69586	5.90234	3.39743	3.19107	9.1898	18.4347	20.3768	20.7116	23.0789	20.039
evm.model.chr21.130	4	No	No	0.569083	0.551883	0.633876	0.483178	0.499604	0.246195	0.2571	0.0729311	0.192254	0.25222	0.32868	0.684925	0.817625	0.914863	0.688857	0.678801
evm.model.chr21.149	4	No	No	32.3945	55.7721	45.9096	49.6053	16.6883	12.8258	14.8631	11.0564	13.7257	20.4428	39.0393	61.3291	78.0314	71.0157	63.9876	64.6164
evm.model.chr21.175	4	No	No	11.0242	12.8875	10.9807	10.1254	8.35746	5.24192	4.21854	3.44678	2.50565	8.92054	8.57837	12.4387	13.0576	14.9617	12.815	14.8936
evm.model.chr21.196	4	No	No	41.4626	44.4831	35.7591	35.2493	18.7375	11.7158	14.5038	12.1648	18.4154	40.9439	51.6534	72.5704	70.8267	53.2077	49.8992	58.8556
evm.model.chr21.216	4	No	No	11.9534	11.807	13.1692	10.9277	8.02884	5.59114	6.05344	7.67039	6.09602	6.58431	11.3194	14.4128	14.6034	16.8529	14.7711	16.2918
evm.model.chr21.235	4	No	Yes	2.4467	3.34205	3.50176	3.22845	2.8464	1.65673	1.56099	1.42228	1.14416	1.13695	2.66063	4.9955	4.97698	5.53313	5.14788	5.73181
evm.model.chr21.236	4	No	Yes	4.14742	5.71433	6.75142	4.3997	2.04523	1.01272	0.918998	0.96639	0.926373	1.06403	2.95789	7.15281	6.66187	8.55546	7.21144	8.82689
evm.model.chr21.242	4	No	No	11.9134	10.3441	12.8258	8.15383	10.4962	5.19105	7.04477	8.35121	7.57392	8.73824	13.5244	17.4133	14.6864	18.232	15.467	17.7528
evm.model.chr21.31	4	No	Yes	3.42755	4.182	5.15469	3.65396	5.12213	2.6677	2.03394	1.87733	1.63244	2.32298	2.92138	6.24472	4.92234	5.98581	4.63602	6.95553
evm.model.chr21.321	4	No	No	6.68485	8.69554	9.63042	7.21	6.63583	4.85284	4.90779	5.09976	3.99778	5.50686	10.3409	13.6068	12.2007	11.437	13.5557	13.9234
evm.model.chr21.346	4	No	No	12.0988	15.3038	19.9019	12.8877	9.79137	9.6345	8.28697	7.15007	4.89718	5.87015	9.46259	16.7738	18.625	19.3201	19.4882	16.9499
evm.model.chr21.370	4	No	No	1.94897	2.14377	1.90558	1.5134	0.718809	0.339639	0.509527	0.551493	0.314587	0.524295	1.80202	3.14305	2.93567	4.25675	3.13041	2.82264
evm.model.chr21.474	4	No	No	0.449644	0.581685	0.572585	0.242823	0.115325	0.220082	0.0782613	0.129755	0.0725352	0.0631989	0.256094	0.678291	0.913652	0.712662	0.926801	0.908212
evm.model.chr21.489	4	No	No	7.90955	11.4471	12.3283	9.50851	11.6932	6.48807	6.61572	6.83538	4.89454	4.8225	8.69211	12.8161	14.79	16.9288	15.5363	15.1266
evm.model.chr21.53	4	No	No	0.378168	0.360375	0.661279	0.403383	0.559931	0.344404	0.366574	0.320673	0.180065	0.206081	0.450745	0.854368	1.19655	1.11083	1.04019	1.1115
evm.model.chr21.569	4	No	No	2.96226	3.49739	4.90607	3.31502	1.15844	0.579507	0.720742	0.667457	0.596674	1.01208	2.62053	4.483	5.28382	7.00336	6.97668	6.55093
evm.model.chr21.58	4	No	Yes	4.38458	6.93281	8.70789	5.38275	5.05399	2.24401	1.71901	2.08259	1.22524	1.90376	2.9604	6.89665	8.13705	9.67883	10.1268	10.4488
evm.model.chr21.59	4	No	Yes	5.16324	8.36893	10.6405	6.17951	5.09447	2.53848	2.27695	2.37879	1.5308	1.92007	3.97862	7.54881	8.18973	11.1607	11.115	11.8253
evm.model.chr21.597	4	No	No	1.2839	1.45919	1.94029	1.12842	1.5352	0.662767	0.563949	0.562601	0.458614	0.465527	1.21058	1.87782	2.5652	2.63221	2.33762	2.20525
evm.model.chr21.659	4	No	No	7.68892	8.61851	10.1679	7.08904	4.4644	2.95483	2.07383	2.29496	1.62379	2.16241	3.50175	8.85829	12.3898	13.6409	12.9389	11.2242
evm.model.chr21.676	4	No	No	5.1949	8.02215	12.6153	7.00377	5.08226	1.71866	1.56991	1.95508	0.782435	1.54943	4.49799	14.8488	14.0866	18.0103	17.4025	16.4642
evm.model.chr22.205	4	No	No	123.228	149.972	194.099	139.728	92.92	59.9351	54.3836	54.1043	35.866	38.1966	78.5425	162.021	221.092	247.163	293.731	225.444
evm.model.chr22.207	4	No	No	8.38129	11.0487	12.0095	9.30462	3.9328	1.9786	1.68919	1.70045	0.857159	1.5808	4.59268	12.8507	16.8331	13.4026	18.3923	16.9131
evm.model.chr22.288	4	No	Yes	1.2939	1.74081	2.21144	1.40721	0.568359	0.51795	0.392686	0.490624	0.759941	0.597322	0.788188	1.68065	2.30033	2.32723	2.14915	2.32425
evm.model.chr22.314	4	No	No	2.08585	3.89535	4.48354	2.32596	2.40067	0.945006	0.908818	1.01356	0.588686	0.799414	1.38248	3.57293	3.20563	4.27482	4.02009	3.85459
evm.model.chr22.384	4	No	No	15.8635	40.4947	46.4768	46.4237	6.23988	2.27427	2.2914	1.80113	1.58146	2.6122	11.3583	35.9485	67.7137	61.1775	102.503	57.2227
evm.model.chr22.403	4	No	Yes	1.2529	1.28835	2.10713	1.14859	2.1198	0.95327	0.452281	0.406284	0.239004	0.227767	0.543163	2.20194	2.29718	2.224	2.46234	2.30629
evm.model.chr22.451	4	No	No	3.3324	3.50576	4.32118	3.73446	2.79191	1.65785	1.60702	1.36846	1.45067	1.70588	3.68877	4.68498	5.28936	5.26264	6.07407	4.99252
evm.model.chr22.568	4	No	No	1.67185	1.36837	1.8939	1.69957	1.42331	0.966822	1.16033	0.708423	0.869156	0.97211	1.22288	1.60153	1.74006	2.46116	2.38795	1.93772
evm.model.chr22.639	4	No	No	5.02071	7.602	8.37785	5.43325	2.14362	1.23494	1.12804	0.855192	1.23803	1.78412	2.79832	6.51579	10.9831	5.95271	12.088	8.87916
evm.model.chr22.660	4	No	No	1.92001	2.79776	2.76592	1.7491	2.80413	1.46339	2.00382	1.58502	1.62684	2.28743	3.15178	3.95203	3.9853	4.40389	4.6805	3.80569
evm.model.chr22.664	4	No	No	10.3745	12.343	14.6327	11.4719	8.15867	4.23251	5.40131	5.96547	5.81533	6.21659	13.1051	16.4629	20.3568	18.1953	15.7901	15.725
evm.model.chr22.687	4	No	No	4.16386	4.83853	6.20324	4.41317	3.22132	1.83775	1.76817	1.58986	1.42876	1.27976	3.66966	7.10265	8.05424	7.256	9.1915	6.76531
evm.model.chr22.690	4	No	No	3.47403	5.66272	6.5262	3.75547	4.40912	1.96117	1.19188	1.41075	0.673332	1.22308	2.33322	4.59896	5.75067	6.6665	6.3453	7.31946
evm.model.chr22.715	4	No	No	13.5602	19.9289	24.3555	19.968	16.4015	10.6707	9.65014	10.5883	8.43303	8.87543	15.5195	27.4379	31.6968	32.3152	29.0249	26.6585
evm.model.chr22.723	4	No	Yes	3.27954	3.28435	4.22035	3.66245	3.98787	2.44888	1.61901	1.59532	2.64035	1.75023	3.25449	5.21837	4.9591	5.24	5.89284	5.3055
evm.model.chr22.737	4	No	Yes	10.9274	11.346	17.1634	10.1005	6.92463	4.4781	3.0055	3.45064	4.79162	2.89299	6.49886	13.845	15.3335	15.9564	16.3268	17.8912
evm.model.chr22.740	4	No	No	1.67692	3.78871	3.67318	2.75945	1.85658	1.20129	0.730442	1.12214	0.905442	1.65685	2.16424	3.7014	4.35842	4.00448	4.58024	4.21296
evm.model.chr22.744	4	No	No	1.05302	1.2652	1.87703	1.02756	0.693522	0.449722	0.303275	0.404667	0.61963	0.437482	0.882909	1.54612	1.84978	1.74161	1.93273	1.97812
evm.model.chr22.745	4	No	No	1.05769	1.22493	1.56766	1.02977	0.600584	0.320276	0.334962	0.337105	0.627409	0.317451	1.08323	1.4695	1.64198	1.77911	1.57714	1.92302
evm.model.chr22.746	4	No	No	0.996276	1.25351	1.82539	1.43903	0.261942	0.180475	0.302406	0.577138	0.777195	0.604842	1.43752	1.51192	2.21646	2.09982	2.23934	1.77087
evm.model.chr22.781	4	No	No	6.44373	9.87414	10.3917	8.61879	6.47247	4.10313	3.89907	3.66543	3.69222	6.37242	13.669	13.3496	15.2117	14.6936	20.6307	13.2963
evm.model.chr22.879	4	No	No	4.15453	4.82825	5.43175	4.41834	1.97029	1.05738	0.833791	1.38144	1.46412	1.57456	4.01326	10.0079	8.19167	7.81115	8.14125	7.08869
evm.model.chr23.136	4	No	No	6.78511	6.3996	8.05449	5.15988	5.92345	4.16856	3.7867	4.04398	3.88314	4.1753	7.59633	14.1702	15.7643	17.8623	16.2261	14.6943
evm.model.chr23.162	4	No	No	1.24573	1.33541	1.41297	0.991774	0.504622	0.459615	0.32419	0.316501	0.501262	0.635026	0.81021	1.70321	1.39148	1.59293	1.46134	1.64299
evm.model.chr23.164	4	No	No	15.3601	20.7652	27.1492	18.8224	5.03435	3.41283	4.30422	3.52423	3.80739	5.08773	9.04369	22.2848	29.4735	30.5324	34.0717	27.5753
evm.model.chr23.202	4	No	No	4.88302	6.46823	6.22664	4.60877	4.41145	2.26551	1.43786	1.43675	1.93058	1.74905	3.07411	8.58144	8.61547	7.65287	7.95293	7.31215
evm.model.chr23.31	4	No	No	1.06992	1.41797	2.16118	1.13692	0.908175	0.74549	0.361145	0.475732	0.395589	0.481382	1.3956	3.71888	3.03864	2.86519	3.15545	2.44327
evm.model.chr23.319	4	No	No	0.689875	1.0176	1.51598	0.750702	0.422913	0.360201	0.305233	0.604472	0.472947	0.731503	1.21073	1.46772	1.6737	1.68966	1.36079	1.36433
evm.model.chr23.420	4	No	No	1.19573	1.06109	1.4789	0.910076	0.517835	0.406104	0.207964	0.467973	0.281235	0.394141	0.584756	0.985749	1.2601	2.08538	1.99125	1.2951
evm.model.chr23.426	4	No	Yes	3.5622	3.97429	5.65717	3.75246	2.34366	1.89597	2.29396	1.95001	1.72059	2.47053	3.7761	5.73173	5.3902	5.51741	6.11019	5.90489
evm.model.chr23.427	4	No	Yes	4.14132	4.14955	5.98564	4.49812	2.25949	1.80091	2.25548	1.71775	2.21962	2.99552	3.80025	5.90097	4.91764	5.26228	5.67205	5.84232
evm.model.chr23.43	4	No	Yes	1.39054	1.77321	2.58799	1.43126	1.01516	0.601457	0.299109	0.407164	0.292936	0.456083	0.962975	2.26955	2.73273	3.17799	2.50225	3.41317
evm.model.chr23.456	4	No	No	2.73979	2.66224	3.17849	2.8795	1.19934	1.04507	0.998019	0.768595	0.764592	1.00446	2.06095	3.82446	4.16449	3.3561	4.65326	4.06398
evm.model.chr23.54	4	No	No	130.127	213.739	206.517	210.209	138.009	88.1644	88.8455	167.531	103.708	46.7672	125.107	245.821	275.536	218.685	348.936	262.901
evm.model.chr23.565	4	No	No	21.6492	22.807	18.7764	19.9928	12.1387	5.01607	6.28014	4.53536	5.26959	6.53212	19.2235	36.3181	32.0273	43.9111	38.2891	36.3378
evm.model.chr23.615	4	No	No	0.813177	1.13988	1.38562	1.15378	0.681395	0.504331	0.505914	0.316147	0.214009	0.272791	0.646915	1.27094	1.36204	1.42159	1.87181	1.74623
evm.model.chr23.630	4	No	No	6.71692	9.01226	10.9055	7.27878	1.35326	0.520588	0.480334	0.417058	0.440621	1.02452	1.8215	7.91815	12.4056	15.8251	14.4202	13.5464
evm.model.chr23.635	4	No	No	1.28611	1.6334	1.88401	1.40549	0.837068	0.785232	0.449244	0.529661	0.524749	0.630969	0.98785	2.17782	1.86462	2.01939	1.6875	1.95805
evm.model.chr23.66	4	No	No	0.596856	0.605893	0.594615	0.603148	0.726654	0.45198	0.225496	0.36995	0.218971	0.343656	0.631633	0.621222	0.789738	0.914572	0.838263	0.877276
evm.model.chr23.666	4	No	Yes	4.10622	5.45963	7.9027	4.96879	3.86228	2.49466	2.05596	2.53159	1.94103	2.20241	4.04676	6.5405	6.96607	7.98898	7.73209	6.96121
evm.model.chr23.691	4	No	No	0.713852	0.807529	1.19234	0.611218	0.518222	0.218094	0.258096	0.317936	0.270451	0.325167	0.984645	1.72879	1.39447	1.81897	2.07246	2.07979
evm.model.chr23.705	4	No	Yes	1.11663	1.54577	1.80195	1.09208	0.549084	0.401793	0.472256	0.434682	0.354154	0.45767	1.00482	2.35895	2.19704	2.59292	2.41095	1.88923
evm.model.chr23.71	4	No	No	2.09124	3.03246	3.23755	2.30575	3.87171	1.89241	1.55635	1.4827	1.16925	1.62692	2.83574	4.31514	4.30919	4.6349	3.95972	4.59548
evm.model.chr23.715	4	No	No	1.53985	2.28047	3.08072	2.19061	1.27555	0.701859	0.618142	0.618435	0.724932	0.594075	1.4175	2.28144	2.72706	3.20225	3.15668	3.57532
evm.model.chr23.754	4	No	No	2.52008	2.95302	3.50075	2.59263	1.99017	1.21207	0.753704	0.937014	0.866577	2.40862	3.15714	3.46959	4.03198	4.09034	4.15246	4.38398
evm.model.chr23.774	4	No	No	0.852385	1.09767	1.05194	0.781487	0.90788	0.333546	0.345982	0.498701	0.34781	0.492068	1.21648	2.35484	2.00787	1.77175	2.06175	1.29961
evm.model.chr24.110	4	No	No	1.25733	1.08354	1.09175	1.12922	0.833715	0.402082	0.782692	0.618339	0.46576	0.580069	1.37427	1.48246	1.27716	1.40787	1.38252	1.67482
evm.model.chr24.206	4	No	No	0.865421	0.81442	1.00547	0.702812	0.674259	0.216425	0.335487	0.599062	0.134847	0.19546	0.582291	1.03877	1.42195	1.55599	1.34379	1.2828
evm.model.chr24.208	4	No	No	4.83806	5.07189	4.27696	3.02042	4.05374	1.81922	2.48824	1.96677	1.70429	1.70032	4.8757	6.64065	5.58309	9.14606	7.2864	7.66342
evm.model.chr24.209	4	No	No	9.15959	11.4215	10.498	8.06311	8.22882	4.13179	5.62179	5.11324	4.20943	4.25291	9.37783	14.4474	12.9581	16.442	15.2273	15.0731
evm.model.chr24.214	4	No	No	0.997568	1.5019	1.7044	1.04171	0.633477	0.287437	0.278958	0.160383	0.162973	0.19608	0.624675	2.03238	2.03025	2.54009	2.75967	1.30103
evm.model.chr24.246	4	No	No	0.581001	0.588316	0.712353	0.419221	0.207687	0.0912212	0.101633	0.102204	0.103566	0.137547	0.357465	1.04701	1.17316	1.34042	0.959312	1.0493
evm.model.chr24.247	4	No	Yes	0.917306	1.02184	1.17117	0.773845	0.0791225	0.0169489	0.0073426	0.049095	0	0.044405	0.249927	1.00376	1.76431	1.3188	1.44598	1.523
evm.model.chr24.250	4	No	No	3.47068	4.45674	6.20926	3.49246	3.23897	2.54476	2.05897	3.12026	1.28679	2.33717	3.43482	7.20763	6.0717	7.2112	5.99688	6.73701
evm.model.chr24.263	4	No	No	25.2731	25.448	33.1536	25.9139	35.8223	25.3864	24.8092	20.6892	15.6226	14.9232	38.1322	52.1039	51.0305	55.7734	52.7481	37.9174
evm.model.chr24.407	4	No	No	33.5148	39.2661	36.6277	24.0977	8.94604	1.9123	9.05776	5.67759	7.52251	6.60186	33.3374	44.0558	47.7102	58.8705	59.1325	50.9861
evm.model.chr24.412	4	No	No	2.83397	4.10035	5.33798	3.55049	3.11423	1.32909	1.19947	1.48231	0.749435	1.19419	2.35598	5.97873	6.02584	6.10459	5.58928	5.84197
evm.model.chr24.421	4	No	No	14.2583	19.019	21.2986	17.4832	10.6182	4.76375	3.69595	4.74648	6.02557	5.05982	10.3057	22.7671	30.5455	28.8116	29.7139	24.3915
evm.model.chr24.423	4	No	No	2.00527	2.19639	2.57628	1.56377	1.1146	0.566866	0.425602	0.431327	0.264285	0.487157	0.938842	2.30675	2.51095	3.29283	2.35981	3.82034
evm.model.chr24.431	4	No	No	55.7284	73.3198	57.6988	58.3135	25.9032	40.5723	46.6141	33.3137	24.7872	38.0607	38.8422	60.5102	80.7291	79.5949	101.377	79.1337
evm.model.chr24.434	4	No	No	6.32746	8.03136	8.3397	6.84303	4.59495	3.44235	4.9157	3.91525	4.70082	4.83265	9.7905	11.5066	12.5055	14.1773	12.0253	9.81376
evm.model.chr24.441	4	No	No	6.12528	7.17038	8.18176	5.82839	3.90756	2.23315	2.42797	3.09302	2.72247	2.79145	4.83547	7.52901	8.48489	9.4951	9.67361	9.01345
evm.model.chr24.445	4	No	No	7.32083	15.4366	14.6731	17.3126	3.7681	1.43403	1.03524	0.897714	1.37524	3.18342	14.3138	19.8293	28.1302	22.5244	25.407	16.0885
evm.model.chr24.449	4	No	No	2.38247	3.90435	5.16449	3.01666	2.87341	1.85745	1.58384	1.54962	1.15229	1.41452	2.48214	4.20646	4.30275	4.22695	4.03744	4.39392
evm.model.chr24.450	4	No	No	0.610755	0.658476	0.811962	0.508623	0.538936	0.253826	0.265802	0.24841	0.265845	0.198911	0.564279	1.09556	1.02011	1.10829	0.849826	0.879973
evm.model.chr24.470	4	No	No	8.49536	9.65946	13.3955	8.3169	8.6714	4.83335	4.82564	4.12029	4.20824	5.25622	8.70905	12.4849	12.3652	14.6286	14.0252	12.8734
evm.model.chr24.520	4	No	No	0.254449	0.380446	0.501823	0.325935	0.343951	0.186136	0.167936	0.117144	0.142205	0.133595	0.288579	0.480658	0.484188	0.6536	0.625801	0.676924
[truncated: 3,856 more rows]

## Sheet: Fig 2C (Right), S1 Fig (Right)
GO ID	Description	Gene in GO	Cluster1_Pvalue	Cluster2_Pvalue	Cluster3_Pvalue	Cluster4_Pvalue	Cluster5_Pvalue	Cluster6_Pvalue	Cluster7_Pvalue	Cluster8_Pvalue	Cluster9_Pvalue	Cluster10_Pvalue	Cluster1_HitGene	Cluster2_HitGene	Cluster3_HitGene	Cluster4_HitGene	Cluster5_HitGene	Cluster6_HitGene	Cluster7_HitGene	Cluster8_HitGene	Cluster9_HitGene	Cluster10_HitGene
[truncated: 43 more rows]

[truncated: 1 more sheets: Fig 3, Fig 4, S3 Fig,S4 Fig]
